# Supplementary material for: Integrated transcriptome–metabolome analyses reveal regulatory networks underlying soluble solids accumulation in Capsicum chinense fruits
Source: Plant J. 2026 Jul 9;127(1):e71020. doi: 10.1111/tpj.71020 (PMC13348266; doi:10.1111/tpj.71020)
Supplement: Supplementary file 6 — Table S1. Metabolite abundance data and statistical analysis underlying the heatmap are shown in Figure 2. Five biological replicates were analyzed for each genotype‐stage combination (A18_20 DAA, A18_60 DAA, A101_20 DAA, A101_60 DAA, Biq_20 DAA, Biq_60 DAA, Hab_20 DAA, and Hab_60 DAA). Sixty‐three metabolites and metabolic features were quantified. For each compound, the table reports metabolite/feature abundance or concentration, P‐values from two‐way ANOVA + Tukey HSD, and log2 fold change values [log2(60 DAA/20 DAA)] calculated for each genotype. Abbreviation: DAA, days after anthesis. [file TPJ-127-0-s003.xlsx]

## Sheet: Table S1
Genotype	A18	A18	A18	A18	A18	A101	A101	A101	A101	A101	Biq	Biq	Biq	Biq	Biq	Hab	Hab	Hab	Hab	Hab	A18	A18	A18	A18	A18	A101	A101	A101	A101	A101	Biq	Biq	Biq	Biq	Biq	Hab	Hab	Hab	Hab	Hab
Replicate	1	2	3	4	5	1	2	3	4	5	1	2	3	4	5	1	2	3	4	5	1	2	3	4	5	1	2	3	4	5	1	2	3	4	5	1	2	3	4	5
DAA	20	20	20	20	20	20	20	20	20	20	20	20	20	20	20	20	20	20	20	20	60	60	60	60	60	60	60	60	60	60	60	60	60	60	60	60	60	60	60	60
Amino acids	14.3405	25.8143	65.2738	82.4536	77.5366	346.172	287.504	311.747	178.465	202.836	211.28	321.21	246.152	359.403	176.73	257.58	250.985	242.141	255.197	228.464	179.042	165.109	203.936	162.312	177.6	481.19	505.095	489.75	582.788	561.058	440.139	337.071	332.317	401.343	257.262	529.362	498.376	346.613	483.327	493.169
Alanine	0.00570072	0.00630653	0.00412953	0.00450354	0.00552922	0.00444094	0.00628617	0.00821945	0.00618067	0.0086287	0.00634216	0.00526756	0.00370959	0.00252721	0.00785179	0.00414733	0.00610039	0.0105204	0.00450256	0.00631767	0.00379509	0.00322175	0.00364443	0.00346982	0.00353277	0.0117106	0.0133051	0.0112025	0.0134997	0.0099507	0.00455983	0.00543583	0.00571678	0.00527342	0.00401228	0.0118016	0.0124041	0.010827	0.0124224	0.0117414
Valine	0.00316708	0.0024204	0.00227041	0.00315585	0.00280591	0.00971663	0.00914243	0.0100081	0.0100102	0.0102218	0.0110271	0.00833937	0.00732932	0.00565496	0.0130333	0.0069275	0.0100935	0.0380421	0.0100359	0.0162748	0.00129324	0.00144893	0.00134665	0.00131995	0.0013522	0.0117907	0.0133115	0.0118837	0.00976212	0.00895579	0.00339309	0.00415555	0.00405762	0.00386975	0.00379471	0.0171855	0.0172199	0.0153979	0.0164425	0.0128953
Isoleucine	0.0111692	0.00926573	0.00838153	0.0130651	0.00921456	0.0579491	0.0584366	0.0520226	0.0570375	0.0523622	0.0599267	0.040701	0.0442619	0.0324132	0.0567806	0.0171982	0.0250118	0.208497	0.0780128	0.08218	0.00295872	0.00362168	0.00272694	0.00231981	0.00290679	0.108209	0.0747548	0.0964287	0.0579541	0.0567934	0.0267427	0.0303524	0.0289902	0.0269079	0.0266935	0.0930317	0.0724426	0.0776056	0.0769096	0.0729016
Glycine	0.00550556	0.00481313	0.00512297	0.00465337	0.00629285	0.00823878	0.00816811	0.0119878	0.0153973	0.0118528	0.00905264	0.00837782	0.00794933	0.00606509	0.0109725	0.00891062	0.0126634	0.0312549	0.0126397	0.0163672	0.00177559	0.00198626	0.00158661	0.00201367	0.00184053	0.00905571	0.0103657	0.00888046	0.00689334	0.00700998	0.00389047	0.00349138	0.00375663	0.00363634	0.00330965	0.00483081	0.00514972	0.00777677	0.00566037	0.00602339
Proline	0.0579225	0.0489318	0.021253	0.0493774	0.0408829	0.0515091	0.0493301	0.0798909	0.26737	0.0832226	0.0908248	0.0660836	0.0558145	0.0405188	0.0851002	0.0577534	0.087835	0.0956735	0.102168	0.0858575	1.54813	1.90518	2.02009	1.44411	1.72938	2.4981	2.84593	2.82042	2.93332	2.76386	0.214396	0.297422	0.219038	0.212667	0.123403	1.3309	1.34305	1.82256	1.43741	1.42284
Serine	0.0287729	0.0309248	0.0173807	0.0264274	0.0263067	0.0396947	0.0390053	0.0606536	0.0833115	0.0604132	0.0977107	0.0654848	0.0541072	0.0517577	0.0983246	0.0426427	0.0596971	0.133311	0.0623592	0.0745025	0.060261	0.121966	0.068252	0.0485572	0.0449948	0.491498	0.508258	0.381043	0.502404	0.314749	0.0966259	0.124691	0.148899	0.142714	0.134398	0.533838	0.546973	0.559313	0.610038	0.568591
Threonine	0.0106978	0.00970963	0.00630392	0.0100457	0.00846065	0.0216714	0.0325065	0.0344907	0.0310751	0.0355428	0.0316282	0.0220676	0.0223803	0.0208306	0.0336157	0.0212783	0.0299167	0.0533401	0.0330909	0.0344065	0.0113116	0.0200891	0.0130692	0.0129167	0.0117457	0.10632	0.103461	0.0667487	0.0898396	0.0630312	0.0407994	0.0420116	0.0483584	0.0451911	0.0406821	0.0866407	0.0935186	0.0825944	0.0869988	0.0929909
Alanine,beta	0.00249212	0.00236506	0.00230745	0.00243886	0.00257188	0.0055991	0.00614192	0.00568867	0.00779576	0.00545231	0.0126784	0.00793054	0.0111318	0.00958043	0.0150383	0.00793529	0.00927435	0.0099066	0.00726696	0.0085958	0.00163453	0.0022015	0.00126011	0.000968523	0.000834573	0.00420657	0.00261668	0.00332323	0.00216158	0.00216926	0.00132404	0.00164347	0.00199681	0.00190371	0.00185439	0.00498215	0.00528406	0.00726436	0.00381549	0.00409584
Homoserine	0.000731775	0.000778859	0.000701611	0.0010394	0.000807357	0.00166932	0.00208088	0.00483467	0.0111797	0.00427769	0.00342003	0.0020068	0.00158528	0.00218995	0.00230052	0.000925142	0.00122673	0.00170052	0.00115952	0.00125298	0.000492361	0.000679229	0.000411767	0.000752708	0.000328242	0.0094599	0.00445889	0.0108695	0.00351596	0.00484404	0.000790342	0.000815833	0.000741169	0.000801636	0.000943238	0.000842415	0.00104747	0.000755252	0.000990352	0.00142584
Proline,4-hydroxy	0.0353494	0.0188741	0.0189874	0.0387473	0.0352451	0.186711	0.180695	0.213422	0.128998	0.208115	0.0299946	0.0223803	0.0351527	0.0138185	0.0330166	0.117109	0.159794	0.0760044	0.0751473	0.107014	0.00152168	0.00140347	0.00122209	0.000962723	0.00164077	0.00652224	0.00758116	0.00334584	0.0073049	0.00602657	0.000600777	0.000779467	0.000949975	0.000763003	0.000702629	0.00185843	0.00204237	0.00218907	0.00231257	0.00115241
GABA	0.00544509	0.00610049	0.00520623	0.00493245	0.00472476	0.0090502	0.00905746	0.00939992	0.00927526	0.0141242	0.0134156	0.0119812	0.00825035	0.00686393	0.0176115	0.0165498	0.0216882	0.0138064	0.0139423	0.0164967	0.00292413	0.0034728	0.0026107	0.00254136	0.00250838	0.01112	0.0115204	0.00692495	0.0102744	0.0080841	0.00194031	0.0025468	0.00235142	0.00227613	0.00132975	0.0078822	0.00861337	0.010082	0.00569566	0.00543617
Aspartic acid	0.0119657	0.00819063	0.00828249	0.0118531	0.0124545	0.0302702	0.0375231	0.0404433	0.0390068	0.0393627	0.0622539	0.0346934	0.0616822	0.0336259	0.0310127	0.0663402	0.0791207	0.0758567	0.0600925	0.0703525	0.00681933	0.00981044	0.00729056	0.00770874	0.00697224	0.110336	0.11205	0.0881528	0.0900977	0.0648589	0.0222112	0.042794	0.0515579	0.0545455	0.0494407	0.0832444	0.0895731	0.0885876	0.0993697	0.0836485
Methionine	0.0022539	0.00155433	0.00145517	0.00140776	0.00137421	0.0051418	0.00496668	0.0110503	0.0120981	0.0246749	0.0033368	0.00631294	0.00446888	0.00482796	0.00616388	0.00284896	0.00328203	0.00730105	0.00317218	0.00415106	0.00136969	0.00278428	0.00118931	0.000793377	0.000934676	0.048472	0.0500143	0.0219825	0.0344775	0.0324935	0.0120253	0.0111553	0.0130645	0.0124704	0.0103487	0.0158779	0.0164441	0.0157743	0.0164936	0.0178302
Ornithine	0.00532781	0.00492744	0.0037421	0.00488087	0.00462955	0.00662616	0.00728741	0.0153351	0.0147974	0.0284246	0.0179807	0.021611	0.017871	0.0163542	0.0181611	0.00946096	0.0109928	0.0132489	0.0133926	0.0117738	0.00096561	0.00245597	0.00437633	0.00645257	0.00104525	1.08045	0.428733	0.676664	0.369942	0.485728	0.0382342	0.0583947	0.0417086	0.0429439	0.0138772	0.134859	0.138483	0.181683	0.176369	0.157534
Glutamine	0.00361082	0.00199955	0.00221368	0.00247076	0.00290389	0.022863	0.0227055	0.0219315	0.0665926	0.034482	0.0330684	0.013085	0.015027	0.0209839	0.0374078	0.0490262	0.0641113	0.042996	0.0436029	0.0499341	0.00166911	0.00410594	0.00156432	0.00220266	0.00115583	0.0138734	0.00967226	0.0123513	0.00760196	0.0101007	0.0160489	0.0145504	0.0194532	0.0174005	0.0170195	0.0279666	0.0294206	0.031178	0.0256454	0.0248246
Glutamic acid	0.143726	0.133708	0.0893292	0.104164	0.124306	0.169966	0.232436	0.236541	0.233548	0.227377	0.273609	0.202063	0.162486	0.158831	0.285493	0.202954	0.306567	0.276691	0.239378	0.256398	0.115013	0.117822	0.0983832	0.109315	0.089971	0.243222	0.242816	0.22164	0.232625	0.174417	0.142004	0.165526	0.169963	0.149692	0.135872	0.250113	0.261875	0.192742	0.253161	0.197201
Phenylalanine	0.00486054	0.00480114	0.00337272	0.0045459	0.00398334	0.013389	0.0153302	0.0161797	0.0154833	0.0156729	0.0114046	0.0147521	0.00665539	0.00749939	0.0170227	0.0085801	0.012496	0.0451995	0.0123652	0.0196602	0.0288454	0.028126	0.0306636	0.0184506	0.0310544	0.186928	0.17924	0.162485	0.142733	0.124646	0.0342734	0.0346779	0.0427733	0.0383144	0.0336545	0.189511	0.194388	0.160799	0.171747	0.189263
Asparagine	0.0089707	0.00211602	0.00271799	0.0064129	0.00573571	0.0374816	0.0398898	0.0428691	0.066976	0.0393432	0.0755102	0.0723515	0.0908078	0.0401076	0.0792565	0.0512189	0.0709727	0.0941666	0.072402	0.07219	0.0162106	0.0365645	0.0130417	0.0108985	0.00569186	0.468729	0.528828	0.38524	0.473151	0.290925	0.293175	0.310894	0.289769	0.270089	0.12142	0.32663	0.334134	0.300113	0.314011	0.359488
Tyrosine	0.00916574	0.00628214	0.00621848	0.00722873	0.00691962	0.0131938	0.0126023	0.0132026	0.0146238	0.013224	0.0095787	0.0126577	0.00967907	0.0078836	0.0132089	0.00464073	0.00595485	0.0431237	0.0079162	0.0154089	0.0115819	0.017179	0.0158058	0.012077	0.0108343	0.0715322	0.0597385	0.0712971	0.0562054	0.0518608	0.0195761	0.0259646	0.028298	0.0265232	0.0177334	0.045733	0.0473755	0.0596765	0.0439431	0.0402156
Tryptophan	0.0077842	0.00718039	0.00646282	0.00756056	0.00653173	0.00517433	0.00467503	0.00478993	0.00563723	0.00557503	0.00750396	0.00497627	0.00958977	0.00637384	0.00635465	0.00563546	0.00770554	0.0121976	0.00626234	0.00795025	0.018849	0.0212786	0.0248115	0.0227133	0.0214952	0.0304451	0.0291852	0.0236941	0.0234488	0.0247523	0.0130023	0.0171768	0.0178087	0.0171483	0.0136878	0.0251879	0.0261059	0.0234982	0.0259266	0.0243079
Glyceric acid	0.00396082	0.00404568	0.00348008	0.00381715	0.00392179	0.00372525	0.00466566	0.0043966	0.00404371	0.00402325	0.000810315	0.00127235	0.00202477	0.00148501	0.00344814	0.0021215	0.00228998	0.00219425	0.00205935	0.00216627	0.00467606	0.00440299	0.00493031	0.00298212	0.00374697	0.00325191	0.00427965	0.00346581	0.00339595	0.00366152	0.00257615	0.00210986	0.00205232	0.00196385	0.00249824	0.00412193	0.0043281	0.00408865	0.00346812	0.0044423
Chalcone	0.0141189	0.0275235	0.019822	0.0309097	0.0208884	0.0306451	0.0777805	0.0678926	0.0471042	0.0718547	0.0714827	0.0434838	0.0580723	0.0576823	0.0477473	0.0439505	0.0430994	0.053809	0.0663388	0.0517994	0.0222515	0.0265422	0.00489574	0.0144411	0.0118185	0.0430464	0.043834	0.0621749	0.0483032	0.0591733	0.0539118	0.0030519	0.0278001	0.0340494	0.0417951	0.0285682	0.033228	0.0330786	0.0302884	0.0312908
Kaempferol	0.0510266	0.0466221	0.0447812	0.0454462	0.0420041	0.045601	0.0358701	0.0314337	0.0378989	0.0416043	0.0199381	0.0490198	0.0865328	0.0375244	0.0364607	0.0083286	0.00618505	0.0237257	0.0050046	0.010811	0.232925	0.291666	0.154501	0.197692	0.219196	0.119423	0.126661	0.137488	0.134175	0.125325	0.041735	0.00310857	0.0332062	0.0339826	0.0724837	0.18786	0.165882	0.140098	0.0946923	0.147133
Quercitin	0.141231	0.129575	0.107261	0.0980618	0.142409	0.041782	0.0549884	0.0348705	0.0502615	0.0520042	0.054833	0.0329502	0.0373312	0.0354223	0.0474376	0.014555	0.0277895	0.00899694	0.0175474	0.0172222	0.019032	0.0180256	0.0126252	0.0216377	0.01769	0.00878886	0.0262471	0.0182969	0.0142854	0.0199387	0.00680703	0.000850936	0.00695241	0.0056667	0.0166154	0.0106463	0.0102299	0.00702621	0.00804602	0.00898712
Naringenin	0.439039	0.316303	0.257345	0.291989	0.254975	0.430697	0.280136	0.246617	0.307678	0.38814	0.371453	0.494959	0.331331	0.532689	0.258401	0.0625393	0.113318	0.0429473	0.0554188	0.0685559	0.00318582	0.00339058	0.0038094	0.00441991	0.00304706	0.00704753	0.0229547	0.0181185	0.0249692	0.011647	0.00523462	0.00402167	0.00336734	0.00614458	0.00480503	0.000666167	0.000714012	0.000926843	0.000908807	0.000803957
Hydroxyflavone-7'	0.000217583	0.000422575	0.000364485	0.000403782	0.000270758	0.00206725	0.00367977	0.00225346	0.00102684	0.00147113	0.00310675	0.00588076	0.00363477	0.00515251	0.00358978	0.00767246	0.0107565	0.00851068	0.0129509	0.00997262	0.0119319	0.0080844	0.00777682	0.0139067	0.00485821	0.0042542	0.00245699	0.00171587	0.000830881	0.000746455	4.03568e-05	0.000236936	0.00239789	0.000422267	0.000743767	0.00280399	0.00261025	0.00169718	0.00294904	0.00251511
Genistein	0.0366626	0.0390638	0.032968	0.0356966	0.0348713	0.0567421	0.0515119	0.0401197	0.0442872	0.0543179	0.00601905	0.00503472	0.00925487	0.00416973	0.0108743	0.00672203	0.020656	0.00451103	0.00552841	0.00935436	0.00151676	0.00198297	0.00095823	0.000948897	0.000589432	0.00950587	0.00900705	0.0211294	0.0171472	0.00227155	0.0011982	0.000413208	0.00418894	0.00335162	0.0053706	0.000178778	0.000156563	9.80673e-05	0.000145062	0.000144618
Starch	105.774	109.516	121.795	102.183	110.149	72.3105	58.1502	47.0526	76.1913	62.2312	137.443	93.8996	135.785	89.017	116.726	77.7701	72.962	63.6273	81.723	120.291	1.56643	1.56643	1.3926	1.41547	1.48523	0.10848	0.12242	0.60753	0.566564	0.528	0.0629309	0.433694	0.524256	0.530988	0.491016	1.09016	0.306866	0.852192	0.676277	0.630854
Proteins	75.0933	39.98	64.1743	46.9666	47.8107	54.837	66.7656	62.4066	59.1842	55.5457	42.026	92.9549	68.0984	70.1055	72.29	32.5728	80.0545	100.018	75.1202	81.2895	45.1542	45.8628	48.2585	46.1472	46.3557	46.9229	129.744	67.6305	117.852	61.5463	46.0574	3.44427	56.8851	48.3504	66.3064	37.2041	51.8152	39.8139	52.2633	66.6873
Nicotinic acid	0.00305656	0.00343935	0.00322076	0.0034767	0.00289013	0.00301915	0.00334739	0.00365354	0.00373709	0.00362342	0.00263912	0.00192144	0.0016619	0.00229841	0.00213022	0.00229783	0.00292336	0.00261598	0.00245345	0.00257266	0.00775491	0.00932836	0.0111194	0.00779806	0.00844817	0.00790384	0.00967081	0.00937234	0.00747196	0.00768145	0.00594479	0.007315	0.00613627	0.00710366	0.00562487	0.00812257	0.00871851	0.0077536	0.00924428	0.00953789
Malic acid	1009.47	884.057	1010.53	979.88	1053.22	1274.89	1469.99	1621.69	1572.07	1413.83	2526.01	2179.66	2200.27	2148.81	2014.88	2256.62	2229.49	2360.07	1977.21	2395.03	23.5302	56.316	21.0698	33.3016	29.4712	24.4248	20.091	29.3735	22.4057	31.542	30.7504	12.5601	45.996	55.502	30.3928	33.0647	39.3429	40.212	45.7964	24.3592
Quinic acid	0.0205197	0.0194332	0.0193374	0.0210116	0.0211095	0.0209232	0.0222345	0.021268	0.0235283	0.0206938	0.0270164	0.0209423	0.0258443	0.0212847	0.0274766	0.0224248	0.0296495	0.0315085	0.026914	0.0276242	0.0029123	0.00303854	0.00291885	0.00166099	0.00301774	0.00754687	0.0114025	0.0122198	0.0113165	0.00929428	0.00149125	0.0019413	0.00298069	0.00290553	0.00151404	0.00194412	0.00166952	0.00254462	0.00178975	0.00219473
Citric acid	2.47962	2.9805	2.50784	3.43875	2.60881	8.08258	7.38633	6.08008	8.75588	8.09064	0.0991895	0.0708696	0.056539	0.253109	0.0966526	8.462	6.86288	4.95602	4.16407	6.66337	0.0468627	0.112914	0.222279	0.0730388	0.120942	3.80753	2.02107	4.93639	2.01426	3.58466	14.4685	11.7119	14.5731	12.5858	12.9392	11.988	10.8791	13.4523	10.067	8.0373
Shikimic acid	4.45069	5.17242	5.06699	4.99945	4.52914	4.98908	4.86524	5.77439	7.00571	6.97361	8.69926	6.94131	7.38007	6.93569	7.1374	6.18367	6.16288	6.63325	7.48096	6.61519	6.66779	7.37301	8.29279	5.20653	6.5563	10.4184	10.5113	11.4731	10.5336	11.897	9.52688	8.22278	7.84342	12.5421	9.72307	8.67798	8.692	9.37031	8.6811	8.85535
Dehydroascorbic acid	0.386142	0.358871	0.280664	0.239295	0.305772	0.192106	0.125928	0.182332	0.222375	0.203472	0.2236	0.176828	0.149603	0.165995	0.220458	0.170678	0.159831	0.157408	0.167751	0.163917	0.39836	0.23434	0.234407	0.333436	0.372441	0.336462	0.304689	0.337238	0.355748	0.227159	0.258099	0.314036	0.388696	0.317758	0.246965	0.392261	0.249539	0.276267	0.369269	0.259126
Putrescine	0.0840689	0.0430773	0.0448116	0.106315	0.0813446	0.265086	0.343623	0.341908	0.329028	0.324576	0.193836	0.203547	0.0881045	0.0902	0.208716	0.0432247	0.0552331	0.222446	0.115181	0.109021	0.00308977	0.00451502	0.00311422	0.00236853	0.0022523	0.0076739	0.00434825	0.00516828	0.00327737	0.00436285	0.00554892	0.00537319	0.00482136	0.00465851	0.00454213	0.0101891	0.0114252	0.0110368	0.0115391	0.0113803
Hydroxybenzaldehyde acid	0.105551	0.121293	0.119153	0.109663	0.134478	0.0990438	0.108134	0.0952033	0.128984	0.176081	0.0862129	0.155858	0.0716968	0.143986	0.0773674	0.0620168	0.0728485	0.1703	0.0795866	0.096188	0.0634063	0.0786496	0.0717245	0.0464291	0.0587768	0.142966	0.143508	0.0946999	0.111565	0.10011	0.0606627	0.0487463	0.0461336	0.0659473	0.0566174	0.0581451	0.0706103	0.0541287	0.0496513	0.0581338
Methyl-p-hydroxybenzaldehyde acid	0.341572	0.394651	0.332698	0.358113	0.355028	0.667748	0.559037	0.712575	0.737796	0.621802	0.615929	0.55548	0.643766	0.591756	0.415851	0.366488	0.491316	0.404607	0.559382	0.455448	0.356635	0.301612	0.223832	0.159349	0.268796	0.604772	0.67659	0.747008	0.607819	0.738987	0.582927	0.463984	0.475236	0.685166	0.498982	0.536767	0.502938	0.53078	0.454114	0.50615
Syringaldehyde	0.0765565	0.0912163	0.0843418	0.073654	0.0897703	0.0727237	0.0564256	0.050059	0.0650391	0.0656733	0.0215821	0.0397461	0.0407628	0.0314015	0.0254284	0.0478371	0.0356402	0.0347061	0.145811	0.0659987	0.0661478	0.0755294	0.0760024	0.0239976	0.0561033	0.0777877	0.101329	0.0961505	0.101023	0.0747724	0.0202672	0.0160314	0.0236688	0.0358266	0.0284093	0.0257997	0.0226419	0.0289929	0.0242361	0.0254176
Catechol	0.090143	0.0907038	0.119398	0.102187	0.128832	0.0439844	0.0385503	0.0348072	0.0392327	0.0485228	0.0273213	0.0191916	0.0225353	0.0233429	0.0295355	0.0275747	0.0323881	0.023886	0.0188614	0.0256775	0.0753017	0.0230289	0.0334025	0.0201211	0.0320145	0.0650118	0.064318	0.0697592	0.057352	0.0668452	0.0641868	0.0545805	0.0509158	0.0618632	0.0550289	0.135221	0.147777	0.122037	0.0820308	0.121766
Theobromine	0.177926	0.216099	0.205308	0.20197	0.193855	0.252018	0.274497	0.230622	0.330873	0.342394	0.140727	0.218022	0.163211	0.115355	0.169873	0.0828202	0.102661	0.164384	0.114459	0.116081	0.181602	0.195576	0.104632	0.117008	0.124288	0.229782	0.236282	0.220602	0.205583	0.2058	0.188	0.105305	0.12765	0.206836	0.160167	0.148027	0.141773	0.145471	0.151845	0.146779
Vanillin	0.0457958	0.0372147	0.0372106	0.0375538	0.044177	0.00868093	0.0177006	0.0113626	0.0115086	0.0143922	0.002673	0.00549168	0.00298851	0.0123317	0.00525521	0.0025555	0.000782835	0.00475604	0.00138087	0.00236881	0.00462798	0.00477318	0.0192377	0.0189628	0.0119004	0.00450555	0.0136125	0.00969246	0.0106893	0.00962496	0.000148454	0.000879841	0.00139074	0.000938985	0.000318083	0.0011971	0.00064906	2.17972e-05	0.000573672	0.000610406
Urea	0.00101609	0.00102953	0.000887599	0.000847209	0.000585475	0.00108004	0.00122128	0.0014674	0.00120198	0.00145202	0.00171781	0.00177018	0.00145796	0.00101957	0.00149138	0.00240044	0.00355273	0.00333242	0.00253205	0.00295441	0.00150166	0.00283967	0.00106479	0.00113528	0.00101732	0.00129708	0.00262699	0.00175423	0.00115437	0.000952437	0.00199044	0.00164847	0.00137323	0.00155015	0.00328405	0.00181726	0.0024084	0.00177775	0.00177652	0.0032708
Spermidine	0.00399753	0.00247819	0.00245639	0.00399287	0.00398982	0.00939596	0.00997555	0.00986767	0.0114556	0.00900359	0.00058739	0.00380151	0.00212062	0.00212948	0.00330042	0.00131101	0.00160411	0.00296992	0.00366689	0.00238798	0.00204953	0.00325001	0.00234058	0.00212495	0.00199739	0.0129892	0.00774874	0.0111408	0.00736052	0.00777215	0.00251729	0.00391111	0.0033108	0.00402589	0.00286299	0.00257955	0.00223609	0.00274331	0.00250277	0.00267184
Clorogenic acid	0.0479789	0.052226	0.0442925	0.0461511	0.0565864	0.038862	0.0418923	0.0325503	0.0425745	0.0526057	0.0781448	0.117662	0.0532288	0.129372	0.058758	0.0275377	0.0288077	0.0604261	0.0276025	0.0360935	0.012129	0.0158338	0.00843624	0.0193341	0.00881098	0.00995488	0.01089	0.0186517	0.0215135	0.0303766	0.0668727	0.055966	0.0637237	0.0789327	0.0668033	0.0218579	0.0221713	0.02914	0.0286967	0.0254665
Cafeic acid	0.00699747	0.00867145	0.0194443	0.0255283	0.0120606	0.0704855	0.0645834	0.0500312	0.0434144	0.0665535	0.0334974	0.0446513	0.125552	0.0461674	0.0651081	0.0134457	0.0224657	0.372071	0.0117202	0.104926	0.119837	0.0459438	0.0647121	0.069645	0.0678445	0.258553	0.2599	0.323663	0.260802	0.282189	0.0502044	0.0426618	0.0399188	0.0765094	0.0654912	0.307489	0.303677	0.24033	0.233699	0.271299
Soluble Fenols	24.484	25.8674	26.5698	27.2997	26.1871	21.1746	19.2874	17.0705	25.5103	21.6964	34.7707	23.6978	35.3362	24.5162	33.0579	19.6332	20.1589	21.107	26.8772	27.6191	21.9444	18.3635	29.8512	26.5101	28.2453	40.7359	47.0114	38.9026	44.6086	42.1477	24.7665	23.9521	23.404	20.3184	24.9128	26.3798	25.392	23.3458	24.5879	23.5449
Chl a	1397.47	1404.11	1456.83	1610.5	1778.47	1145.46	1164.65	1336.41	1414.94	1478.36	1235.24	1770.88	2134.66	2202.76	2358.31	1409.42	1421.81	1539.11	1850.11	2471.77	71.5239	189.111	66.1628	72.4147	99.803	102.364	56.5521	75.8762	73.4754	122.928	100.193	517.785	256.294	124.681	237.469	83.4811	70.9353	89.9449	70.1107	99.8654
Chl b	792.698	757.009	1366.67	1075.73	1157.71	1132.34	838.053	1065.74	1295.17	1241.22	200.895	845.928	539.647	483.691	410.353	342.04	481.996	371.495	482.808	297.438	187.49	152.475	178.649	195.603	178.554	242.634	250.606	238.146	211.018	210.631	117.352	368.049	166.616	384.986	259.251	284.962	234.966	242.137	227.266	245.472
Total Chl	2190.17	2161.12	2823.5	2686.23	2936.19	2277.8	1986.56	2174.47	2480.68	2773.54	2081.17	2310.53	3087.33	2686.46	2768.66	1662.61	1903.8	1910.6	2332.92	2769.2	259.014	218.637	251.064	493.628	305.586	344.997	307.158	314.022	284.493	333.559	708.875	469.832	373.646	492.73	404.085	368.443	343.471	313.073	317.211	345.337
Carotenoids	220.504	212.03	201.027	195.242	125.417	88.3567	103.883	87.1747	107.717	126.786	117.014	235.953	178.295	302.317	306.634	14.4611	195.718	130.732	183.237	214.858	115.547	101.319	95.8944	121.891	108.663	68.1639	135.949	62.1139	149.825	129.555	929.187	1026.6	964.403	1066.18	1007.57	701.454	929.955	768.755	692.731	733.24
Xylose	0.0915862	0.10698	0.113045	0.0925843	0.102846	0.0714554	0.079961	0.0726992	0.0668166	0.0704949	0.0731194	0.0828723	0.0696075	0.0684207	0.0763579	0.0403813	0.0511765	0.087107	0.0974329	0.0690244	0.174406	0.168634	0.174875	0.136126	0.169957	0.114835	0.11968	0.121512	0.11712	0.0995499	0.181818	0.188196	0.17802	0.167185	0.164386	0.096842	0.126897	0.127929	0.11546	0.11953
Rhamnose	0.00512075	0.00469378	0.00493774	0.00515386	0.00480851	0.00384334	0.00426154	0.00448005	0.004623	0.00448621	0.00355265	0.00322264	0.00406901	0.00384096	0.00568767	0.00445782	0.00561251	0.00598243	0.00492513	0.00524447	0.00698588	0.00690505	0.00708355	0.00770663	0.00663352	0.00619282	0.00600218	0.00606516	0.00528752	0.0058706	0.00481638	0.00637694	0.00587856	0.00524766	0.00585652	0.00515353	0.00515654	0.00485076	0.00474399	0.00528202
Fucose	0.0328833	0.0309248	0.0327739	0.032776	0.0321453	0.0266496	0.0280751	0.0282425	0.0275644	0.0311385	0.0268418	0.0277005	0.0216255	0.0200859	0.0275045	0.0218958	0.0310883	0.0341727	0.0372864	0.0311108	0.0320532	0.0322922	0.0324229	0.0297838	0.0298025	0.0324367	0.0340327	0.033357	0.0341943	0.0287999	0.0234925	0.0217143	0.0209559	0.0183491	0.0197222	0.0238458	0.0231884	0.0233234	0.0268995	0.0257115
Fructose	235.575	311.333	429.528	249.569	299.69	371.222	415.091	328.249	390.735	415.079	253.016	178.329	218.788	198.453	265.061	137.249	366.24	224.547	127.125	236.165	775.442	763.214	770.148	947.679	988.078	782.678	888.78	904.845	867.68	910.98	1201.85	1092.58	1118.04	1246.76	1174.33	820.168	896.049	881.72	863.879	838.208
Glucose	205.609	252.065	339.605	226.32	234.058	381.679	391.296	301.126	359.312	379.414	113.419	168.434	141.432	156.961	185.511	209.621	385.627	374.939	429.309	393.329	632.603	611.779	657.428	782.652	798.22	691.048	591.837	731.75	602.919	618.918	826.233	916.239	736.765	872.169	799.273	704.356	767.61	788.042	836.468	919.727
Sucrose	47.138	47.7377	59.9448	30.0099	60.4914	25.3355	15.1626	15.9955	18.1847	30.7403	45.5721	49.2915	42.828	45.6732	42.1052	14.4042	19.1636	23.66	34.2375	15.2567	31.4623	68.7805	45.5109	39.8567	54.8453	35.6582	45.6138	75.8049	49.6972	45.7335	16.5712	29.7496	27.3258	24.253	30.3801	52.3631	39.4353	47.8101	40.6783	50.2236
Trehalose	0.00449497	0.00339285	0.00267107	0.00294934	0.00271683	0.00180967	0.00172112	0.0020132	0.00217376	0.00288767	0.000739545	0.00218465	0.00160544	0.00154134	0.00357416	0.00377792	0.00389869	0.00267941	0.00333164	0.00342191	0.00607835	0.00709256	0.00637253	0.00643324	0.00626105	0.00835462	0.00886417	0.00574791	0.00785341	0.00787392	0.00583666	0.00695903	0.00745495	0.00645173	0.00420682	0.00731799	0.00865913	0.00543665	0.00596252	0.0067486
Raffinose	0.00387438	0.00465362	0.00419228	0.00477183	0.00380276	0.0105271	0.0106682	0.00904918	0.00768928	0.00845646	0.00060771	0.000522667	0.000334633	0.00103299	0.000624501	0.00143437	0.00183594	0.00161935	0.00168949	0.00164479	0.00105753	0.00123606	0.00159973	0.00126082	0.00167667	0.00275236	0.00347809	0.00217413	0.002073	0.00259736	0.00123162	0.00167597	0.00163471	0.00163869	0.00155628	0.000773419	0.000917021	0.00114101	0.000747659	0.000917528
Inositol,myo	0.285326	0.243887	0.2818	0.243903	0.249642	0.155463	0.171472	0.162853	0.183652	0.145537	0.631925	0.621094	0.475632	0.497071	0.585089	0.135074	0.262661	0.28937	0.270262	0.239342	0.158627	0.144545	0.162413	0.143493	0.142484	0.273886	0.271858	0.207051	0.217649	0.196147	0.151238	0.170493	0.169838	0.147084	0.143227	0.170184	0.171357	0.14707	0.161343	0.127782
Galactinol	0.038087	0.0447213	0.0431559	0.0425621	0.0319323	0.0312588	0.0382426	0.0296022	0.0304788	0.028077	0.0138827	0.0107296	0.00642027	0.0057789	0.0154877	0.0307124	0.0111066	0.0123496	0.0251872	0.0198389	0.00902123	0.0107051	0.0136567	0.0106733	0.0136046	0.0331324	0.037996	0.0264734	0.0285277	0.0356793	0.0733977	0.0963737	0.108141	0.0997249	0.0504242	0.0222324	0.064459	0.0764801	0.0565265	0.0668959
TSS	6.1	5	4.7	6.1	5.475	6.3	4.9	5.1	5	5.325	1.2	1.2	1.7	0.7	1.2	3.3	3.6	3.5	3.9	3.575	5.8	6	5.8	5.7	5.825	8.1	11.4	8.3	8	8.95	10.5	10.2	9.8	10	10.125	6.9	7.7	6.6	7.4	7.15
