# Supplementary material for: Integrated transcriptome–metabolome analyses reveal regulatory networks underlying soluble solids accumulation in Capsicum chinense fruits
Source: Plant J. 2026 Jul 9;127(1):e71020. doi: 10.1111/tpj.71020 (PMC13348266; doi:10.1111/tpj.71020)
Supplement: Supplementary file 7 — Table S2. VST‐normalized transcriptome dataset across Capsicum chinense genotypes and developmental stages. Gene expression profiles were generated from pericarp tissue of four C. chinense genotypes (Biq, Hab, A101, and A18) sampled at 20 and 60 DAA. The dataset includes only genes that passed the filtering criteria of a minimum of 10 reads in at least two samples per experimental group. Most genotype‐stage combinations are represented by three biological replicates; A18_20 DAA and Hab_60 DAA are represented by two biological replicates. Gene annotation columns include GENE_SYMBOL, GENENAME, REFSEQ accession number, and ENTREZID identifier. [file TPJ-127-0-s002.xlsx]

## Sheet: Table S2
GENE_SYMBOL	GENENAME	REFSEQ	ENTREZID	A18.20DAA	A18.20DAA	A101.20DAA	A101.20DAA	A101.20DAA	Hab.20DAA	Hab.20DAA	Hab.20DAA	Biq.20DAA	Biq.20DAA	Biq.20DAA	A18.60DAA	A18.60DAA	A18.60DAA	A101.60DAA	A101.60DAA	A101.60DAA	Hab.60DAA	Hab.60DAA	Biq.60DAA	Biq.60DAA	Biq.60DAA
LOC107838692	putative late blight resistance protein homolog R1B-16	NA	107838692	-0.140794	-0.321604	-0.034473	-0.157144	0.339525	-0.132905	0.0526701	-0.0562344	0.232698	0.215053	-0.217968	-0.29361	-0.270856	-0.388451	0.263875	0.282094	0.186753	-0.285428	-0.28756	0.53946	0.223646	0.251253
LOC107838693	importin-5-like	NA	107838693	0.369114	0.0128449	0.667679	1.16811	1.13682	1.58419	1.21262	0.659538	0.721756	1.11862	0.910028	-1.20306	-0.590592	-1.18942	0.673995	-0.48691	0.151312	-2.22964	-2.3043	-0.507535	-0.955833	-0.919341
LOC107838694	BTB/POZ domain-containing protein At3g05675	XP_016537342.1	107838694	0.26007	0.0265836	0.21657	0.0745265	0.0813092	-0.081132	-0.271346	0.232897	0.600607	0.467469	0.348033	-0.0635816	-0.115115	-0.372111	0.180373	0.0991534	0.126958	-0.973051	-0.912296	0.0828295	0.0758997	-0.0846455
LOC107838695	uncharacterized LOC107838695	XP_016537346.1	107838695	0.614853	0.727721	0.727844	0.722422	0.631429	0.316959	0.422698	0.180563	0.476719	0.175801	0.284656	-0.292368	-0.26279	-0.119411	-0.353054	-0.54831	-0.473351	-0.621133	-0.680338	-0.62179	-0.710072	-0.599049
LOC107838696	uncharacterized LOC107838696	XP_047250191.1	107838696	0.404552	0.283174	0.432864	0.379669	0.336164	0.00701216	0.150093	0.0233669	0.403688	0.310629	0.399418	-0.262844	-0.292719	-0.0826647	-0.388645	-0.477864	-0.388601	-0.284516	-0.185084	-0.227501	-0.224907	-0.315283
LOC107838699	uncharacterized LOC107838699	XP_016537352.1	107838699	0.272736	0.351569	0.0601569	0.104634	-0.0748758	0.283025	0.242181	-0.174765	-0.481372	-0.723289	-0.791547	0.415205	0.178458	0.324148	0.446079	0.645363	0.249222	0.00494387	-0.040708	-0.506639	-0.376811	-0.407713
LOC107838705	26S proteasome non-ATPase regulatory subunit 7 homolog A	XP_016537354.2	107838705	-0.234105	0.139541	-0.206015	-0.135881	-0.271058	-0.406569	0.00974633	-0.0595766	0.201487	0.072745	-0.0362125	-0.0237044	0.0446496	0.144935	-0.205276	-0.101874	-0.25387	-0.0920375	-0.00543291	0.366077	0.525941	0.526491
LOC107838706	splicing factor 3B subunit 6-like protein	XP_016537355.1	107838706	-0.582457	-0.0550567	-0.135187	-0.35254	-0.142244	0.158889	-0.282142	-0.593636	-0.553555	-0.583491	-0.794542	0.326398	0.00190233	0.234392	0.0186885	0.300828	0.230922	0.635855	0.527139	0.382745	0.545433	0.711659
LOC107838707	50S ribosomal protein L19-1, chloroplastic-like	XP_016537356.1	107838707	-0.116396	0.0652218	0.0311291	-0.100364	0.0746399	0.226189	0.145303	-0.00918842	0.0555873	-0.0360383	0.142423	-0.0711079	-0.0923453	0.0212377	0.16498	0.0753748	0.0659999	0.07512	0.0636593	-0.306181	-0.159092	-0.316152
LOC107838708	phospholipase SGR2	XP_016537357.1	107838708	-0.30297	-0.378876	-0.0857375	-0.129677	-0.00999059	0.219297	0.104144	0.446001	0.250353	0.479214	0.438985	0.169562	0.000403281	-0.0524646	0.0448809	-0.0332491	0.130051	-0.536899	-0.353746	0.0314943	-0.0875902	-0.343187
LOC107838709	uncharacterized protein DDB_G0271670-like	XP_016537364.1	107838709	0.341985	0.647399	0.639239	0.716882	0.805617	1.63618	2.24806	1.60366	0.980975	0.871152	0.701104	-0.964804	-0.897197	-1.18359	-0.826655	-1.18359	-1.18359	-0.937771	-1.18359	-0.976501	-0.855458	-0.999515
LOC107838710	biotin carboxylase 1, chloroplastic	XP_047250163.1	107838710	0.123519	0.126193	0.206273	0.217413	0.182317	0.693839	0.390254	0.860888	0.767581	0.715265	0.603816	-0.427605	-0.290048	-0.272132	-0.723526	-0.290747	-0.274939	-0.862363	-0.747237	-0.332736	-0.429257	-0.236769
LOC107838711	phenylalanine--tRNA ligase beta subunit, cytoplasmic	XP_016537363.1	107838711	-0.840675	-0.847266	-0.821338	-0.899988	-0.824029	-0.445507	-0.463758	-0.338016	-1.04697	-0.73802	-0.726484	0.648045	0.901297	0.824334	0.631557	0.739968	0.779955	0.877339	0.984883	0.630997	0.41705	0.556627
LOC107838712	dihydroorotate dehydrogenase (quinone), mitochondrial	XP_016537365.1	107838712	0.0409318	0.0834837	-0.0481206	-0.200886	-0.0913491	0.145876	0.353223	0.252143	0.373136	0.319366	0.184943	-0.0877248	-0.0306535	0.0326475	-0.17822	-0.340449	0.145291	0.2749	0.0870509	-0.593978	-0.400337	-0.321274
LOC107838713	serine/threonine-protein phosphatase 2A activator	XP_016537366.1	107838713	-0.191827	-0.15668	-0.187041	-0.141403	-0.0899956	-0.426394	-0.536155	-0.70639	-0.460809	-0.702889	-0.600644	0.167974	0.203786	0.302576	-0.113232	0.0743885	0.0634426	1.00597	0.73866	0.498633	0.445147	0.81288
LOC107838714	probable prefoldin subunit 5	XP_016537368.1	107838714	-0.373569	-0.2781	-0.273456	-0.40516	-0.333441	0.0526147	0.133267	-0.0326061	-0.43811	-0.610794	-0.420818	-0.0607079	0.127445	0.0212952	0.294153	0.150825	-0.00601711	1.65383	1.43802	-0.216138	-0.29034	-0.132194
LOC107838715	E2F-associated phosphoprotein	XP_047250198.1	107838715	-0.715875	-0.461203	-0.709351	-0.665591	-0.548646	0.251533	-0.055886	-0.194368	-0.250289	-0.371116	-0.58243	-0.0756825	0.062596	-0.316638	0.0880227	-0.106961	-0.124626	1.46971	1.32117	0.601621	0.646041	0.73797
LOC107838716	thioredoxin X, chloroplastic	XP_047260753.1	107838716	0.493796	1.08585	0.45592	0.447022	0.515697	0.334277	0.105587	0.34756	-0.30159	-0.0601685	-0.167239	0.457221	0.333826	0.355122	0.121091	0.126897	0.0630702	-1.17939	-1.52097	-0.63632	-0.641401	-0.735854
LOC107838718	uncharacterized LOC107838718	XP_016537375.2	107838718	0.0380035	-0.150462	-0.132845	-0.0219842	-0.163184	-0.0606056	0.0800777	-0.00535865	0.385484	0.168598	0.0768528	-0.390979	0.0868233	-0.0489206	-0.0394378	-0.347539	-0.383692	0.425261	0.582645	-0.0370898	-0.223641	0.161993
LOC107838719	transcription factor TCP21-like	XP_016537372.1	107838719	0.482831	0.725711	0.581887	0.573022	0.580117	1.10844	0.984705	1.19791	0.677849	0.813737	0.679062	-1.35827	-1.0638	-0.843255	-0.952843	-1.2469	-1.22989	-0.252034	-0.235837	-0.469763	-0.544276	-0.208385
LOC107838720	INO80 complex subunit D-like	XP_016537374.1	107838720	-0.182821	-0.148913	-0.242044	-0.133527	-0.109702	-0.211946	-0.166533	-0.367228	-0.194358	-0.553298	-0.3877	-0.025271	0.226051	0.225846	0.11554	0.0364497	-0.160502	0.902691	0.74601	0.0574422	0.271533	0.302278
LOC107838721	succinyl-CoA ligase [ADP-forming] subunit alpha-2, mitochondrial-like	XP_047250202.1	107838721	-0.207895	-0.0670283	-0.542342	-0.50337	-0.42794	0.283652	0.158264	0.456283	-0.115485	-0.0869252	0.00940066	-0.332246	-0.361944	-0.383621	0.135731	-0.0479746	0.0784063	0.440782	0.426453	0.25181	0.467076	0.368913
LOC107838722	F-box protein At1g70590-like	XP_016537378.1	107838722	-0.273263	-0.529576	-0.223769	-0.226164	-0.234165	-0.0527448	-0.197259	-0.560966	-0.858789	-0.945893	-0.983527	-0.0540327	0.600536	0.43702	0.342568	0.138883	-0.0351379	1.6697	1.6168	0.131429	-0.0477567	0.286103
LOC107838725	cysteine-rich receptor-like protein kinase 2	XP_016537381.1	107838725	0.0100366	0.0144931	0.129141	-0.0245501	0.291213	-0.358762	-0.569301	-0.611793	1.05477	0.365884	0.459603	-0.108431	0.161146	0.226396	-0.259572	-0.484641	-0.309182	-0.61391	-0.655762	0.438528	0.362074	0.482622
LOC107838726	homeobox-leucine zipper protein HOX11-like	XP_016537388.1	107838726	1.01859	0.679057	0.67442	0.548675	0.901332	1.51969	1.43581	1.281	0.482627	0.947	0.878702	-1.13301	-1.00133	-0.996189	-0.939993	-1.35179	-1.04107	-0.621284	-0.561884	-0.890309	-0.888739	-0.941304
LOC107838728	cysteine-rich receptor-like protein kinase 2	XP_016537387.2	107838728	-0.198764	-0.269849	-0.262963	-0.229106	-0.330673	-0.670665	-0.333792	-0.285592	0.583048	-0.222608	0.109065	0.216457	0.623415	0.331238	0.223699	-0.0716189	-0.0324524	0.300074	0.364939	0.143126	0.0355356	-0.022512
LOC107838729	cysteine-rich receptor-like protein kinase 2	XP_016537392.1	107838729	0.0773685	-0.0934319	-0.152422	-0.0169111	-0.139574	-0.710317	-0.676645	-0.702162	0.309777	-0.255957	-0.104062	0.5989	0.740482	0.70059	0.297087	0.36487	0.261914	-0.987537	-0.849262	0.629403	0.316296	0.391593
LOC107838730	uncharacterized LOC107838730	XP_016537393.1	107838730	-0.731463	-0.581796	-0.461936	-0.64409	-0.622912	-0.978826	-1.00612	-0.50374	0.0472228	-0.413567	0.890167	0.266904	0.294998	-0.0724523	0.594901	0.389119	0.512914	0.806082	0.681242	0.478211	0.770536	0.284607
LOC107838731	endochitinase A-like	XP_016537401.2	107838731	-0.504272	-0.587069	-0.4792	-0.57004	-0.547778	-0.615013	-0.895592	-1.03904	-0.949267	-0.941753	-1.00396	0.428181	0.664981	0.683162	0.474265	0.576777	0.440437	1.21803	1.00235	0.754788	0.75074	1.13928
LOC107838733	ADP-ribosylation factor 2	XP_016537399.1	107838733	-0.75822	-0.632062	-0.81736	-0.649527	-0.824404	-0.788145	-0.981794	-0.843592	-0.974732	-0.997542	-1.24061	0.536027	0.8079	0.765391	0.555894	0.699931	0.423356	1.45497	1.40203	0.824405	0.830587	1.20749
LOC107838734	ADP-ribosylation factor 2	XP_016537400.1	107838734	-0.576278	-0.554582	-0.659007	-0.568899	-0.716943	0.031128	-0.112437	0.0771239	-0.477463	-0.582788	-0.815756	-0.139864	0.058197	-0.0779527	0.168484	0.310794	0.0231607	1.66263	1.56902	0.354036	0.364315	0.663084
LOC107838735	equilibrative nucleotide transporter 1	XP_016537402.1	107838735	-0.200318	0.0291579	-0.258507	-0.318848	-0.0786245	0.18655	-0.262302	-0.323528	-0.546227	-0.353896	-0.423812	0.273712	-0.000994704	0.558833	-0.724898	0.0383547	-0.232204	0.876059	0.74067	0.399104	0.0778257	0.543895
LOC107838737	uncharacterized LOC107838737	XP_047250214.1	107838737	-0.0700078	-0.0329721	-0.0963848	-0.132929	-0.18581	-0.0914548	0.136436	0.270232	0.00102398	-0.0345259	-0.0395319	-0.0171509	-0.191723	-0.0974818	0.0597867	-0.00352839	-0.0635414	-0.072532	-0.020762	0.25113	0.231458	0.200269
LOC107838738	uncharacterized LOC107838738	XP_016537406.1	107838738	-0.465671	-0.416981	-0.19304	-0.338947	-0.21713	-0.29251	-1.03492	-0.503924	-0.304775	-0.296798	-0.305767	0.449457	0.325434	0.155797	-0.0234264	0.298062	0.0514646	0.455395	0.521249	0.668692	0.652819	0.815522
LOC107838739	40S ribosomal protein S27-2	XP_016537407.1	107838739	-0.290571	0.200428	0.102264	-0.016105	-0.0664913	0.273062	0.116854	-0.122547	-0.162251	-0.0517757	-0.180073	-0.0957667	-0.0246793	-0.0303998	-0.18937	-0.00409824	-0.1838	0.381119	0.342105	-0.115989	-0.135143	0.253229
LOC107838740	uncharacterized protein At4g14100-like	XP_016537408.2	107838740	0.468528	1.04313	0.685258	0.792702	0.682714	-0.00285358	0.0589058	-0.0874786	0.343044	0.360625	0.277699	0.253921	0.234924	0.274555	0.166852	0.0970308	-0.0149039	-1.71645	-1.88482	-0.723413	-0.721545	-0.588428
LOC107838741	histone acetyltransferase HAC1-like	XP_047250216.1	107838741	0.203528	-0.231476	0.304736	0.199648	0.0215446	0.400071	0.495749	0.265772	-0.0904293	0.21474	0.451045	-0.662906	-0.287591	-0.140465	-0.23722	-0.572311	-0.344823	-0.419269	-0.253246	0.418816	0.454901	-0.190813
LOC107838742	sterol 14-demethylase	XP_016537412.1	107838742	0.80788	1.25732	0.477541	0.683184	0.660904	1.11024	1.0644	1.20484	0.98405	0.984786	0.962669	-1.45011	-1.24535	-1.20232	-1.37828	-1.44906	-1.49481	0.181406	0.108892	-0.799404	-0.948195	-0.520596
LOC107838743	uncharacterized LOC107838743	XP_016537414.1	107838743	-1.21855	-1.1214	-1.40311	-1.21607	-1.0257	-1.33351	-0.872619	-1.0033	-0.416264	-1.05628	-0.909296	0.53371	0.551287	0.598309	0.449177	0.316231	0.69069	2.01897	1.9017	1.41489	1.67802	1.42312
LOC107838744	phytosulfokine receptor 1	XP_016537415.2	107838744	0.0218795	-0.092546	0.18984	-0.0126782	-0.116427	0.0258141	-0.115552	-0.383016	-0.0272335	-0.279305	-0.0793397	-0.284784	0.235891	-0.0860436	-0.0228732	-0.26833	-0.167147	0.618121	0.32396	0.181816	0.295063	0.0428915
LOC107838745	protein SLOW GREEN 1, chloroplastic	XP_016537416.1	107838745	0.113209	0.353819	-0.0387129	-0.0459606	0.0348958	0.65678	0.338067	0.242868	0.136266	0.274646	0.334599	0.0928332	0.225556	0.169622	-0.170023	0.127091	0.0364233	-0.591953	-0.994751	-0.518667	-0.491133	-0.285475
LOC107838747	probable disease resistance protein At4g27220	XP_016537429.2	107838747	0.406414	0.241149	-0.14125	-0.0689	-0.14004	-0.077635	-0.0993703	0.0339229	0.76463	0.590475	0.78728	0.0608903	0.0135483	-0.212895	0.472592	0.0860211	0.0995121	-1.14112	-0.87562	-0.141424	-0.261282	-0.396901
LOC107838748	uncharacterized LOC107838748	XP_016537418.2	107838748	0.869793	0.905939	0.893708	1.05993	0.915189	1.28628	1.66684	1.1164	1.32498	0.813897	0.913477	-1.30578	-1.25952	-1.29149	-1.00289	-1.10785	-1.17522	-1.00546	-0.965676	-1.00042	-0.799361	-0.85276
LOC107838749	tobamovirus multiplication protein 3	XP_016537419.1	107838749	0.0651943	0.132224	0.207104	0.109495	0.0297704	-0.143164	0.197231	0.362309	-0.108145	0.289761	0.172648	0.0707123	-0.105013	-0.205107	-0.182319	-0.247594	-0.133116	-0.479942	-0.477085	0.16651	-0.000161311	0.278687
LOC107838751	protein indeterminate-domain 6, chloroplastic-like	XP_016537423.1	107838751	0.285776	0.0931353	0.883197	1.0619	0.918426	0.36541	0.795017	0.742872	0.420747	0.64501	0.645167	-0.925836	-1.10138	-1.30406	0.188311	-0.564995	-0.0422761	-0.498305	-0.373899	-0.721787	-0.693428	-0.819006
LOC107838752	protein ACCUMULATION AND REPLICATION OF CHLOROPLASTS 3	XP_016537424.1	107838752	0.189051	0.306186	0.111291	-0.0985301	0.0427268	0.282556	0.260318	0.368863	0.293282	0.185627	0.398351	-0.0970227	-0.395942	-0.235263	-0.0939683	-0.135891	0.0347939	-0.43071	-0.149532	-0.118755	-0.246129	-0.471304
LOC107838755	ankyrin repeat-containing protein At2g01680	XP_016537430.1	107838755	0.285957	0.0555373	0.147566	0.162845	0.282153	-0.0715132	-0.236501	0.117124	0.0410176	-0.148889	-0.0173532	0.0604338	-0.131369	-0.0943919	-0.00879086	-0.0756654	-0.17911	-0.288334	-0.157695	0.260353	-0.00503867	0.0016633
LOC107838756	microtubule-associated protein 70-2-like	XP_016537432.1	107838756	0.555565	0.448783	0.505694	0.621007	0.501779	0.614166	0.876768	0.972785	0.9923	0.763019	0.813861	-0.844682	-1.06933	-0.856333	-0.379594	-0.612791	-0.449283	-0.863124	-0.814602	-0.537142	-0.497226	-0.741625
LOC107838759	adagio protein 3	XP_016537435.2	107838759	0.0867962	-0.552949	-0.274626	-0.484841	-0.317234	0.779695	-1.09774	-0.505427	-0.18599	-0.738109	-0.795199	0.657384	0.46085	1.01314	-0.448018	-0.0649741	0.0568046	0.71458	0.823393	0.0351399	0.484231	0.353103
LOC107838762	SEC14 cytosolic factor	XP_016537439.1	107838762	-0.930179	-0.733082	-0.627539	-0.510887	-0.657588	-1.7903	-1.49315	-1.47236	-0.588446	-0.804573	-0.831946	0.636858	0.806659	0.59322	0.577603	0.765533	0.844503	1.81066	1.7279	0.806243	0.857638	1.01323
LOC107838763	SEC14 cytosolic factor-like	XP_016537441.1	107838763	0.731152	1.18528	0.735384	0.947593	0.664849	0.590241	1.25228	0.688195	0.839162	0.401806	0.431834	-1.171	-0.637382	-0.919232	-0.492066	-0.684175	-0.386948	-1.171	-0.9184	-0.757886	-0.707945	-0.621733
LOC107838764	ankyrin repeat, bromo and BTB domain-containing protein DDB_G0293800	XP_016537445.1	107838764	-0.179559	-0.401144	-0.0725722	0.205247	0.120203	-0.302524	-0.360953	-0.37734	-0.0700869	-0.492724	-0.328125	0.270991	-0.05067	0.0552149	0.659899	0.41338	0.45829	-0.0263691	-0.0754801	0.306479	0.0610228	0.18682
LOC107838765	aspartate-semialdehyde dehydrogenase	XP_016537442.1	107838765	-0.558727	-0.619499	-0.723306	-0.87023	-0.689734	-0.1808	-0.5043	-0.101475	-0.844081	-0.620899	-0.633722	0.843025	1.14601	1.03872	0.68022	0.840915	0.683745	0.205498	0.234248	0.185486	0.102689	0.386219
LOC107838766	aspartokinase 2, chloroplastic-like	XP_016537443.1	107838766	0.00698381	-0.203138	-0.0814647	-0.351611	-0.0905336	0.149978	-0.416476	-0.276668	-0.676068	-0.370348	-0.506154	0.325786	0.649939	0.467607	0.200531	0.0619664	0.112147	0.05179	0.0357524	0.319353	0.241158	0.349468
LOC107838769	MACPF domain-containing protein At1g14780	XP_016537448.1	107838769	0.272489	-0.335284	0.0289717	0.0990194	0.149356	-0.254908	-0.59738	-0.663432	-0.732158	-0.582258	-0.78071	0.925865	1.08218	0.766733	0.719342	0.243625	0.480029	-0.465437	-0.513308	-0.0230068	0.108164	0.0721065
LOC107838770	alpha,alpha-trehalose-phosphate synthase [UDP-forming] 6	XP_016537449.2	107838770	0.379817	-0.916793	-0.0501235	-0.452463	-0.0298165	0.848773	-0.450566	-0.387857	-0.676384	-0.429349	-0.524259	0.534487	0.818772	0.831148	0.306375	-0.385133	-0.0208896	0.149672	0.201911	0.152951	-0.0768791	0.176606
LOC107838773	zinc finger CCCH domain-containing protein 14-like	XP_016537463.1	107838773	-0.6448	-0.420933	-0.436737	-0.312504	-0.319557	-0.850938	-0.332836	-0.512061	-0.320727	-0.561535	-0.898768	-0.0771433	0.432195	0.349433	0.576217	0.657551	0.485879	1.32131	1.31709	0.203976	-0.02867	0.373554
LOC107838775	probable ascorbate-specific transmembrane electron transporter 1	XP_016537454.1	107838775	0.134311	-1.09247	-0.10337	-0.27818	0.0303202	1.13833	-0.514994	-0.156942	0.19315	0.0981728	0.137763	0.462705	-0.119299	0.605516	-0.332528	-0.021284	0.159232	-0.299268	-0.439967	0.291001	0.077724	0.0300804
LOC107838776	uncharacterized LOC107838776	XR_001664775.2	107838776	0.248798	0.0117399	0.314718	0.373339	0.304627	0.126128	0.207415	0.0972874	0.292101	0.307175	0.42454	-0.289266	-0.495748	-0.457369	0.182647	-0.134463	-0.00927121	-0.762382	-0.414452	-0.0481843	-0.124638	-0.154743
LOC107838777	zinc finger protein 4-like	XP_047250243.1	107838777	0.0431933	-0.224437	-0.0341821	0.0946084	-0.0277492	-0.00449848	-0.317717	-0.59139	-0.0421097	-0.102773	-0.133088	-0.281126	-0.123998	-0.26683	0.0521757	0.103622	0.14553	1.12123	0.954562	-0.180378	-0.184155	-0.000491687
LOC107838779	dolichol-phosphate mannosyltransferase subunit 3-like	XP_016537458.1	107838779	-0.193186	-0.310338	-0.137015	-0.206888	-0.31204	-0.242139	-0.436294	-0.484815	-0.435906	-0.576747	-0.641701	0.114471	0.2168	0.496973	0.342767	0.388244	0.313245	0.49789	0.622771	0.267307	0.340253	0.376349
LOC107838780	prolyl 3-hydroxylase 1	XP_016537459.1	107838780	0.377945	0.331615	0.720198	0.654375	0.584616	0.447504	0.230795	0.623794	0.71392	0.513884	0.77696	-0.287516	-0.660578	-0.60855	-0.138793	-0.504339	-0.221586	-0.944639	-0.904692	-0.495775	-0.543544	-0.665593
LOC107838782	65-kDa microtubule-associated protein 6-like	XP_047260688.1	107838782	0.780209	0.370096	0.880836	1.01483	0.909211	0.50017	0.574452	0.663353	0.993591	0.959891	1.09856	-1.06839	-0.820193	-1.14411	-0.536676	-0.822898	-0.565577	-0.390009	-0.301192	-1.07238	-0.835756	-1.18802
LOC107838783	receptor-like protein 12	XP_016537466.2	107838783	0.964409	0.507078	0.502881	0.0417765	0.415554	1.24033	-0.441509	0.382167	-0.28226	-0.599328	-0.188729	-0.520714	-1.05492	-0.885105	0.569848	0.753344	1.14682	-1.35619	-1.90323	0.26743	0.401504	0.0388508
LOC107838785	protein SHOOT GRAVITROPISM 5	XP_016537468.1	107838785	1.05417	0.774296	0.750672	0.902657	0.795604	1.15085	0.955887	1.30649	0.935676	0.97728	0.809757	-0.922042	-0.906675	-1.01331	-0.757968	-1.01221	-0.883901	-0.767718	-0.958601	-0.956394	-1.11042	-1.1241
LOC107838786	sodium/hydrogen exchanger 8-like	XP_047250234.1	107838786	0.0406839	-0.191419	0.149161	-0.0331033	0.0788367	0.241493	0.108468	0.341817	0.177672	0.307669	0.334369	-0.287831	-0.309442	0.080514	-0.356785	-0.23125	-0.170718	-0.000233785	-0.0428091	0.00630539	-0.12015	-0.123248
LOC107838787	E3 ubiquitin-protein ligase KEG	XP_016537470.2	107838787	-0.142968	-0.212539	0.0234984	0.104569	0.0624545	-0.123608	-0.181584	-0.344125	-0.102472	-0.109295	-0.216374	-0.0760416	0.240532	0.259939	-0.208764	-0.208735	-0.114096	0.484629	0.417768	0.112311	0.113217	0.221684
LOC107838788	sodium/hydrogen exchanger 8-like	XP_016537475.2	107838788	0.215449	-0.208801	0.0530705	0.0479062	0.0460269	-0.216359	-0.19479	0.200955	0.529323	0.554567	0.570617	0.496643	0.513469	0.626014	0.13958	-0.262454	-0.449968	-0.664288	-0.517946	-0.450164	-0.342926	-0.685927
LOC107838795	defensin J1-2	NP_001385265.1	107838795	-1.34215	-1.03905	-1.01115	-1.01731	-0.839102	-1.52654	-2.56206	-2.24171	-2.57047	-2.13374	-2.44925	1.44435	2.09252	1.63388	1.9159	1.41023	1.46239	3.17758	3.1386	0.649077	0.66646	1.14155
LOC107838796	uncharacterized LOC107838796	XP_016537482.1	107838796	-0.315224	0.187017	0.0692869	0.0327982	0.368481	-0.552959	-0.721533	-0.490618	-0.539013	-0.116908	-0.571494	-0.534	-0.24873	-0.199705	0.148184	0.132157	0.187678	0.973899	1.04195	0.32496	0.396334	0.427436
LOC107838797	defensin J1-1	NP_001385266.1	107838797	-5.6767	-5.08208	-4.33777	-3.32251	-3.02378	-5.23993	-7.16879	-5.98071	-5.61353	-5.33076	-5.96033	4.81639	5.23778	4.89902	5.04162	4.81296	5.11276	5.51718	5.4177	5.01208	5.59569	5.27371
LOC107838798	probable peroxygenase 4	XP_016537484.1	107838798	0.0267462	-0.527113	0.406472	-0.329824	0.28271	1.63482	0.233575	0.603769	0.227388	0.782012	0.559981	-0.362539	-1.17095	-0.432577	-1.19992	-0.402618	-0.876975	-0.653107	-0.664003	0.489321	0.771897	0.600939
LOC107838800	nudix hydrolase 18, mitochondrial-like	XP_047250266.1	107838800	-0.518136	-0.496868	-0.902406	-0.814618	-0.865465	-1.02601	-1.90697	-0.856793	-0.60782	-0.240957	-0.295043	0.604268	0.214965	0.31304	0.70004	0.92852	0.193041	2.00288	1.87265	0.346542	0.845484	0.509655
LOC107838801	histone-lysine N-methyltransferase setd3	XP_016537488.1	107838801	0.382718	0.539714	0.296284	0.24348	0.239837	0.247493	0.276165	0.227946	0.594537	0.430644	0.379271	-0.573852	-0.332486	-0.235644	-0.0606357	-0.18865	-0.117019	-0.351488	-0.506059	-0.607095	-0.413892	-0.471267
LOC107838802	protein SRC2-like	XP_016537489.1	107838802	0.945002	2.16866	2.13125	1.59525	1.75288	2.74219	1.5942	1.703	0.25122	0.0162784	-0.138861	-1.61991	-1.28003	-1.70063	-1.21631	-1.39962	-1.56634	-1.08994	-1.39292	-1.16694	-1.22923	-1.0992
LOC107838804	leucine-rich repeat extensin-like protein 4	XP_016537491.1	107838804	0.507614	0.795005	0.498915	0.67379	0.466725	0.855932	0.965161	0.513304	0.582235	0.514572	0.489677	-0.969284	-0.913289	-0.634878	-0.667975	-0.807092	-0.852334	-0.804688	-0.714301	-0.106198	-0.385594	-0.0072956
LOC107838805	probable 28S rRNA (cytosine-C(5))-methyltransferase	XP_016537492.1	107838805	0.151714	0.264496	0.45583	0.233594	0.204389	0.4195	0.216566	-0.0192947	-0.166661	0.149451	0.187756	0.0443811	0.0329131	0.0927116	0.0542338	-0.162923	0.182527	-0.370067	-0.344058	-0.480608	-0.60186	-0.544591
LOC107838806	zinc transporter 4, chloroplastic-like	XP_016537493.1	107838806	-0.0600231	0.0791419	0.65558	0.563099	0.782396	0.146183	0.429504	0.732312	0.587196	-0.0263794	-0.21876	-1.04453	-0.762527	-0.495158	0.0672278	-0.122221	0.23802	-0.416953	-0.274492	-0.439057	-0.207965	-0.212592
LOC107838807	DEAD-box ATP-dependent RNA helicase 3, chloroplastic	XP_016537495.1	107838807	0.225453	-0.000251737	0.145699	0.123559	0.199872	0.298813	0.256339	-0.109317	-0.524752	-0.0750399	-0.201586	-0.085568	0.138619	0.516104	-0.00843606	0.0484533	-0.062409	0.320031	0.124261	-0.486361	-0.487226	-0.356258
LOC107838808	uncharacterized LOC107838808	XR_001664781.2	107838808	-0.0277154	-0.106633	-0.0594982	-0.0937755	0.137394	0.0535773	-0.515919	-0.0338141	0.165308	0.434248	0.459805	0.0325639	-0.339431	-0.450311	0.142809	-0.111958	0.0521136	-0.419166	-0.33196	0.465353	0.218309	0.328701
LOC107838809	mechanosensitive ion channel protein 10	XP_016537496.1	107838809	1.0403	1.00322	1.04835	1.03057	0.882688	1.14693	1.67725	1.08777	0.67363	0.577494	0.586405	-0.957391	-0.83186	-0.924239	-0.532816	-0.75673	-0.469742	-1.20708	-1.51133	-1.0228	-1.18684	-1.35377
LOC107838811	uncharacterized LOC107838811	XP_047251323.1	107838811	0.173362	0.12437	0.568031	0.391753	0.621224	0.650114	-0.197898	-0.00419191	0.460648	0.586651	0.888034	-0.0936764	-0.730626	-0.608054	-0.0416417	0.142892	0.0178406	-0.948331	-1.01559	-0.259729	-0.365911	-0.359276
LOC107838812	ornithine aminotransferase, mitochondrial	XP_047251321.1	107838812	-1.37643	-1.38677	-1.09904	-1.14211	-0.892328	-1.6307	-1.89896	-1.58257	-1.78147	-1.10234	-1.34196	1.13997	0.863018	1.19817	0.92626	1.43501	1.19847	1.68583	1.70577	1.8972	1.29032	1.89466
LOC107838813	protein N-terminal asparagine amidohydrolase	XP_016537509.2	107838813	0.530679	0.333843	0.457134	0.304802	0.412361	0.409473	0.127886	0.0103216	0.0643143	-0.149543	-0.00736718	-0.178915	-0.200658	-0.121163	-0.0592733	-0.132887	-0.0313606	-0.466467	-0.44334	-0.31759	-0.395273	-0.146976
LOC107838814	KH domain-containing protein At4g18375-like	XP_016537505.1	107838814	-0.240108	-0.252641	-0.270919	-0.155024	-0.294234	-0.267749	-0.0060034	-0.0083343	-0.088033	-0.101227	-0.18026	-0.0624235	0.389167	0.337645	0.0234914	-0.0875348	0.0384007	0.44936	0.562439	0.0309046	0.102296	0.0807866
LOC107838815	uncharacterized LOC107838815	XP_016537511.1	107838815	-0.464215	-0.188795	-0.122257	-0.255535	-0.308467	-0.0329696	-0.0494629	-0.207743	-0.618465	-0.262353	-0.454315	0.215878	0.232077	0.0586303	0.219612	0.273815	0.0431499	0.552607	0.632908	0.162969	0.186233	0.386699
LOC107838816	protease Do-like 5, chloroplastic	XP_016537513.1	107838816	0.0840031	-0.0713819	-0.176714	-0.0641618	0.00651645	-0.231079	-0.443667	-0.464377	-0.103359	-0.0296825	-0.0656342	0.555702	0.259957	0.202723	0.253508	0.220703	0.239763	-0.411356	-0.662729	0.341801	0.386333	0.173134
LOC107838817	peroxisomal (S)-2-hydroxy-acid oxidase GLO1	XP_016537519.1	107838817	-0.474415	-0.200945	-0.195543	-0.128592	-0.212197	-0.315605	-0.736664	0.379743	-0.0789682	0.2072	0.0120077	-0.595507	-0.161321	-0.0996564	-0.38515	-0.552908	-0.328542	-0.496539	-0.532953	1.66723	1.53676	1.69257
LOC107838818	uncharacterized LOC107838818	XP_016537522.1	107838818	-0.771741	-0.932606	-0.825858	-1.11149	-1.06092	-1.11317	-1.25338	-1.075	-0.627173	-0.966884	-0.846513	1.45715	1.35862	1.0936	1.11435	1.12843	0.954073	0.620396	0.406571	0.884414	0.852383	0.714743
LOC107838819	protein BREAST CANCER SUSCEPTIBILITY 1 homolog	XP_016537523.1	107838819	0.341309	0.311444	0.247382	0.320397	0.236203	0.995987	0.778416	0.715255	0.313353	0.632897	0.733264	-0.492192	-0.104551	-0.44084	-0.485232	-0.474782	-0.544945	-0.527567	-0.563648	-0.465177	-0.699016	-0.827959
LOC107838820	protein MULTIPLE CHLOROPLAST DIVISION SITE 1	XP_016537525.1	107838820	-0.589348	-0.15384	-0.444591	-0.419142	-0.387049	-0.552487	-0.39277	-0.587786	-0.663524	-0.561599	-0.705663	0.511052	0.493681	0.639428	0.299543	0.59911	0.206128	0.290576	0.169081	0.602117	0.80753	0.839554
LOC107838821	dnaJ homolog subfamily C GRV2	XP_016537527.2	107838821	-0.0542607	-0.623401	0.217569	0.0642603	0.272003	0.313119	0.319494	0.176541	-0.491882	0.354594	0.586239	-0.639284	0.285994	0.396841	-0.443454	-0.555379	-0.452701	-0.161636	0.0333098	0.28454	0.140826	-0.0233304
LOC107838822	long-chain-alcohol oxidase FAO2-like	NA	107838822	0.569502	1.71259	2.3882	2.69067	2.4566	2.3396	0.0732394	-1.0727	1.70058	-1.0727	-1.0727	-1.0727	-0.786313	-1.0727	-1.0727	-0.873171	-0.852772	-0.898779	-1.0727	-0.865616	-1.0727	-1.0727
LOC107838823	importin subunit alpha-2-like	XP_016537529.1	107838823	-0.410333	-0.344483	-0.636782	-0.551467	-0.500802	-0.321809	-0.187077	-0.05726	-0.269704	-0.11238	-0.203981	0.1248	0.408839	0.420241	-0.167613	-0.0249253	-0.135957	0.690307	0.785154	0.522053	0.234575	0.738605
LOC107838824	cytokinin riboside 5'-monophosphate phosphoribohydrolase LOG8	XP_016537530.1	107838824	0.44614	0.729072	0.81114	0.437185	0.653597	1.27483	0.315168	0.875698	0.234023	0.400982	0.553167	-0.544523	-0.793421	-0.613372	-0.593196	-0.669345	-0.600276	-0.662692	-0.558413	-0.567602	-0.669274	-0.458894
LOC107838826	CSC1-like protein ERD4	XP_047251731.1	107838826	0.187806	-0.590622	0.113055	-0.214622	0.00988128	0.786713	-0.325204	0.208456	-0.528027	-0.0957688	0.108589	0.109163	-0.322425	0.136072	-0.638619	-0.43956	-0.174933	0.221978	0.0841351	0.600854	0.227486	0.535594
LOC107838827	pentatricopeptide repeat-containing protein At5g16640, mitochondrial-like	XP_016537535.1	107838827	0.196001	0.0568636	0.0781589	0.0476388	0.0534817	0.307671	0.289431	0.322647	0.502561	0.633854	0.654262	0.00210866	-0.315218	-0.059277	0.0661837	0.0552368	0.111587	-0.889535	-0.629606	-0.301486	-0.581571	-0.600992
LOC107838828	BAG family molecular chaperone regulator 2-like	XP_016537537.1	107838828	-0.957483	-1.01319	-0.775602	-0.87109	-0.775574	-1.06053	-1.05774	-0.655604	-1.20895	-0.967492	-0.998261	0.141677	0.0220189	-0.211783	1.07751	1.27115	1.34509	1.60591	1.63783	1.15871	1.20393	1.08948
LOC107838829	potassium channel KAT3-like	XP_016537538.1	107838829	1.30249	1.33031	0.932575	0.944669	0.901457	1.08254	0.986095	1.07574	2.01222	1.3459	1.85889	-1.41733	-1.41733	-1.41733	-1.12565	-1.2178	-1.1066	-1.41733	-1.41733	-1.12472	-0.954273	-1.15719
LOC107838830	protein EMSY-LIKE 3	XP_016537543.1	107838830	0.199809	-0.109019	0.0100471	0.220085	0.163746	0.0250923	0.109941	-0.062751	0.274389	0.176506	0.0661584	-0.266882	-0.060149	-0.283332	0.108284	-0.277575	-0.0186314	0.0634935	0.0387536	-0.193718	-0.0479937	-0.136253
LOC107838832	calcyclin-binding protein-like	XP_016537541.1	107838832	-1.25893	0.236614	-0.370721	-0.492949	-0.0693723	-0.905597	-0.541533	-0.259745	-0.496886	-0.362774	-0.2271	0.010081	-0.560147	-0.395545	-0.460101	0.467733	0.192602	1.00711	0.991255	1.01983	1.27629	1.19989
LOC107838834	Golgi to ER traffic protein 4 homolog	XP_016537544.1	107838834	-0.147811	0.0497453	-0.270525	-0.126372	-0.151679	-0.390187	0.0227979	0.0215609	0.0992824	0.119614	0.0878084	0.113057	0.0537144	-0.11897	-0.339995	-0.133561	-0.255259	-0.32571	-0.267234	0.581797	0.72203	0.655895
LOC107838835	aminoacyl tRNA synthase complex-interacting multifunctional protein 1	XP_016537546.1	107838835	-0.745273	-0.423298	-0.402296	-0.422414	-0.435271	-0.357963	-0.6226	-0.628107	-0.7772	-0.391769	-0.670585	0.227485	0.528574	0.658482	0.40976	0.642506	0.328785	1.1324	1.09303	0.149486	0.284218	0.422058
LOC107838837	guanosine nucleotide diphosphate dissociation inhibitor 2-like	XP_016537547.1	107838837	-0.300812	-0.242605	-0.431647	-0.416229	-0.425021	-0.575706	-0.486294	-0.173784	-0.254644	-0.191778	-0.168098	0.440664	0.438757	0.365052	-0.149727	0.236083	0.131435	0.457583	0.574673	0.360231	0.503533	0.308333
LOC107838838	MLO-like protein 15	XP_016537549.1	107838838	-0.728257	-0.740303	-0.0872816	-0.376105	-0.403716	-0.557569	-1.42161	-0.820176	-0.679814	-0.534453	-0.688481	0.303234	0.28893	0.234093	0.498581	0.362422	0.657263	1.33652	1.55545	0.690987	0.636736	0.473545
LOC107838839	guanosine nucleotide diphosphate dissociation inhibitor 2-like	XP_016537552.1	107838839	-0.326304	-0.0987378	-0.442333	-0.291993	-0.398519	-0.243864	0.00332998	0.109893	0.147881	0.17892	0.0631512	0.0125159	0.0321333	0.00137512	-0.283082	-0.0645044	-0.131944	0.141644	0.209261	0.428599	0.520735	0.431843
LOC107838841	pentatricopeptide repeat-containing protein At3g53170-like	XP_016537553.1	107838841	0.533281	0.487675	0.373683	0.670764	0.600598	0.208454	0.18944	0.546411	0.821344	0.580173	0.754804	-0.266238	-0.60957	-0.536658	-0.29292	-0.273883	-0.077775	-1.30043	-1.03534	-0.5205	-0.304054	-0.549257
LOC107838842	sister chromatid cohesion 1 protein 3	XP_016537562.1	107838842	0.493007	0.681802	0.777827	0.690243	0.512706	0.701593	1.01272	1.05406	0.487888	0.980022	0.934952	-0.902492	-0.902492	-0.902492	-0.696068	-0.620537	-0.682562	-0.902492	-0.902492	-0.609879	-0.67022	-0.535092
LOC107838843	uncharacterized LOC107838843	XP_047251721.1	107838843	-0.0193897	-0.351787	0.166481	0.0656018	0.0338142	-0.134858	0.161407	0.197902	0.0900436	0.379427	0.511093	-0.55576	0.0102409	0.212767	-0.35051	-0.521159	-0.315378	-0.0449295	0.255208	0.161189	0.0227337	0.0258637
LOC107838845	long chain base biosynthesis protein 1-like	XP_016537567.1	107838845	0.131527	0.0797478	0.0458786	0.066917	-0.00791684	0.37196	0.280036	0.53877	0.347407	0.530931	0.47518	-0.1045	-0.37311	-0.371003	-0.380179	-0.285157	-0.351988	-0.660846	-0.549397	0.195025	0.0589251	-0.0382062
LOC107838847	uncharacterized LOC107838847	XP_016537569.1	107838847	-0.0122839	0.235207	0.656331	0.709791	0.361678	0.0194499	-0.0759981	0.13067	-0.0292358	0.148824	-0.185471	-0.432997	-0.623003	-0.844498	0.116099	0.0877919	0.0877172	0.112825	0.00470489	-0.252499	0.0480832	-0.263185
LOC107838848	probable glutathione S-transferase	XP_016537573.1	107838848	-0.211635	-0.212323	-0.448349	-0.597102	-0.321478	-0.967129	-1.17632	-1.17632	-0.108668	-0.327724	-0.667529	1.43218	1.6094	1.24456	0.504282	0.646359	0.623782	-1.00239	-0.923716	0.477985	0.876382	0.725746
LOC107838850	chlorophyll a-b binding protein 7, chloroplastic	XP_016537571.1	107838850	2.36297	2.28358	2.13776	2.05297	2.2874	0.86266	0.572055	1.22653	-0.182352	-0.308788	-0.395817	0.554307	-0.115185	0.794691	-0.988637	-0.760116	-1.37958	-2.60162	-2.60721	-1.5261	-3.03718	-1.23234
LOC107838851	proline synthase co-transcribed bacterial homolog protein-like	XP_016537572.1	107838851	-0.415313	-0.617626	-0.3999	-0.310938	-0.31987	-0.316606	-0.800798	-0.768943	-0.953142	-0.752328	-0.908654	0.681093	0.817729	0.881094	0.731343	0.67962	0.635207	0.511306	0.483424	0.399648	0.294106	0.449548
LOC107838852	protein starmaker	XP_016537574.2	107838852	0.00404043	-0.166726	-0.0159248	-0.0976714	0.0310944	-0.0526628	-0.185934	0.118083	0.386669	0.293016	0.609786	0.40627	-0.141161	-0.444085	0.615294	0.246859	0.390959	-0.504833	-0.429756	-0.313887	-0.39537	-0.354061
LOC107838855	pentatricopeptide repeat-containing protein At5g42310, mitochondrial	XP_016537582.1	107838855	0.247319	0.301566	0.349731	0.426297	0.455469	-0.317014	0.0572553	-0.356299	0.0870456	0.150526	0.0391607	-0.252486	-0.0345867	0.0860492	-0.0111601	-0.159097	-0.128713	-0.423038	-0.410241	-0.0418338	0.0643967	-0.130349
LOC107838856	DNA-directed RNA polymerase I subunit 2	XP_016537583.2	107838856	0.00786145	-0.354647	-0.0715087	-0.137234	-0.100396	0.313836	0.321821	0.664734	0.518568	0.658357	0.712539	-0.0379195	-0.0243495	-0.0232686	0.205423	-0.104519	0.180838	-0.624931	-0.353129	-0.597343	-0.347244	-0.807488
LOC107838858	eukaryotic initiation factor 4A-2-like	XP_016537584.1	107838858	-0.295167	-0.0486682	-0.375209	-0.24429	-0.399138	-0.279256	-0.129725	-0.00162445	-0.269474	-0.240629	-0.4764	-0.0315142	0.306459	0.433764	-0.307346	0.0515051	-0.127071	0.638019	0.659078	0.33989	0.178194	0.618603
LOC107838859	transcription factor HY5	XP_016537585.1	107838859	-0.337653	-0.245278	-0.10813	-0.036254	-0.108923	0.240364	0.505045	-0.135013	0.461969	0.228631	0.724085	0.214533	0.0639912	-0.115987	0.0202985	0.160126	-0.0444484	-0.189336	-0.255962	-0.435378	-0.434464	-0.172218
LOC107838860	adenine nucleotide transporter BT1, chloroplastic/mitochondrial	XP_016537586.1	107838860	-1.01051	-0.884843	-0.906518	-0.996751	-1.08679	-0.633166	-0.637929	-0.653768	-0.762118	-0.938425	-1.03438	0.0810347	0.430224	0.578396	1.13551	1.16263	1.15189	0.942691	1.06793	0.957753	0.904998	1.13215
LOC107838864	ER membrane protein complex subunit 7 homolog	XP_016537588.1	107838864	-0.138109	0.0340237	-0.0591949	-0.173793	0.0305812	0.256424	0.220214	-0.169285	-0.128648	-0.0731083	-0.210529	0.049502	0.139919	-0.0516945	-0.0951964	-0.074117	-0.180033	0.384462	0.327982	-0.159802	-0.0673368	0.137741
LOC107838865	zinc finger CCCH domain-containing protein 20-like	XP_016537589.1	107838865	0.720682	0.402101	0.325856	0.294029	0.430409	0.291788	0.758334	0.170346	-0.120066	0.0954209	-0.315996	-0.0737473	-0.113026	0.419426	-0.5756	-0.657413	-0.461336	-0.0219472	0.0319948	-0.58333	-0.545507	-0.47242
LOC107838866	RNA polymerase sigma factor sigC	XP_016537590.1	107838866	-0.0290472	-0.071527	0.0882443	0.128064	0.0463042	-0.219664	-0.204231	-0.128615	-0.152936	-0.0170065	0.0191746	0.245562	0.349904	0.214262	0.556779	0.468719	0.479742	-0.408218	-0.217354	-0.295221	-0.245083	-0.607852
LOC107838869	uncharacterized LOC107838869	XR_001664821.2	107838869	-0.487604	-0.487604	1.33522	1.11242	1.27128	-0.487604	-0.487604	-0.487604	-0.487604	-0.487604	-0.487604	-0.487604	-0.487604	-0.487604	1.51464	1.48678	1.08133	-0.487604	-0.487604	-0.487604	-0.487604	-0.487604
LOC107838870	chaperone protein dnaJ GFA2, mitochondrial	XP_047253135.1	107838870	-0.268836	0.212798	0.0137265	-0.00821427	0.0229526	-0.286213	-0.0583752	0.307988	0.426374	0.20885	0.46459	-0.038665	-0.181542	-0.0491257	-0.280432	0.0536133	0.102042	-0.00805744	-0.0604344	-0.297836	-0.0116815	-0.263522
LOC107838871	uncharacterized LOC107838871	XR_001664824.2	107838871	-0.583323	-0.429435	-0.528011	-0.497401	-0.70322	-0.747326	-0.617749	-0.887525	-0.506694	-0.61796	-0.847156	0.438824	0.602506	0.212548	0.659068	0.430139	0.411042	1.28201	1.19815	0.451718	0.615429	0.664366
LOC107838872	DEAD-box ATP-dependent RNA helicase 56	XP_016537593.1	107838872	0.0413643	0.122945	-0.232379	-0.0359622	-0.136171	-0.543769	0.0570797	-0.310689	0.1239	0.0179406	-0.0660873	0.0745667	-0.0169064	0.22204	-0.283077	-0.181518	-0.265398	0.37506	0.355163	0.188989	0.18998	0.30293
LOC107838873	methylthioribose-1-phosphate isomerase	XP_016537598.1	107838873	-0.486844	-0.494813	-0.526764	-0.506315	-0.473606	-0.428008	-0.542584	-0.205471	-0.59445	-0.387909	-0.493321	0.300849	0.524808	0.491844	0.125561	0.28191	0.408529	0.646263	0.692308	0.447128	0.662729	0.558155
LOC107838874	kinesin-like protein NACK2	XP_047251738.1	107838874	0.671603	0.179313	0.62942	0.468878	0.874122	1.04755	0.251511	0.572078	-0.729402	0.315708	0.515538	0.537498	-0.158689	-0.394895	0.134334	0.0894655	0.344649	-1.3692	-1.2634	-0.650296	-1.16582	-0.899971
LOC107838875	putative L-ascorbate peroxidase 6	XP_016537600.1	107838875	-0.582105	-0.452985	-0.480088	-0.397642	-0.336081	-0.627266	-0.978447	-0.811236	-0.881367	-0.92255	-1.00023	0.649634	0.729976	0.705682	0.390572	0.461569	0.392513	0.919393	0.831506	0.673804	0.89736	0.817988
LOC107838877	uncharacterized LOC107838877	XR_001664835.2	107838877	0.175102	-0.0160882	0.113818	0.171542	0.267093	-0.0588952	-0.482553	0.0353956	0.233006	0.579459	0.786876	0.965454	0.181484	-0.128482	0.36445	0.196503	0.474729	-1.30136	-1.3107	-0.291654	-0.284086	-0.671101
LOC107838878	uncharacterized LOC107838878	XP_047251278.1	107838878	0.580943	0.224154	0.836704	0.805769	0.523949	0.949372	0.345019	0.248162	0.433046	0.58515	0.687597	0.195996	-0.24609	-0.222752	0.310021	-0.0135709	0.259378	-1.33092	-1.21134	-1.30372	-1.3189	-1.33797
LOC107838879	CHD3-type chromatin-remodeling factor PICKLE-like	XP_016537603.2	107838879	-0.0732951	-0.299914	0.0205766	-0.0429643	-0.0171032	0.0144588	0.00677912	0.333966	0.340066	0.578223	0.649391	0.0831878	0.113108	-0.0961227	0.133898	0.0758841	0.260817	-0.815766	-0.697494	-0.000219784	0.0572422	-0.624717
LOC107838880	G-protein coupled receptor 1	XP_016537604.1	107838880	0.0844362	-0.047014	0.175971	0.269292	0.239823	0.320709	-0.475582	0.095888	-0.0285233	0.150135	-0.157003	-0.25916	-0.0253738	-0.0272521	0.157232	-0.135464	-0.15579	0.144051	0.184725	0.00903063	-0.474462	-0.045668
LOC107838881	ATP-dependent zinc metalloprotease FTSH 4, mitochondrial-like	XP_047251743.1	107838881	-0.901579	-1.30899	-0.893881	-0.767973	-0.698658	-0.625198	-1.18069	-1.04728	-1.32212	-1.00214	-1.11214	0.642048	1.19132	1.33572	0.457179	0.406958	0.743218	1.70792	1.85271	0.969643	0.579722	0.974211
LOC107838882	tRNA dimethylallyltransferase 9-like	XP_016537617.2	107838882	0.411267	0.365623	-0.206019	-0.23811	0.0530612	0.36791	0.21926	0.437002	0.297862	0.359801	0.778307	0.776458	0.0618267	0.0417818	0.303499	0.130056	0.181294	-1.64309	-1.45885	-0.253944	-0.529093	-0.455898
LOC107838883	uncharacterized LOC107838883	XR_001664849.2	107838883	-0.0314333	0.0137455	-0.0915644	-0.000377463	-0.164353	0.00934459	-0.0369213	-0.261485	-0.0733524	-0.0758287	-0.102426	0.107529	-0.0979049	-0.11626	0.143423	-0.104296	-0.136057	0.0231383	0.126947	0.291387	0.350574	0.226173
LOC107838884	UDP-sulfoquinovose synthase, chloroplastic	XP_016537608.1	107838884	0.464608	0.25409	0.282366	0.430756	0.370511	0.514544	0.141225	0.542678	0.0858237	0.469219	0.357979	-0.37918	-0.423076	-0.174432	-0.647244	-0.440795	-0.23261	-0.407789	-0.235536	-0.281658	-0.382655	-0.308826
LOC107838885	uncharacterized LOC107838885	XP_016537614.1	107838885	-0.217738	-0.321086	-0.028111	-0.0175119	-0.0266132	-0.205242	-0.508428	-0.477288	0.064277	-0.0453492	0.0292798	0.708221	-0.00513918	0.0202006	0.620987	0.381742	0.454975	-0.139229	-0.510408	0.0817737	0.224351	-0.083664
LOC107838886	probable ADP,ATP carrier protein At5g56450	XP_016537616.1	107838886	-0.499448	-0.357751	-0.469293	-0.378641	-0.521526	-0.697199	-0.586572	-0.280674	-0.196724	-0.242255	-0.449293	0.143123	0.144053	0.281245	0.500732	0.342837	0.406599	0.42394	0.514167	0.584226	0.787355	0.551098
LOC107838888	serine/threonine-protein kinase EDR1	XP_047258726.1	107838888	0.0404626	-0.161824	-0.21611	-0.0908837	-0.24029	-0.346545	-0.175082	-0.169029	0.188211	0.20246	0.2484	0.0165619	-0.249773	-0.140035	-0.146688	-0.223303	-0.0079855	-0.180527	-0.0596913	0.632137	0.60288	0.476655
LOC107838890	glycine dehydrogenase (decarboxylating), mitochondrial	XP_016537620.1	107838890	-0.192522	-0.24773	0.383237	0.706442	0.522073	-0.710838	-1.00645	-1.09861	0.783518	1.02744	1.02606	-0.773683	-0.902303	-0.737203	-0.952094	-0.616566	-0.638622	-0.792045	-1.06978	1.79446	1.69047	1.80475
LOC107838891	polyadenylate-binding protein-interacting protein 7	XP_016537621.1	107838891	-0.125631	-0.423687	-0.368546	-0.0114637	-0.476041	-1.03469	-0.519132	-0.441688	-0.0657227	-0.159351	-0.172472	0.462047	0.723487	0.589435	0.796239	0.165495	0.316744	0.232742	0.234397	0.0643532	0.214988	-0.0014998
LOC107838892	homeobox protein ATH1	XP_016537625.1	107838892	1.75174	1.67601	1.72017	2.17261	1.60237	0.424706	1.70474	1.55902	1.05767	0.975296	1.08713	-1.21324	-1.05589	-1.55138	0.225527	-0.899756	-0.446813	-2.13537	-2.26847	-1.88606	-2.39297	-2.10705
LOC107838893	copper-transporting ATPase PAA2, chloroplastic	XP_016537626.1	107838893	-0.144123	-0.351959	-0.169441	-0.087759	-0.149848	-0.316428	-0.481717	-0.0785135	-0.322511	-0.0834274	0.0475593	-0.171316	0.584364	0.517682	-0.365374	-0.634673	-0.397078	0.4228	0.642137	0.570028	0.454215	0.515383
LOC107838895	uncharacterized LOC107838895	XP_016537627.1	107838895	-0.075976	-0.329514	0.173724	-0.0176019	0.135111	0.299676	0.173739	0.402306	-0.220657	0.590506	0.629331	0.165187	0.140541	0.131211	0.11846	-0.0247436	0.140429	-1.417	-1.1166	0.397863	0.188756	-0.484747
LOC107838896	protein NAR1	XP_016537628.1	107838896	-0.342164	-0.385782	-0.284049	-0.230231	-0.36359	-0.521559	-0.350236	-0.216691	-0.29561	-0.250485	-0.308349	0.0509947	0.44861	0.510508	0.191608	0.0502949	0.087293	0.466795	0.618238	0.345349	0.370606	0.408451
LOC107838898	ATP-dependent 6-phosphofructokinase 6-like	XP_016537634.1	107838898	0.0613713	0.199206	0.269787	0.345749	0.334178	0.174106	-0.127252	0.195945	0.394619	0.0896466	0.247654	-0.634909	-0.613247	-0.394632	-0.2201	-0.277192	-0.187444	-0.0520738	0.0568909	0.00152652	0.0875084	0.0486626
LOC107838900	profilin-like	XP_016537636.1	107838900	-0.742061	-0.46489	-0.532215	-0.504369	-0.657177	-0.54074	-0.648064	-0.443929	-0.662497	-0.70595	-0.889186	0.362479	0.554962	0.442458	0.172068	0.403805	0.267925	0.907654	0.852905	0.831577	0.913168	1.08208
LOC107838901	probable polyribonucleotide nucleotidyltransferase 1, chloroplastic	XP_016537637.1	107838901	0.438877	0.127773	0.603225	0.758064	0.521431	0.246928	0.30464	0.0657554	-0.215977	-0.204303	-0.356836	-0.281208	0.32601	0.395108	-0.104957	-0.373874	-0.19505	0.0603924	-0.165353	-0.671992	-0.558408	-0.720245
LOC107838902	mediator of RNA polymerase II transcription subunit 10b-like	XP_016537638.1	107838902	-0.38428	-0.331887	-0.407236	-0.373687	-0.465658	-0.544809	-0.407219	-0.149882	-0.313303	-0.345954	-0.407641	0.132145	0.114971	0.273765	-0.215695	-0.0473875	-0.212105	1.06931	1.12391	0.605739	0.716474	0.570436
LOC107838903	guanine nucleotide-binding protein alpha-1 subunit	XP_047250167.1	107838903	-0.582591	-0.39198	-0.279881	-0.187167	-0.222702	0.0184315	-0.4336	-0.540659	-0.460256	-0.415695	-0.498609	0.524147	0.490716	0.234308	0.374883	0.635231	0.518449	0.552238	0.463207	0.211119	0.220741	-0.230332
LOC107838904	ras-related protein RGP1	XP_016537645.1	107838904	-0.276067	-0.188562	-0.288855	-0.178016	-0.185343	-0.5463	-0.628571	-0.623859	-0.238962	-0.495853	-0.505323	-0.120573	0.0625153	-0.110235	0.165442	0.164215	-0.0110322	0.893186	0.740974	0.69531	0.813613	0.862294
LOC107838905	uncharacterized LOC107838905	XR_001664862.2	107838905	0.0593929	-0.0105722	0.243336	0.0999533	0.283033	0.254571	0.116287	0.372761	0.223527	0.536802	0.748102	0.0162719	-0.243363	-0.38509	0.203201	-0.105987	0.135701	-0.762443	-0.821345	-0.246852	-0.331028	-0.386259
LOC107838906	uncharacterized LOC107838906	XP_016537649.1	107838906	-0.254512	-0.203934	-0.312765	-0.295018	-0.286629	-0.996627	-0.832865	-0.581099	-0.202822	-0.195475	-0.157343	0.644237	0.620895	0.650027	0.491829	0.380319	0.42427	-0.115042	0.00998891	0.525805	0.3396	0.34716
LOC107838907	uncharacterized LOC107838907	XP_016537654.1	107838907	-0.478753	-0.328563	-0.737619	-0.604545	-0.719942	-0.473011	-0.476573	-0.328997	-0.272482	-0.436034	-0.543851	0.647758	0.479378	0.282164	0.319294	0.390621	0.227801	0.967058	0.935951	0.334509	0.487321	0.328515
LOC107838908	early nodulin-93-like	XP_016537651.1	107838908	-0.306452	-0.0632009	-0.158689	-0.197553	-0.341354	0.000228441	-0.0454177	-0.213332	-0.505009	-0.594471	-0.728968	-0.293683	0.000400998	-0.0308621	0.0838618	0.453206	0.202004	0.645085	0.612273	0.257251	0.49044	0.734242
LOC107838912	peptidyl-prolyl cis-trans isomerase FKBP65-like	XP_016537655.1	107838912	0.143476	-0.129409	0.212402	0.0410613	0.275682	0.123571	-0.148195	-0.105915	0.323492	0.44841	0.707238	0.551362	-0.120023	-0.227416	0.424352	-0.0238292	0.274822	-0.951281	-1.06824	-0.325127	-0.126904	-0.299526
LOC107838913	transcription factor bHLH130-like	XP_016537675.1	107838913	-0.183102	-0.787559	-0.343292	-0.519451	-0.211086	0.0620223	-0.112276	-0.685625	-0.480288	-0.337683	-0.548048	0.187151	0.0084514	-0.192761	0.565686	0.541287	0.191943	0.815835	0.685522	0.417701	0.555333	0.37024
LOC107838915	50S ribosomal protein L3, chloroplastic	XP_016537673.1	107838915	-0.239925	-0.243934	-0.487134	-0.390303	-0.260149	-0.156212	-0.5329	0.0564833	-0.399391	-0.483531	-0.668654	0.507477	0.555927	0.68789	-0.173906	0.366027	0.199848	0.0726454	0.0608152	0.447835	0.411552	0.669539
LOC107838916	uncharacterized LOC107838916	XP_016537674.1	107838916	-0.0859199	-0.0937284	-0.379478	-0.332273	-0.250359	-0.411619	-0.547089	-0.388438	0.0429582	-0.0676804	0.0120674	-0.00966862	0.258673	0.210447	-0.0845261	0.0866251	0.0283591	0.50533	0.580176	0.461389	0.217874	0.24688
LOC107838917	transcription factor 25	XP_016537676.1	107838917	0.157397	0.268122	0.139165	0.27109	0.176544	0.0260066	0.101965	0.273298	0.168298	0.119631	0.198743	0.0704317	-0.0161423	-0.0297209	-0.279672	0.137143	0.0600079	-0.37896	-0.52677	-0.0712974	-0.385953	-0.479327
LOC107838918	uncharacterized LOC107838918	XR_001664878.2	107838918	0.285265	0.390879	0.428515	0.420979	0.39807	0.459526	0.25153	0.52785	-1.49529	-1.36823	-1.35722	0.59535	0.197932	0.317639	0.509527	0.424838	0.484798	0.123023	-0.050612	-0.461622	-0.393808	-0.688946
LOC107838919	putative ALA-interacting subunit 2	XP_016537677.1	107838919	0.0402585	0.2613	0.256193	0.100636	0.236908	0.0428727	0.0432773	-0.231363	0.336015	0.0532037	0.0514417	0.00560042	-0.121489	-0.137361	-0.117229	-0.272428	-0.239134	0.0430901	0.10852	-0.140503	-0.204739	-0.115072
LOC107838920	uncharacterized LOC107838920	XP_016537680.1	107838920	-0.167182	-0.282232	-0.13597	-0.113932	-0.0543216	-0.214427	-0.345922	-0.0607031	0.0984521	-0.0476407	0.0739526	0.20496	0.130839	0.12129	0.154523	0.0641857	0.0992355	0.028161	0.159775	0.123678	0.0766895	0.0865892
LOC107838921	SURP and G-patch domain-containing protein 1-like protein	XP_016537685.1	107838921	0.512142	0.612932	0.376933	0.552736	0.479714	0.141177	0.404193	0.196848	0.700743	0.617297	0.793035	-0.0536543	-0.472679	-0.555283	-0.0886423	-0.379727	-0.290862	-0.610465	-0.553893	-0.804576	-0.778129	-0.79984
LOC107838922	uncharacterized LOC107838922	XP_016537687.1	107838922	0.175509	0.0239106	0.242809	0.39978	0.367776	0.21136	0.315736	0.127784	0.343798	0.281828	0.40181	0.042428	-0.316548	-0.165039	0.104818	0.108487	-0.166392	-0.286422	-0.356991	-0.692728	-0.403974	-0.759741
LOC107838923	protein WVD2-like 5	XP_047251410.1	107838923	0.626682	0.47059	0.325524	0.480423	0.477607	0.247915	0.384277	0.278895	0.321477	0.163991	0.323453	0.432117	-0.226617	-0.430728	0.643193	-0.104847	0.341008	-1.13824	-1.33852	-0.778438	-0.598618	-0.90114
LOC107838924	uncharacterized LOC107838924	XP_016537690.1	107838924	-0.813592	-0.759883	-0.760617	-0.717882	-0.590956	-0.690938	-0.952787	-1.3052	-1.62556	-1.47459	-1.73574	1.16029	1.49697	1.40176	1.12314	0.927155	0.868525	1.53776	1.57731	0.309788	0.495567	0.529475
LOC107838926	nuclear transcription factor Y subunit A-3-like	XP_016537697.1	107838926	-1.09261	-0.887764	-1.00644	-0.896867	-0.550991	-1.74834	-1.513	-1.57768	-1.41538	-1.32294	-1.27833	1.47074	1.14656	1.4336	0.49178	1.01892	0.908056	0.753674	0.73806	1.856	1.52428	1.94867
LOC107838928	uncharacterized LOC107838928	XP_047251690.1	107838928	0.143933	0.19128	0.239241	0.168294	0.455502	0.425281	0.176238	0.567093	0.894547	0.937552	1.19565	0.541519	-0.573517	-0.996849	0.619266	0.508995	0.663883	-1.58805	-1.72909	-0.819117	-0.569023	-1.45262
LOC107838930	peroxisome biogenesis factor 10	XP_016537704.1	107838930	-0.182765	-0.0620153	-0.0932107	-0.0181598	-0.235817	-0.235905	-0.256901	-0.603699	-0.666712	-0.605877	-0.612304	0.0189715	0.502634	0.524365	0.296958	0.0597204	0.0454191	0.737647	0.676054	0.0929775	0.26738	0.351242
LOC107838931	uncharacterized LOC107838931	XP_016537707.1	107838931	-0.193283	-0.228285	-0.213725	-0.309911	-0.283845	-0.318368	-0.887265	-0.397985	-0.362924	-0.314343	-0.190861	0.118359	0.266261	0.505565	0.0380891	0.13043	0.112772	0.683153	0.583404	0.426492	0.436103	0.400167
LOC107838932	serine hydroxymethyltransferase 3, chloroplastic-like	XP_016537708.1	107838932	0.436053	0.266586	0.45341	0.301644	0.454562	0.518271	0.121803	0.136716	-0.471673	-0.174869	-0.123003	0.385721	0.236567	0.379228	-0.00556362	0.129461	-0.0198304	-0.125951	-0.162633	-0.907188	-1.15933	-0.669979
LOC107838933	histone H4	XP_047253146.1	107838933	0.175544	0.668058	0.380181	0.480088	0.527826	0.415532	1.55132	0.638519	0.754459	0.594233	0.442209	-0.425027	-0.577172	-0.465142	-0.395777	-0.421101	-0.371015	-0.334153	-0.686153	-1.2269	-0.841568	-0.883961
LOC107838934	ferrochelatase-2, chloroplastic-like	XP_016537712.1	107838934	0.130681	0.339633	0.0729251	0.0334834	-0.02562	-0.0595422	-0.256526	-0.410244	0.341808	-0.0397536	0.0590787	0.0413867	0.0630932	0.00521252	-0.064049	-0.0812564	-0.16913	0.223956	0.0834063	-0.109783	0.00290335	-0.181664
LOC107838935	uncharacterized LOC107838935	XP_016537713.1	107838935	-0.453318	-0.283462	-0.403204	-0.196845	-0.255008	-0.244981	-0.341135	-0.216206	-0.160575	-0.124317	-0.0628554	0.251746	0.138013	0.263763	0.154095	0.0804813	0.193822	0.396926	0.255897	0.444249	0.147333	0.415579
LOC107838936	PITH domain-containing protein 1	XP_016537715.1	107838936	-0.487696	-0.370238	-0.141668	-0.260015	-0.049142	-0.213556	-0.364159	-0.267485	-0.343792	-0.112059	-0.201249	0.233896	0.104378	-0.0193831	0.480224	0.284752	0.249388	0.190067	0.159869	0.429259	0.344303	0.354306
LOC107838938	uncharacterized LOC107838938	XR_001664902.2	107838938	-0.328154	-0.258316	0.112518	0.0647035	0.018309	-0.12914	-0.524603	0.0352327	0.0688008	0.0976847	0.292757	0.413818	-0.184711	-0.365789	0.438285	0.187536	0.25998	-0.213037	-0.183223	0.165956	0.0031618	0.0282297
LOC107838940	pollen-specific protein SF21	XP_016537717.1	107838940	0.16557	0.0455418	0.0780362	-0.0753542	0.175137	0.470117	0.238925	0.398355	0.163466	0.0741506	0.283998	-0.241683	-0.238086	-0.379666	-0.0460683	0.0419084	0.0441164	0.123001	0.0899357	-0.440411	-0.572251	-0.398738
LOC107838941	putative tRNA (cytidine(34)-2'-O)-methyltransferase	XP_016537720.1	107838941	-0.619537	-0.566187	-0.203645	-0.201148	-0.272146	-0.536573	-0.806484	-0.488292	-0.713052	-0.861225	-0.797569	0.47168	0.309047	0.308004	1.18676	1.36077	1.14804	0.297529	0.310113	0.227784	-0.0245525	0.470679
LOC107838943	uncharacterized LOC107838943	XR_001664913.2	107838943	-0.0277986	-0.387228	-0.0212745	-0.1808	-0.110205	0.192651	-0.185194	0.0860687	0.0987543	0.415814	0.408509	0.262513	0.0574415	0.125877	0.208476	-0.204975	0.18776	-0.319088	-0.551658	0.0323951	0.0852332	-0.173272
LOC107838944	protein OVEREXPRESSOR OF CATIONIC PEROXIDASE 3	XP_016537721.1	107838944	-0.0385817	-0.0251295	0.0560011	-0.0286411	0.153279	-0.0344222	-0.33188	-0.372839	-0.501973	-0.589048	-0.601751	0.633146	0.299968	0.214741	0.753663	1.02032	0.646004	-0.188238	-0.338998	-0.177337	-0.250991	-0.297289
LOC107838945	probable sugar phosphate/phosphate translocator At4g32390	XP_016537722.2	107838945	-0.608367	-0.544941	-0.616912	-0.649018	-0.512354	0.0728229	-1.78903	-0.322786	-0.633494	-1.11192	-0.51922	0.549278	0.654531	0.628457	0.906888	0.892687	0.653235	0.820768	0.701529	0.284526	0.808157	0.335163
LOC107838946	myosin-15	XP_016537723.2	107838946	0.360961	-0.242611	0.140163	-0.0924853	0.228869	0.904622	0.492397	0.271042	-0.660304	0.163171	0.179595	0.0214917	0.216067	0.202077	-0.0404637	-0.255397	-0.168022	-0.592162	-0.275964	-0.0791762	-0.309532	-0.464339
LOC107838947	protein PLASTID MOVEMENT IMPAIRED 1-RELATED 2-like	XP_016537726.1	107838947	-0.240667	-0.382929	-0.181337	-0.0677215	-0.231537	-0.662299	-0.250272	-0.310391	-0.0247764	-0.0482843	-0.0460003	-0.0890244	0.141766	0.147453	0.0217146	0.105738	0.170286	0.0440874	0.300363	0.567841	0.75464	0.28135
LOC107838948	aspartate aminotransferase, chloroplastic	XP_016537727.1	107838948	-0.471359	-0.578365	-0.687067	-0.626444	-0.605089	-0.736333	-0.846406	-0.379151	-0.640727	-0.410094	-0.547522	0.749686	0.79773	0.829283	0.147315	0.365541	0.360484	0.627498	0.578141	0.645566	0.686078	0.741235
LOC107838949	uncharacterized LOC107838949	XP_016537729.1	107838949	0.542007	0.50767	0.788288	0.777362	0.891415	0.276658	0.422375	0.164138	0.479547	0.419889	0.480151	-0.749837	-0.796204	-0.565724	-0.336191	-0.239268	-0.279629	-0.47975	-0.582621	-0.502789	-0.765307	-0.452181
LOC107838950	LRR receptor-like serine/threonine-protein kinase ERECTA	XP_016537730.1	107838950	0.983506	0.842367	1.19319	1.35752	1.1247	1.46513	1.80018	1.76833	1.34023	1.23718	1.45542	-1.97466	-1.55995	-1.65279	-0.649416	-1.11342	-0.814312	-1.65583	-1.60241	-1.26826	-0.858626	-1.41807
LOC107838951	kinesin-like protein 6	XP_016537731.1	107838951	0.50189	0.315804	0.435919	0.440083	0.483476	0.621636	0.44503	0.328635	0.428363	0.646873	0.662263	0.25554	-0.224025	-0.433413	0.0918797	0.00118829	-0.00947735	-1.25526	-1.37871	-0.639893	-0.540194	-1.17761
LOC107838952	40S ribosomal protein S3-2-like	XP_016537734.1	107838952	-0.178641	0.197668	-0.259064	-0.286146	-0.251424	0.205512	0.292257	0.0719721	-0.360669	-0.235443	-0.401649	0.017364	0.340245	0.383901	-0.102456	0.137231	0.0283557	0.370104	0.387041	-0.303152	-0.236348	0.18334
LOC107838953	uncharacterized protein ycf36	XP_016537735.1	107838953	-0.574828	-0.618006	-0.728035	-0.684553	-0.693278	-0.790442	-0.854699	-0.581681	-0.227883	-0.418981	-0.532234	0.555806	0.631074	0.568423	0.0926522	0.481519	0.311133	0.478072	0.378028	0.95777	1.07118	1.17897
LOC107838954	uncharacterized LOC107838954	XP_047251673.1	107838954	-0.35746	-0.197602	-0.410997	-0.331755	-0.322382	-0.23512	-0.288544	-0.380643	-0.466155	-0.486079	-0.619219	0.185493	0.13011	0.310383	0.65983	0.616306	0.524838	0.509745	0.654561	0.0876589	0.295848	0.121183
LOC107838956	uncharacterized LOC107838956	XR_001664919.2	107838956	0.0912911	0.230294	0.0157648	0.187157	0.172402	0.154902	-0.146705	-0.0903897	0.396496	0.287551	0.605187	0.665712	-0.197703	-0.213132	0.699208	0.378372	0.587888	-1.1224	-1.22224	-0.301488	-0.31212	-0.866042
LOC107838957	probable sugar phosphate/phosphate translocator At2g25520	XP_016537740.1	107838957	0.229757	0.382786	0.0864564	0.314404	0.337136	0.195955	0.616761	0.219037	0.154164	0.107315	0.0647855	-0.214997	-0.0992136	0.163076	-0.771654	-0.547342	-0.624108	0.165395	0.0235984	-0.294984	-0.45964	-0.0486878
LOC107838958	uncharacterized LOC107838958	XP_016537741.1	107838958	-0.582809	-0.625598	-0.32095	0.0261075	-0.422488	-0.845347	-0.332753	-0.610544	-0.663413	-0.78783	-0.974064	0.775391	0.929717	0.573507	0.607312	0.907241	0.568399	0.322803	0.279061	0.488682	0.342865	0.34471
LOC107838959	probable protein S-acyltransferase 17	XP_016537742.1	107838959	-0.497239	-0.385862	-0.175818	-0.200332	-0.449007	-0.209067	-0.00872421	-0.113204	-0.125383	-0.137168	-0.201461	-0.366827	-0.10913	-0.0658436	-0.0139984	-0.117277	-0.115446	0.628806	0.731745	0.628052	0.519357	0.783824
LOC107838960	chlorophyll(ide) b reductase NOL, chloroplastic	XP_047251286.1	107838960	-0.138395	0.091644	-0.0915765	-0.0509724	-0.10869	-0.00358903	-0.398592	-0.284604	-0.626073	-0.448011	-0.494138	0.545467	0.42944	0.433948	0.203677	0.28441	0.277935	0.183738	0.0844747	0.0208065	0.0523457	0.0367559
LOC107838961	light-inducible protein CPRF2-like	NA	107838961	-0.148735	-0.299216	-0.457773	-0.326154	-0.312939	-0.425843	-0.445351	-0.273468	-0.643797	-0.799496	-0.872797	0.533465	0.841136	0.47803	0.420901	0.309753	0.292236	0.925364	0.980298	0.0632743	0.095453	0.0656573
LOC107838962	probable ADP-ribosylation factor GTPase-activating protein AGD11	XP_016537748.1	107838962	0.506187	0.588602	0.540838	0.409674	0.505881	0.723295	0.288535	0.415038	0.776249	0.850027	0.974236	-0.521005	-0.855324	-0.993738	-0.679159	-0.501747	-0.663645	-1.36651	-1.37728	0.22526	0.192256	-0.0376683
LOC107838963	E3 ubiquitin-protein ligase At1g63170-like	XP_016537752.1	107838963	-0.0907908	-0.145808	0.0867753	-0.0401737	-0.028075	-0.115563	-0.201865	0.0199551	-0.26619	-0.0619862	-0.247832	-0.0250637	0.011804	0.0251584	0.129492	0.123792	0.0564489	0.0179037	0.136103	0.310874	0.132065	0.172976
LOC107838964	uncharacterized LOC107838964	XR_001664935.2	107838964	0.200789	-0.294923	0.0990271	0.169669	0.265534	0.165309	-0.525605	-0.313956	-0.00736424	0.228475	0.403832	0.489597	0.26615	0.180243	0.391195	0.101801	0.383449	-0.908637	-0.526142	-0.24594	-0.131617	-0.390887
LOC107838966	histone acetyltransferase type B catalytic subunit	XP_016537754.1	107838966	0.269652	0.743324	0.428916	0.333591	0.285739	0.70835	0.958025	0.762932	0.0884592	0.625805	0.591908	-0.588435	-0.65063	-0.458113	-0.616274	-0.598941	-0.578482	-0.426418	-0.469003	-0.479528	-0.655585	-0.275291
LOC107838967	probably inactive leucine-rich repeat receptor-like protein kinase At2g25790	XP_016537755.1	107838967	1.94398	1.46492	2.01962	1.89917	1.95339	1.53791	1.29719	1.37737	0.69052	1.71671	1.4606	-1.67278	-1.5411	-1.53596	-1.31113	-1.49345	-1.89157	-1.89157	-1.63897	-1.15238	-1.65929	-1.57317
LOC107838968	homeobox-leucine zipper protein ATHB-15	XP_016537760.1	107838968	1.57953	1.15417	1.13991	1.01219	0.951753	0.711203	0.700213	0.665366	1.05758	1.12528	1.27717	-1.30364	-1.2463	-0.948634	-0.991139	-0.936495	-0.926529	-0.946928	-0.749928	-1.04718	-1.26021	-1.01738
LOC107838969	uncharacterized LOC107838969	XP_016537762.1	107838969	-0.0589686	-0.235586	-0.160086	0.0124522	-0.12054	-0.332012	0.204753	0.238178	0.201964	0.191024	0.0740827	-0.318887	-0.0127445	0.0890646	-0.245171	-0.213322	-0.243681	0.0449561	0.0420822	0.263137	0.310991	0.268312
LOC107838970	DNA-damage-repair/toleration protein DRT100-like	XP_047253320.1	107838970	1.59341	2.31753	2.34226	3.00007	2.68091	1.64367	3.45442	2.6871	3.96503	2.85172	2.98947	-2.48281	-2.40931	-2.60926	-2.44923	-2.86103	-2.6411	-2.86103	-2.86103	-2.86103	-2.62876	-2.86103
LOC107838971	nuclear pore complex protein NUP85	XP_016537763.2	107838971	-0.181874	-0.339226	-0.165775	-0.418493	-0.263	0.116834	0.239289	0.271435	-0.0939077	0.273364	0.253674	-0.177494	0.242753	0.264192	0.0348692	0.0350973	0.163093	0.148919	0.273063	-0.281392	-0.322785	-0.0726366
LOC107838972	ultraviolet-B receptor UVR8	XP_016537764.1	107838972	-0.13409	-0.0946206	-0.0906305	-0.018969	0.00786722	0.145642	-0.121661	-0.273358	-0.146369	-0.223197	-0.227048	-0.0952873	-0.154486	-0.073886	-0.183317	-0.1621	-0.255433	0.729109	0.657278	0.21554	0.167836	0.331182
LOC107838974	peptidyl-tRNA hydrolase 2, mitochondrial	XP_016537768.1	107838974	-0.658905	-0.554496	-0.475556	-0.451393	-0.547945	-0.56079	-0.753005	-0.539421	-0.566222	-0.485068	-0.411568	0.662168	0.408947	0.221037	0.792144	0.593867	0.688837	0.734951	0.708093	0.349409	0.543234	0.301684
LOC107838975	cytochrome P450 711A1	XP_016537773.1	107838975	0.569613	0.637053	0.685482	0.644868	0.484518	0.336928	0.250402	-1.33254	0.321363	0.231384	0.525375	-0.613684	-0.556336	-0.584676	-0.360223	-0.4748	-0.299013	-0.380934	-0.46932	0.19986	0.0808582	0.103822
LOC107838978	heat shock factor protein HSF30	XP_016537779.1	107838978	-0.849923	0.489502	-0.0663244	-0.209746	0.088734	-1.78996	-1.26903	-4.20093	0.263736	-0.3084	0.388758	1.28944	0.961648	0.321714	0.895171	0.930955	1.55404	0.163739	0.300395	0.00611192	1.14831	-0.107944
LOC107838979	delta-1-pyrroline-5-carboxylate synthase	XP_016537780.1	107838979	0.155596	0.188082	-0.14308	0.0245846	0.0460278	0.127035	0.198804	-0.0573481	-0.240287	-0.0331049	-0.155752	-0.0317764	0.461015	0.400709	-0.274901	-0.437504	-0.303948	0.443057	0.473239	-0.272641	-0.412742	-0.155067
LOC107838981	26S protease regulatory subunit 6A homolog	XP_016537781.1	107838981	-0.206706	-0.120556	-0.0461463	0.0216121	-0.194013	-0.088429	-0.111884	-0.263217	0.00189498	-0.110568	-0.0330646	-0.178322	0.234352	0.0945474	-0.237779	-0.0213557	-0.0886576	0.594997	0.64361	-0.0202139	0.0449702	0.0849277
LOC107838982	aminopeptidase M1	XP_016537782.1	107838982	-0.225147	-0.356371	-0.210119	-0.277282	-0.0390706	0.000600134	-0.290669	0.0424936	-0.0715479	0.154809	0.117381	0.0697647	0.0520781	0.170767	-0.223987	-0.232845	-0.13205	-0.259125	-0.0684954	0.727867	0.456024	0.594924
LOC107838983	probable protein phosphatase 2C 6	XP_016537783.1	107838983	0.272711	0.026745	0.136754	0.202157	0.155194	-0.0529871	0.249031	-0.224371	-0.145085	-0.0559154	0.238813	0.00582262	0.0328815	0.0914351	-0.255521	-0.206437	-0.0946808	-0.323582	-0.247365	0.126901	0.0202772	0.0472208
LOC107838984	ran-binding protein 1 homolog c-like	XP_016537785.1	107838984	0.272563	0.687643	0.403916	0.530325	0.424333	0.571999	0.694189	0.803991	0.370326	0.625508	0.514366	-0.0757407	-0.422598	-0.618978	-0.304752	-0.168864	-0.130457	-0.807757	-0.807101	-0.836741	-0.916431	-0.80974
LOC107838985	serine/threonine-protein kinase 38	XP_016537786.1	107838985	0.267502	0.19332	0.153682	0.413481	0.260329	0.108894	0.260754	0.00810237	0.182215	0.179036	0.237617	0.21835	0.0446954	-0.156256	0.0139602	0.0994104	0.0464329	-0.956225	-0.830576	-0.174178	-0.192882	-0.377663
LOC107838987	fatty-acid-binding protein 2	XP_016537789.1	107838987	0.0158285	0.0379344	0.106592	0.144384	0.0366289	0.156537	0.15077	0.23461	0.203016	0.400851	0.520088	-0.0916659	-0.207962	-0.0748781	-0.201408	0.00785022	0.0138642	-0.564952	-0.480068	-0.0745765	-0.155449	-0.177993
LOC107838988	peptidyl-prolyl cis-trans isomerase CYP57	XP_016537793.1	107838988	0.0549308	0.162797	-0.0381025	-0.0184388	0.0316799	0.261983	0.178527	0.291303	0.476973	0.476853	0.446647	0.0472385	-0.376461	-0.277393	-0.0280362	0.0733128	-0.0374846	-0.769892	-0.777418	-0.0142688	0.138141	-0.302891
LOC107838989	uncharacterized protein At5g08430	XP_016537795.2	107838989	0.340037	0.119118	0.0757234	0.322851	0.322601	0.0450354	0.37841	0.210189	0.551345	0.518843	0.496571	-0.334834	-0.407124	-0.434781	-0.272214	-0.378599	-0.246895	-0.466037	-0.336641	-0.226826	0.154469	-0.431242
LOC107838991	aberrant root formation protein 4	XP_016537796.1	107838991	-0.184413	-0.0532681	0.153066	0.0764296	-0.0531609	-0.0518112	-0.146151	0.00580761	0.152246	0.319471	0.330482	-0.229612	-0.0439461	-0.120578	-0.199864	-0.170176	-0.156916	-0.17086	-0.113598	0.208108	0.354197	0.0945464
LOC107838992	uncharacterized LOC107838992	XP_016537800.1	107838992	-0.638023	-0.520472	-0.665752	-0.526516	-0.584804	-1.17022	-0.809636	-0.53662	-0.541029	-0.91004	-0.992766	1.18361	1.39433	1.45974	0.158154	0.477804	0.155458	0.699276	0.708157	0.457577	0.442988	0.758792
LOC107838993	uncharacterized LOC107838993	XP_016537801.1	107838993	-0.0146282	0.0815861	0.0990041	-0.0639494	-0.0318296	0.0655163	0.258704	-0.156072	-0.168687	-0.111514	-0.206736	-0.276206	0.112703	-0.145107	0.0476897	-0.0761524	-0.269794	0.334555	0.2401	0.0513016	0.187642	0.0418733
LOC107838995	uncharacterized LOC107838995	XP_016537804.1	107838995	-0.083704	0.217374	-0.142815	-0.0670259	-0.208907	-0.184352	0.0647151	0.143267	0.329244	0.0412654	-0.0662145	-0.188866	0.129338	0.0210675	-0.475067	-0.209323	-0.299942	0.204538	0.192142	0.0846874	0.237621	0.260955
LOC107838997	vacuolar protein sorting-associated protein 32 homolog 2-like	XP_016537805.1	107838997	-0.696956	-0.287199	-0.706795	-0.664389	-0.657804	-0.63134	-0.581	-0.360239	-0.526126	-0.382962	-0.453939	0.791301	0.541341	0.454371	0.111374	0.314598	0.204288	0.574329	0.491317	0.681325	0.930597	0.85391
LOC107838999	uncharacterized LOC107838999	XP_016537808.1	107838999	0.31567	0.0126048	0.305819	0.313638	0.334925	0.186789	-0.0105759	-2.42991	0.272949	0.395195	0.465801	0.049432	0.364236	0.288291	0.179303	-0.191313	0.035038	-0.143061	-0.224917	-0.12699	-0.0939044	-0.299023
LOC107839000	elongation factor 2	XP_016537811.1	107839000	0.5902	0.581235	0.445097	0.426802	0.517416	0.947152	1.02555	-4.69788	0.530805	0.797639	0.621451	-0.268813	0.257205	0.445189	-0.420039	-0.337612	-0.410964	-0.199871	-0.0341188	-0.164568	-0.737992	0.0861091
LOC107839001	protein indeterminate-domain 7-like	XP_016537813.1	107839001	0.2198	-0.0459677	0.294541	0.649236	0.399003	-0.279	-0.283643	-0.352904	-0.27733	0.0454737	0.0290808	-0.160314	0.0857735	-0.0514145	-0.0587635	-0.0532501	-0.24383	-0.259559	-0.345713	0.402944	0.15722	0.128617
LOC107839002	elongation factor 2-like	XP_016537814.1	107839002	-0.176641	-0.100494	-0.51829	-0.420678	-0.372742	-0.287668	-0.06099	0.0738973	-0.219773	-0.0656298	-0.208866	-0.0262264	0.275999	0.4867	-0.646588	-0.346232	-0.414424	0.750123	0.733927	0.478102	0.24664	0.819855
LOC107839003	mitochondrial substrate carrier family protein P	XP_016537815.1	107839003	0.0641612	-0.0412221	-0.0143419	0.093062	-0.0507349	-0.152446	-0.350446	-2.10429	-0.208508	-0.0981897	-0.16771	0.0799701	0.406429	0.200942	0.205005	0.0455203	0.0973402	0.51847	0.476342	0.455537	0.425602	0.119507
LOC107839005	uncharacterized LOC107839005	XP_016537818.1	107839005	-0.500161	0.00995517	-0.289969	-0.312181	-0.437065	-0.364406	-0.325408	-0.55653	-0.3583	-0.487257	-0.631879	0.236095	0.2806	0.240895	0.535569	0.216147	0.276291	0.428252	0.296924	0.532819	0.583963	0.625647
LOC107839007	uncharacterized LOC107839007	XP_016537820.1	107839007	-0.252627	-0.346641	-0.558283	-0.521464	-0.429547	0.0841226	-0.213876	0.127181	-0.322515	-0.0697638	-0.12449	0.306704	0.192445	0.265055	-0.266957	-0.0784917	-0.119688	0.110375	0.299206	0.778391	0.416143	0.724721
LOC107839009	probable transcriptional regulatory protein At2g25830	XP_016537822.1	107839009	-0.16716	0.0993061	0.195113	0.0581042	-0.0235662	-0.097046	0.0897068	0.184164	0.142661	0.140454	0.201768	0.209269	-0.27801	-0.172858	0.166858	0.285434	0.257202	-0.869796	-0.805238	0.26059	0.156433	-0.0333864
LOC107839010	zinc finger A20 and AN1 domain-containing stress-associated protein 5	XP_016537825.1	107839010	-0.0734986	0.0105336	0.204213	0.469292	0.15334	-0.0330219	-0.437266	-0.760138	-0.476108	-0.455211	-0.775915	-0.150205	0.317231	0.0773021	-0.147497	0.0880721	-0.366673	0.91008	0.743606	0.195287	0.0137741	0.492802
LOC107839013	probable glycosyltransferase At5g03795	XP_016537827.1	107839013	0.686809	0.538863	0.552244	0.655751	0.481613	0.57145	0.298489	0.167338	0.0717804	-0.680546	-0.0826185	-0.013904	0.0981428	0.0364917	0.0209615	-0.24714	-0.0634555	-0.0258651	-0.165475	-0.804687	-1.1994	-0.896838
LOC107839015	probable glycosyltransferase At3g07620	XP_016537833.1	107839015	0.200932	-0.0217417	0.462376	0.580665	0.338704	0.426134	0.533201	0.222394	0.488751	0.77872	0.83751	-0.461366	-0.535801	-0.64969	0.0474631	-0.384388	-0.266031	-0.737951	-0.90386	-0.344096	-0.0838401	-0.528084
LOC107839016	zinc finger A20 and AN1 domain-containing stress-associated protein 8-like	XP_016537841.1	107839016	-0.416896	-0.506071	-0.675054	-0.54886	-0.846242	-0.136046	-0.353399	-0.626403	-0.376385	-0.32472	-0.700522	-0.108276	0.103304	0.307683	0.182367	0.409027	0.00191278	1.34526	1.28775	0.546028	0.485332	0.950211
LOC107839020	uncharacterized LOC107839020	XR_001664971.2	107839020	0.0572693	0.0236654	0.221405	0.32833	0.239014	-0.210368	-0.144609	-0.134199	-0.352817	-0.0364535	-0.106151	0.556443	0.246472	0.0733515	0.714499	0.267371	0.334602	-0.794694	-0.80268	-0.174304	-0.018836	-0.28731
LOC107839021	N6-adenosine-methyltransferase MT-A70-like	XP_016537836.1	107839021	-0.0450037	-0.128581	-0.235427	-0.338101	-0.305368	-0.108879	0.163386	0.260397	-0.433201	-0.444094	-0.393723	0.0988592	0.388973	0.555417	0.0285121	0.101001	0.0683977	0.75044	0.824362	-0.313713	-0.363199	-0.130455
LOC107839022	molybdate-anion transporter	XP_016537838.1	107839022	0.484691	0.285977	0.295615	0.227687	0.238844	0.511687	0.394346	0.113489	0.0167011	0.219514	0.207719	-0.362329	-0.268247	-0.208814	-0.55466	-0.509983	-0.441497	-0.43819	-0.338741	0.0401462	0.0779941	0.00805108
LOC107839023	protein CASEIN KINASE I-LIKE 3-like	XP_016537839.1	107839023	-0.127443	-0.206465	0.0716091	0.00812774	-0.00172708	-0.231122	-0.295289	-0.160854	-0.106439	-0.0128453	0.0960775	0.179137	-0.166874	-0.209313	0.245957	0.268059	0.237537	-0.447839	-0.220697	0.405001	0.568214	0.10719
LOC107839025	putative lactoylglutathione lyase	XP_016537843.1	107839025	-0.0302886	-0.120314	0.116916	-0.15019	-0.0260676	0.464642	-0.185029	0.0728964	-0.545453	-0.292383	-0.273539	0.00476948	-0.252536	-0.225366	0.0767113	0.0260829	-0.306602	0.493718	0.655101	0.306291	-0.0147103	0.205351
LOC107839029	uncharacterized LOC107839029	XP_016537847.2	107839029	0.554015	0.484427	0.668591	0.738043	0.495992	0.801655	1.08409	1.09077	0.576942	1.06289	1.13726	-0.855512	-0.791352	-0.716746	-0.593008	-0.684302	-0.524437	-1.26401	-1.06226	-0.598885	-0.594317	-1.00986
LOC107839030	acyl-protein thioesterase 1 homolog 1-like	XP_016537848.1	107839030	0.133801	0.0430794	-0.223982	-0.0906745	-0.159634	0.0791197	0.0759196	-0.0225304	0.350343	0.276282	0.179042	-0.289184	0.0120653	-0.126973	0.374032	0.408825	0.591053	-0.892804	-1.02429	0.00943334	0.1071	0.189979
LOC107839032	uncharacterized LOC107839032	XP_016537863.2	107839032	-0.309177	-0.220328	-0.244756	-0.268894	-0.315516	-0.449179	-0.12763	-0.0953104	0.0832967	-0.144745	0.0260437	0.049328	0.218732	-0.0833418	0.134067	-0.0989887	0.0302835	0.318608	0.424257	0.298353	0.479756	0.295139
LOC107839033	anaphase-promoting complex subunit 5	XP_016537856.1	107839033	0.354227	-0.0163486	0.348864	0.276343	0.411611	0.807913	0.527674	0.229931	0.369282	0.82114	1.06685	-0.0852058	-0.304156	-0.469379	-0.0228158	-0.306693	0.0750023	-1.16904	-1.02752	-0.475893	-0.698601	-0.713182
LOC107839035	uncharacterized LOC107839035	XR_001664984.2	107839035	-0.294973	0.0128586	-0.124678	-0.138651	-0.0501339	-0.31596	-0.443098	0.0532218	0.159912	0.158006	0.419279	0.270052	-0.174173	-0.142475	-0.0137478	0.287235	0.378398	-0.356742	-0.387103	0.136416	0.427902	0.138454
LOC107839036	uncharacterized LOC107839036	XR_001664986.2	107839036	1.23569	0.805271	-0.669566	-0.36211	-0.330343	-0.405671	-0.401418	-0.349547	0.277163	-0.0262013	-0.0563865	1.93829	1.73992	1.46879	-0.109068	-0.214699	0.13205	-1.05185	-0.96194	-1.00818	-0.683356	-0.966851
LOC107839037	endoribonuclease Dicer homolog 3a	XP_016537862.2	107839037	0.109846	-0.229753	-0.0383045	-0.0174007	-0.00366741	-0.0448833	-0.379765	-0.095472	0.264183	0.679706	0.727605	0.170716	0.200021	-0.05822	0.12625	0.0473234	0.252607	-0.956291	-0.811052	0.179433	0.175526	-0.298407
LOC107839041	uncharacterized LOC107839041	XP_016537867.1	107839041	0.0278738	0.161503	-0.134013	-0.210614	-0.122109	0.299643	0.757858	0.639376	0.154323	0.0367454	0.238356	-0.0868882	0.285439	0.0811559	-0.186115	-0.0544608	-0.321883	-0.125015	-0.388827	-0.281061	-0.532971	-0.238315
LOC107839042	3-ketoacyl-CoA synthase 10	XP_016537868.1	107839042	2.57888	2.78628	2.55573	2.63476	2.29387	2.71913	3.3004	3.22382	3.86653	3.70222	3.75267	-3.2072	-3.03359	-3.03383	-2.71973	-3.20202	-3.16906	-2.62922	-2.52167	-3.27636	-3.248	-3.37358
LOC107839043	non-specific lipid-transfer protein 4-like	NA	107839043	2.46208	2.80367	3.08016	2.89156	3.30004	0.658627	0.225719	1.02947	1.18056	1.09634	1.561	-1.86324	-1.86324	-1.86324	-1.65682	-1.86324	-1.86324	-1.86324	-1.86324	-1.86324	-1.86324	-1.86324
LOC107839044	V-type proton ATPase subunit c''1-like	XP_016537871.1	107839044	-0.375858	-0.0645241	-0.236381	-0.245239	-0.361746	0.0537203	0.281597	0.405828	-0.0685343	-0.0902242	-0.152258	-0.108018	-0.143828	-0.0350834	-0.0307109	-0.0331767	-0.0538497	0.0809142	0.0550007	0.319902	0.355088	0.44738
LOC107839045	aspartyl protease family protein At5g10770-like	XP_016537872.1	107839045	1.74365	1.56621	1.55533	1.9843	2.02376	0.93579	0.896804	1.57148	0.784216	0.971482	0.586298	-0.863136	-0.335362	-0.87588	-0.573449	-2.0454	-1.35521	-1.73727	-1.97661	-1.71801	-1.34856	-1.79042
LOC107839047	peptidyl-prolyl cis-trans isomerase CYP95	XP_016537873.1	107839047	-0.160706	-0.0789998	-0.255355	-0.152192	-0.217188	-0.124587	0.0298043	0.175251	0.169223	0.133008	0.3418	0.131534	0.285873	0.0676695	0.218757	0.030847	0.109446	-0.0310956	-0.072889	-0.0830622	-0.349171	-0.167968
LOC107839049	tRNA (cytosine(38)-C(5))-methyltransferase	XP_047251624.1	107839049	-0.522714	-0.481725	-0.341456	-0.533267	-0.311138	-0.304826	-0.404596	-0.113515	-0.383614	-0.304192	-0.0529991	0.289694	0.469339	0.197905	0.495455	0.438136	0.435906	0.211309	0.309034	0.264779	0.184118	0.458366
LOC107839051	pentatricopeptide repeat-containing protein At3g54980, mitochondrial	XP_016537880.2	107839051	0.292508	-0.342111	0.25305	0.166448	0.353272	0.348941	0.155595	0.432132	0.290174	0.80811	1.13177	0.56295	0.255805	-0.190402	0.777756	0.0114744	0.67782	-1.40025	-1.39579	-0.927123	-0.786561	-1.47557
LOC107839052	protein arginine N-methyltransferase PRMT10	XP_016537884.2	107839052	0.459918	0.354248	0.451371	0.129228	0.394407	1.48096	0.638855	1.0955	0.437819	0.664397	0.580634	-0.626973	-0.611596	-0.429711	-0.491451	-0.695117	-0.695092	-0.565346	-0.394797	-0.640784	-1.18661	-0.349857
LOC107839054	flowering time control protein FY	XP_047251628.1	107839054	0.108004	-0.360337	0.0122181	0.125362	0.188894	-0.08828	0.0826453	-0.139292	0.115886	0.360157	0.508605	-0.339795	0.0723609	0.222552	-0.184901	-0.309731	-0.207677	0.517572	0.23338	-0.283647	-0.234263	-0.399713
LOC107839055	uncharacterized LOC107839055	XP_016537888.1	107839055	2.7981	2.903	2.78642	3.01281	2.6652	2.73492	3.29119	2.7223	2.58227	2.76615	2.54592	-3.72354	-2.65318	-3.77257	-2.27576	-3.47393	-2.69832	-1.86889	-1.84849	-2.81452	-2.99379	-2.68528
LOC107839056	cytochrome b-c1 complex subunit 7	XP_016537889.1	107839056	-0.188895	0.00755867	-0.20631	-0.276277	-0.235189	-0.307151	-0.146112	-0.488283	-0.548536	-0.49183	-0.658237	0.117815	0.275082	0.2889	0.186062	0.17307	0.0459089	0.536351	0.39121	0.341009	0.406085	0.777766
LOC107839057	uncharacterized LOC107839057	XP_016537892.1	107839057	-0.366126	-0.679629	-0.435617	-0.435879	-0.457064	-0.886159	-1.33415	-1.06385	-0.930441	-0.848241	-0.939501	1.24724	1.04276	1.08696	0.541164	0.77325	0.574763	0.404682	0.414362	0.662721	0.771771	0.856986
LOC107839058	N-alpha-acetyltransferase 50	XP_016537893.1	107839058	0.272463	0.421504	0.474293	0.57033	0.295673	0.384651	0.556494	0.779141	-0.30257	-0.49212	-0.446954	-0.113698	-0.211947	-0.294396	0.499944	0.195622	0.156215	-0.0645096	0.125619	-0.863792	-1.00137	-0.940588
LOC107839059	carbon catabolite repressor protein 4 homolog 6	XP_016537894.2	107839059	0.0851125	-0.0372336	-0.158964	-0.102825	-0.00669382	0.350844	0.116987	0.300783	0.00737834	0.302007	0.454019	-0.0962715	-0.0388675	-0.0119509	-0.315681	-0.427329	-0.318365	0.276006	0.276831	-0.108754	-0.372074	-0.174958
LOC107839061	chlorophyll a-b binding protein 3C, chloroplastic-like	XP_016537897.2	107839061	-1.44946	-1.44946	-1.23727	-1.44946	-1.23927	-1.24027	2.04925	-1.15159	4.27161	4.41613	4.21913	-1.23068	-1.24678	-1.44946	-1.24303	-1.44946	-1.22953	-1.44946	-1.44946	1.45363	1.66565	1.88924
LOC107839062	zinc finger CCCH domain-containing protein 69-like	XP_016537905.2	107839062	-0.717893	-1.02525	-1.00077	-0.708643	-1.08687	-1.28012	-1.21577	-1.45177	-1.45457	-1.35248	-1.77124	1.1633	1.61647	1.49464	1.02653	0.751052	0.947219	1.29032	1.20099	1.23713	1.10257	1.23515
LOC107839063	vegetative cell wall protein gp1	XP_016537898.1	107839063	1.39565	1.5725	1.71709	1.65244	1.33125	0.35061	0.351883	0.435854	1.05581	0.806778	0.993983	-1.67332	-1.27534	-1.34559	-0.964835	-0.999635	-1.0852	-0.479499	-0.541863	-0.961505	-1.05776	-1.27931
LOC107839065	3-ketoacyl-CoA synthase 11-like	XP_047250392.1	107839065	-1.00656	-0.674899	-0.946529	-0.845637	-1.01032	-0.950023	-0.994058	-1.34046	-0.91005	-0.963841	-1.07374	0.854805	1.34864	0.845148	1.18737	0.989899	0.908208	0.969672	0.936645	0.780786	0.958701	0.936233
LOC107839066	uncharacterized LOC107839066	XP_016537901.1	107839066	-0.589	-0.454899	-0.775895	-0.640316	-0.630152	-0.847186	-0.971282	-0.931953	-0.630599	-0.959347	-0.83019	1.36099	0.932397	1.11517	1.09625	1.144	1.04345	0.219837	-0.0128246	0.50097	0.607996	0.252581
LOC107839067	E3 ubiquitin-protein ligase AIP2	XP_016537902.1	107839067	-0.52146	-0.340673	-0.517074	-0.4149	-0.45337	-0.519009	-0.31852	-0.276709	-0.221148	-0.333439	-0.538524	0.0822474	0.180539	0.320762	-0.216864	0.0264178	-0.163649	0.81942	0.831811	0.719033	0.729315	1.12579
LOC107839068	FYVE and coiled-coil domain-containing protein 1-like	XP_016537903.1	107839068	0.775739	0.895815	0.597549	0.675623	0.642658	1.26694	1.82856	1.59532	1.6452	1.36647	1.4952	-1.31191	-1.2443	-1.17509	-0.793817	-1.24874	-1.21996	-1.14272	-1.27809	-1.23808	-0.920062	-1.2123
LOC107839069	helicase and polymerase-containing protein TEBICHI	XP_016537904.2	107839069	0.589736	0.296679	0.391304	0.0767519	0.415064	1.22929	1.2044	1.65621	0.236804	0.656272	0.524886	-0.956167	-0.898054	-0.686538	-0.400039	-0.603593	-0.669931	-0.933983	-1.03571	-0.233283	-0.196624	-0.66348
LOC107839070	uncharacterized LOC107839070	NA	107839070	0.398196	0.0961599	-0.0209016	0.0321908	0.166284	0.547906	-0.177772	0.159999	-0.383967	-0.456955	-0.203773	-0.0163927	0.113118	-0.117607	-0.0487805	-0.239691	-0.128735	0.968103	0.583885	-0.263973	-0.555166	-0.45213
LOC107839075	two-on-two hemoglobin-3	XP_016537909.2	107839075	-0.311021	-0.24338	-0.232796	-0.354371	-0.315005	-0.0912968	-0.310428	-0.730836	-0.527169	-0.458999	-0.531116	0.466625	0.084139	0.205266	0.322839	0.353862	0.316593	0.52359	0.363515	0.501715	0.487232	0.481042
LOC107839077	uncharacterized LOC107839077	XR_001665007.2	107839077	-0.293524	-0.181992	-0.19178	-0.0884289	-0.261908	0.0898269	-0.413994	0.158302	-0.212352	-0.182381	-0.0742293	0.1822	0.2683	0.0627301	0.592994	0.365485	0.256975	0.319653	0.136647	-0.225426	-0.129725	-0.177373
LOC107839078	54S ribosomal protein L24, mitochondrial	XP_016537911.1	107839078	-0.364762	0.0451674	-0.16548	-0.164689	-0.138346	-0.112268	-0.0469051	0.107109	0.095275	-0.0615626	-0.121656	0.294707	0.0853002	0.0399197	-0.0157264	0.311757	0.0290003	0.10262	0.0446249	-0.113145	0.186228	-0.0371684
LOC107839079	uncharacterized LOC107839079	XP_016537913.1	107839079	-0.0844527	0.0476796	-0.28175	-0.0255852	-0.193709	-0.135958	0.0784152	-0.251902	-0.0915505	-0.0753062	-0.268118	-0.253765	-0.0252721	0.295176	-0.284303	-0.178969	-0.462315	0.668261	0.531848	0.186328	0.324111	0.481136
LOC107839080	26S proteasome non-ATPase regulatory subunit 6 homolog	XP_016537915.2	107839080	-0.0373188	0.233389	0.0590536	0.197684	0.157037	0.0996523	0.327462	-0.0264425	-0.113862	0.0801523	0.0187066	0.0360643	-0.101	-0.0929652	-0.278521	-0.0599257	-0.208138	-0.0246808	0.0458404	-0.0407321	-0.111162	-0.160293
LOC107839081	tubulin-folding cofactor E	XP_047251759.1	107839081	-0.131471	-0.241293	-0.129206	-0.123628	-0.0844205	-0.0671267	0.058139	-0.213432	0.00850912	-0.055505	0.0672715	0.237673	0.0405447	0.109317	0.115859	0.0361169	0.174793	-0.307008	-0.165021	0.292126	0.315309	0.062452
LOC107839083	26S proteasome non-ATPase regulatory subunit 6 homolog	NP_001311491.1	107839083	-0.0177934	0.418659	0.182981	0.230292	0.257131	0.211378	0.317632	0.0929035	-0.0213503	0.0874989	-0.0196818	0.0316693	-0.0609026	-0.0897581	-0.394822	0.0423403	-0.117915	-0.202607	-0.277139	-0.187367	-0.190721	-0.292426
LOC107839086	uncharacterized LOC107839086	XP_016537921.2	107839086	1.44396	1.64568	0.593189	0.911752	0.233523	-0.012608	2.4297	1.11321	1.19191	1.29008	0.998624	-1.07627	-1.07627	-1.07627	-1.07627	-1.07627	-1.07627	-1.07627	-1.07627	-1.07627	-1.07627	-1.07627
LOC107839087	50S ribosomal protein L17-like	XP_016537922.1	107839087	-0.549331	-0.326684	-0.257385	-0.272425	-0.350082	0.221265	-0.0911687	0.146269	-0.395552	-0.434986	-0.687655	-0.0180692	0.115591	0.300324	0.54874	0.662087	0.532675	0.900505	0.909446	-0.419184	-0.375738	-0.158644
LOC107839088	E3 ubiquitin-protein ligase MIEL1	XP_016537924.1	107839088	0.160292	0.274217	0.210854	0.0735098	0.442809	0.0755507	-0.625053	0.479604	-0.0761013	0.0429597	0.337971	0.332934	-0.680172	-0.790188	0.807144	0.381423	0.75005	-0.622717	-0.647524	-0.450588	-0.18219	-0.294783
LOC107839089	uncharacterized LOC107839089	XP_016537929.2	107839089	0.708142	0.847788	0.673498	0.48827	0.42928	0.302848	0.761786	0.45397	0.702051	0.207086	0.200326	-0.767814	-0.904991	-0.688994	-0.546572	-0.413867	-0.386153	-0.520442	-0.59252	-0.339316	-0.310663	-0.303713
LOC107839090	uncharacterized LOC107839090	XP_047250402.1	107839090	0.282282	0.31146	0.306442	0.27508	0.39363	0.250221	0.0359104	0.556134	-0.0592608	-0.230469	-0.171688	0.839271	-0.258695	-0.762347	1.1696	0.649222	0.985901	-1.37476	-1.32014	-0.680182	-0.407631	-0.789988
LOC107839091	uncharacterized LOC107839091	XP_047251763.1	107839091	0.122435	-0.749596	-0.15079	-0.229006	-0.107792	0.0639123	0.0732255	0.327871	-0.0643081	0.569819	0.630511	0.0220007	0.344446	0.429573	0.136085	-0.339704	-0.0136419	-0.87201	-0.387022	0.392008	0.0470644	-0.245081
LOC107839095	uncharacterized LOC107839095	XP_016537936.2	107839095	0.0417492	-0.0880431	0.321027	0.157835	-0.0194152	-0.0625967	0.254406	-0.143166	-0.0629646	-0.0364363	0.117292	-0.59299	-0.00789062	0.0732374	0.0692084	-0.190785	-0.0080956	0.0312733	0.22724	0.080618	0.141568	-0.303071
LOC107839096	rhomboid-like protein 11, chloroplastic	XP_016537937.2	107839096	-0.23871	-0.13378	-0.174395	-0.15645	-0.291701	-0.192584	-0.236678	0.00895209	-0.836204	-0.783722	-0.939628	0.397402	0.724761	0.660296	0.571036	0.434448	0.422182	0.428099	0.469314	-0.131415	0.0253611	-0.0265843
LOC107839097	proline-rich receptor-like protein kinase PERK1	XP_016537938.2	107839097	-1.52215	-1.41107	-0.976459	-0.85447	-0.795299	-1.29902	-0.479284	-1.25564	0.883793	1.16934	1.0215	1.14031	1.07064	1.38862	1.46099	1.69575	1.56984	-1.22154	-1.28763	0.131824	-0.64262	0.212575
LOC107839098	uncharacterized LOC107839098	XP_016537942.1	107839098	-0.804384	-0.688807	-0.804208	-0.745033	-0.62351	-1.0118	-1.20672	-0.781625	-1.11834	-0.914439	-0.534849	1.7605	0.934952	0.601113	1.74489	1.16036	1.38773	-0.0501365	0.0228197	0.626597	0.697505	0.347386
LOC107839099	non-specific lipid-transfer protein 1-like	XP_016537944.2	107839099	0.948566	1.07128	1.44994	0.561574	1.0588	3.21589	0.945023	1.9896	0.561933	0.220255	0.426149	-1.25947	-1.0739	-1.47825	-1.01823	-1.27872	-1.25832	-1.05351	-0.974963	-1.01677	-1.07681	-0.960056
LOC107839101	uncharacterized LOC107839101	NA	107839101	-2.9431	-3.26411	-2.74666	-2.6176	-2.7308	-2.84683	-3.26411	-2.6715	-2.58919	-2.78078	-2.72481	3.59186	3.42162	3.26657	1.57302	2.53556	2.04508	3.18885	3.17271	2.67762	2.93709	2.76953
LOC107839102	metalloendoproteinase 5-MMP-like	XP_016537947.2	107839102	-0.421737	-0.639373	-0.963096	-0.667489	-0.87844	-0.957561	-0.869655	-1.13302	-0.260696	-0.699588	-0.781854	0.540234	1.11138	0.660316	-0.277353	0.045385	-0.452147	2.05734	1.92307	0.742164	0.921197	1.00093
LOC107839103	syntaxin-32	XP_016537949.1	107839103	-0.120832	-0.0970721	-0.366738	-0.085646	-0.316804	-0.544687	-0.203213	0.0998913	0.193565	-0.00251772	0.010158	-0.156301	-0.10342	-0.0446275	-0.446504	-0.144416	-0.222482	0.71448	0.698458	0.400786	0.368749	0.369172
LOC107839104	stress response protein nst1-like	XP_016537950.2	107839104	0.0215268	0.374997	0.00036975	0.114657	0.0338192	-0.0995779	0.093428	-0.135752	-0.116131	-0.306255	-0.201686	0.281047	0.159851	0.280002	0.145026	0.0364624	-0.0637527	0.101139	-0.0601627	-0.254495	-0.224639	-0.179872
LOC107839105	stress response protein nst1-like	XP_016537951.2	107839105	0.0446142	0.210153	-0.311169	-0.184299	-0.232339	-0.0385827	0.08386	0.0207808	0.0188516	-0.186102	-0.233847	0.389923	0.212341	0.0568659	-0.0117598	-0.0533456	-0.175873	0.443432	0.121838	-0.158201	-0.0186729	0.00153167
LOC107839106	uncharacterized LOC107839106	XP_016537952.2	107839106	-0.180138	-0.652156	-0.0575078	-0.133273	-0.197785	-0.159219	-0.075662	0.0878124	-0.376956	0.112695	0.0930666	0.0725818	0.42045	0.554886	0.268154	0.0418819	0.23248	-0.688951	-0.391232	0.607489	0.424937	-0.00355089
LOC107839107	psbP domain-containing protein 5, chloroplastic	XP_016537953.2	107839107	-0.243168	-0.47791	-0.722418	-0.646474	-0.577869	0.0129735	-0.745516	-0.528976	-0.987722	-0.886619	-0.989812	1.16282	0.971096	1.16404	0.290736	0.807751	0.688973	0.329222	0.277382	0.385723	0.246517	0.469248
LOC107839109	uncharacterized LOC107839109	XR_001665021.2	107839109	-0.549071	-0.140525	-0.382505	-0.384441	-0.476298	-0.457118	-0.112874	-0.463758	-0.407183	-0.599641	-0.802417	-0.168731	0.424519	-0.00522789	0.569048	0.294365	0.20988	1.26611	1.12856	0.128768	0.658491	0.270046
LOC107839110	polyadenylate-binding protein-interacting protein 6	NA	107839110	-0.469836	-0.47865	-0.409871	-0.272795	-0.261786	-0.411338	-0.494119	-0.356221	-0.315552	-0.158602	-0.330975	0.0620963	0.310168	0.38179	-0.168788	0.10216	-0.0406028	0.730994	0.792407	0.529439	0.55979	0.700292
LOC107839113	uncharacterized LOC107839113	XP_016537958.2	107839113	-0.0740835	-0.0213772	-0.206508	-0.184442	-0.147964	-0.214057	-0.0533159	0.0584714	0.303469	-0.0262833	0.0988155	-0.0541437	-0.383066	-0.0704202	0.269551	0.114752	0.146779	0.0310618	0.0672815	0.193083	-0.0112451	0.163641
LOC107839114	uncharacterized LOC107839114	XP_047251803.1	107839114	0.162189	-0.11816	0.149282	0.0843781	0.0956626	-0.261694	-0.271221	0.0185465	0.271355	0.0259209	0.157432	-0.160827	-0.265009	-0.176768	0.280887	0.191649	0.347493	-0.476536	-0.673097	0.214862	0.213565	0.190089
LOC107839115	acetyltransferase At1g77540-like	XP_016537961.2	107839115	-0.145571	-0.212283	-0.428253	-0.414313	-0.420789	-0.295651	-0.488404	-0.453346	-0.0188367	-0.110602	-0.140301	0.260655	0.17837	-0.0221211	-0.0342019	0.0475175	-0.0454495	0.400226	0.2846	0.784141	0.421631	0.852982
LOC107839116	death-inducer obliterator 1	XP_016537965.2	107839116	-0.241949	-0.347765	-0.225394	-0.137707	-0.21471	-0.400985	-0.143128	-0.0310733	-0.111623	-0.22266	-0.041461	-0.0625606	0.380543	0.336285	-0.279411	0.0407585	-0.0173152	0.321351	0.406264	0.376631	0.480483	0.135426
LOC107839121	uncharacterized LOC107839121	XP_016537972.1	107839121	-0.0921696	-0.197181	-0.581997	-0.40889	-0.512185	-0.340281	0.124987	-0.0627449	-0.363252	-0.122081	-0.359677	0.145029	0.218756	0.389324	0.0898033	0.177325	0.0696312	-0.0429694	-0.00576972	0.550079	0.573824	0.750439
LOC107839122	coiled-coil domain-containing protein 25	XP_016537973.1	107839122	-0.384029	-0.371255	-0.416835	-0.354282	-0.342638	-0.00536308	-0.054673	-0.0406735	-0.302869	-0.176423	-0.359195	0.427466	0.28391	-0.0733875	0.623002	0.507955	0.331033	0.203548	0.0682482	0.231861	0.054585	0.150015
LOC107839123	la protein 1	XP_016537974.1	107839123	-0.0419126	0.0171827	-0.291108	-0.237045	-0.183332	-0.23022	0.0526128	0.0675791	0.210047	0.230291	0.055014	0.74158	0.423725	0.144294	0.137478	0.267561	0.260347	-0.0953605	-0.167437	-0.392484	-0.287816	-0.680998
LOC107839124	myb-related protein 3R-1-like	XP_016537976.1	107839124	0.501581	0.633118	0.364688	0.558508	0.179357	0.112735	0.929703	0.644975	0.97488	0.860602	0.871048	-0.829828	-0.79588	-0.687371	-0.748543	-0.627081	-0.463223	-0.700556	-0.670027	-0.267991	-0.351266	-0.489428
LOC107839125	aspartate aminotransferase, cytoplasmic	XP_016537978.1	107839125	0.128037	-0.16809	-0.470241	-0.753525	-0.465162	-0.716846	-0.818837	-0.882044	-0.315869	-0.633909	-0.62501	0.108491	0.303976	0.478309	0.0514127	0.189757	-0.00306571	1.68599	1.54915	0.464644	0.342507	0.550329
LOC107839126	eukaryotic translation initiation factor 3 subunit L-like	XP_016537979.1	107839126	0.262796	0.381998	0.168018	0.170659	0.100699	0.349261	0.674615	0.268233	0.00763277	0.0869661	-0.0425053	-0.103219	0.0105352	0.193598	-0.105454	-0.0929505	0.0117099	-0.527634	-0.435039	-0.516899	-0.43804	-0.424979
LOC107839127	uncharacterized LOC107839127	XP_016537980.1	107839127	-0.0682594	0.00620611	-0.121532	-0.0679131	-0.0777702	-0.219199	-0.0737977	-0.129175	-0.117538	-0.401093	-0.202836	-0.255483	0.0549073	0.0790801	-0.0652395	-0.139623	-0.13084	0.636109	0.398185	0.231159	0.12392	0.540732
LOC107839128	thylakoid lumenal 19 kDa protein, chloroplastic	XP_016537983.2	107839128	0.529255	0.421389	0.445899	0.238428	0.401173	0.731903	0.645107	0.767127	-0.767173	-0.496052	-0.555166	0.0771463	0.165153	0.31749	-0.328758	-0.280772	-0.443536	0.137766	0.0711401	-0.549575	-0.947217	-0.580729
LOC107839129	target of Myb protein 1	XP_016537982.1	107839129	-0.144968	-0.456306	-0.317099	-0.0748282	-0.425285	-0.751789	-0.47551	-0.308083	0.0569905	-0.00437479	-0.0263555	-0.130643	0.123074	0.290034	-0.410014	-0.139453	-0.140054	0.849898	0.900384	0.633522	0.445549	0.50531
LOC107839130	uncharacterized LOC107839130	XR_001665043.2	107839130	0.140881	-0.194958	0.283825	0.203013	0.246771	0.055257	-0.329995	0.0583845	0.213852	0.265283	0.521355	0.70592	0.323894	-0.0359332	0.582593	0.228509	0.530054	-1.02623	-1.0898	-0.501596	-0.322311	-0.858766
LOC107839132	tyramine N-feruloyltransferase 4/11-like	NP_001311492.1	107839132	-0.151075	-0.716367	-0.252007	-0.162676	-0.329905	-0.337778	-0.403088	-0.810596	0.143096	-0.135889	-0.234548	0.405993	0.840834	0.589078	0.0560535	-0.183781	-0.121228	0.461632	0.508932	0.495666	-0.198677	0.536331
LOC107839134	probable beta-1,4-xylosyltransferase IRX9H	XP_016537985.2	107839134	0.355503	0.336711	0.395489	0.47821	0.532983	0.741898	0.726442	0.449088	0.379479	0.4168	0.517541	-0.284964	-0.591944	-0.551605	-0.499022	-0.311932	-0.444554	-0.635748	-0.60646	-0.412068	-0.481625	-0.510223
LOC107839135	probable tocopherol cyclase, chloroplastic	XP_016537987.2	107839135	-1.13182	-1.34432	-1.02622	-1.03646	-0.927056	-1.06293	-1.59749	-1.11075	-1.27357	-1.01837	-1.24709	1.13181	1.09925	1.11158	1.27944	1.27847	1.31601	1.22406	1.0538	1.15202	1.03159	1.09806
LOC107839137	phospholipase D Z-like	XP_016537988.2	107839137	0.392212	0.408971	0.70064	0.624854	0.449676	0.676402	1.07935	0.993442	0.42744	0.471392	0.606166	-0.949387	-0.724878	-0.756851	-0.494428	-0.545775	-0.391051	-0.833751	-0.755206	-0.346829	-0.606388	-0.425998
LOC107839138	probable plastid-lipid-associated protein 10, chloroplastic	XP_016537989.2	107839138	0.568198	0.771343	0.559095	0.698659	0.614823	0.456631	0.203242	0.219148	-0.193259	-0.127925	-0.0803972	-0.0683359	-0.291826	-0.177242	-0.377669	-0.0645157	-0.232023	-0.733725	-0.685024	-0.275576	-0.593777	-0.189844
LOC107839139	tyramine N-feruloyltransferase 4/11-like	NP_001311493.1	107839139	1.04302	0.799615	0.930048	1.04688	0.836727	-0.072046	-0.163011	-0.214346	0.778516	0.529167	0.54606	-0.728457	-0.728457	-0.728457	-0.268435	-0.446502	-0.728457	-0.427576	-0.371679	-0.435844	-0.728457	-0.468316
LOC107839141	putative esterase YitV	XP_016537993.2	107839141	0.0253313	0.221122	-0.00677754	0.0970688	0.000581975	-0.218094	-0.0399917	0.00766501	-0.168734	-0.206859	-0.230691	0.209632	0.313025	0.383408	-0.0216923	0.219539	0.194739	0.196374	0.265537	-0.339855	-0.614112	-0.287216
LOC107839143	peroxisomal fatty acid beta-oxidation multifunctional protein AIM1-like	XP_016537994.1	107839143	-0.703818	-0.397329	-1.46483	-1.17728	-1.17889	-1.2774	-0.308384	-0.967132	1.22462	-1.17097	-0.29193	-0.149396	0.238805	-0.0160298	1.4581	1.60984	1.63949	0.820057	0.835236	0.338037	0.599953	0.339246
LOC107839148	spastin	XP_016538000.2	107839148	-0.246533	-0.344531	-0.0674912	0.0846452	-0.0456058	-0.138266	-0.2681	0.00765141	0.0867418	0.254648	0.270467	0.145281	-0.0880435	0.0622037	0.038961	-0.0488172	0.085386	-0.157345	0.126236	0.136382	0.134538	-0.0284093
LOC107839149	digalactosyldiacylglycerol synthase 2, chloroplastic-like	XP_016538003.1	107839149	-0.0571739	0.318659	0.455626	0.513833	0.418427	-0.887734	-0.0373173	-0.158702	0.163988	0.18605	0.174563	-0.569778	-0.212894	-0.597237	0.0655169	-0.2917	-0.343339	0.20452	0.236248	-0.0582032	0.543625	-0.0669759
LOC107839150	uncharacterized LOC107839150	XP_016538006.1	107839150	-0.00242347	-0.149006	-0.0276687	-0.0515025	-0.0033156	-0.262095	-0.146375	-0.101285	-0.0809508	0.155888	-0.014616	0.148069	-0.0569949	-0.140344	0.239556	0.129179	0.139744	-0.110679	-0.208039	0.075221	0.183973	0.283665
LOC107839151	dTDP-4-dehydrorhamnose reductase	XP_016538008.1	107839151	0.26972	0.37481	0.313106	0.224554	0.380529	0.464152	0.699935	0.853124	0.468229	0.594337	0.605635	-0.494944	-0.664273	-0.426396	-0.490585	-0.296548	-0.381069	-0.737329	-0.670014	-0.279306	-0.403059	-0.404609
LOC107839152	NAD-dependent malic enzyme 59 kDa isoform, mitochondrial	XP_016538009.1	107839152	0.290795	0.400857	-0.0719753	0.00443892	0.158359	0.39056	0.856765	0.706276	0.394	0.367171	0.206574	-0.480143	-0.530482	-0.329905	-0.543451	-0.593143	-0.482166	0.294501	0.262762	-0.400386	-0.574077	-0.327332
LOC107839154	50S ribosomal protein HLP, mitochondrial	XP_016538011.1	107839154	-0.312352	-0.137707	-0.326482	-0.275601	-0.250868	0.529176	0.17773	0.640609	-0.214569	-0.113599	-0.207961	0.680228	0.337037	0.288118	0.486854	0.467865	0.499019	0.233213	0.24358	-1.04534	-0.746429	-0.952516
LOC107839156	(+)-neomenthol dehydrogenase-like	XP_047259784.1	107839156	0.49683	0.625679	0.629051	0.945209	0.817702	-0.292154	-0.354754	-0.706685	-1.14314	-0.994763	-0.736435	0.937501	0.550127	0.321439	0.635518	0.904505	0.622498	-0.959363	-0.894814	-0.386418	-0.590329	-0.427206
LOC107839160	serine/threonine protein phosphatase 2A 57 kDa regulatory subunit B' iota isoform	XP_016538027.1	107839160	1.47473	1.89947	1.1427	1.39162	1.23601	1.30115	2.2917	1.76707	1.67591	1.34815	1.33491	-1.4617	-1.50365	-1.53563	-1.42214	-1.63916	-1.81734	-1.5474	-1.53398	-1.6792	-1.57422	-1.14899
LOC107839161	bifunctional protein FolD 4, chloroplastic-like	XP_016538026.2	107839161	-0.227659	-0.363713	-0.288759	-0.529594	-0.375926	0.220326	-0.200553	-0.170125	-0.308436	-0.3817	-0.225212	0.362598	0.789679	0.934351	0.154434	-0.0312547	0.212425	0.577561	0.444598	-0.25925	-0.130665	-0.203124
LOC107839162	K(+) efflux antiporter 2, chloroplastic-like	XP_016538028.2	107839162	0.713069	0.349547	0.446966	0.497266	0.565979	0.745707	0.497191	0.466848	-0.154366	0.286187	0.354186	-0.202048	-0.0234779	0.383098	-0.386346	-0.478602	-0.231611	-0.781861	-0.648268	-0.773418	-0.782357	-0.843689
LOC107839163	protein pleiotropic regulatory locus 1	XP_016538030.2	107839163	-0.287081	-0.381309	-0.41652	-0.193956	-0.278169	-0.348479	-0.443546	-0.43999	-0.784089	-0.631661	-0.760362	0.402448	0.550823	0.586384	0.366933	0.215369	0.394266	0.673897	0.665981	0.432802	0.324952	0.351305
LOC107839164	AT-hook motif nuclear-localized protein 9	XP_047257632.1	107839164	0.467977	0.161647	0.490808	0.180097	0.313741	0.807191	-0.0632922	0.736919	0.483866	0.667315	0.728295	0.771861	0.729589	0.841649	-0.143762	-0.656022	-0.419409	-1.15101	-1.04173	-1.16847	-1.63291	-1.10435
LOC107839167	uncharacterized LOC107839167	XP_016538036.2	107839167	0.00399981	0.0604494	0.10608	0.109841	-0.0436248	-0.078865	0.182809	-0.177415	0.175064	0.0476522	0.0789292	-0.106999	-0.28596	-0.037311	-0.020028	0.0655794	0.13697	-0.319745	-0.302475	0.16914	0.141895	0.0940112
LOC107839168	protein QUIRKY-like	XP_016538037.2	107839168	-0.625823	-1.0314	-1.10297	-0.875994	-1.09122	-1.59224	-1.91261	-2.02594	-1.2226	-1.1789	-1.27781	0.18743	0.925015	0.839713	0.396611	0.726148	0.656883	2.18714	2.22492	1.87621	2.025	1.89243
LOC107839170	remorin	XP_016538042.1	107839170	1.14642	1.49315	1.48733	1.59116	1.49413	1.3137	1.19896	1.62298	1.47763	1.19997	1.04492	-0.905907	-1.295	-1.24054	-1.32753	-1.44411	-1.45598	-1.805	-2.14048	-1.33827	-0.795288	-1.32225
LOC107839171	DEAD-box ATP-dependent RNA helicase 8	XP_016538043.2	107839171	0.223256	0.251903	0.13545	0.248945	0.0500295	0.251785	0.434653	0.000345138	-0.108632	-0.0489273	-0.161117	-0.327526	-0.07176	0.0192062	-0.131709	-0.212727	-0.248685	-0.0427939	-0.206853	-0.00669562	-0.0706316	0.0224855
LOC107839173	uncharacterized LOC107839173	XP_016538044.1	107839173	-1.17681	-1.33405	-0.143569	-0.296377	-0.224612	-0.585631	-1.12426	-0.769365	-1.07871	-1.27214	-0.971393	1.06471	0.721471	0.794047	0.284696	-0.0602505	0.0170967	0.830045	1.02603	1.47829	1.39074	1.43003
LOC107839175	riboflavin biosynthesis protein PYRD, chloroplastic	XP_016538046.2	107839175	-0.244182	0.123741	-0.103409	-0.0893202	-0.141986	-0.309074	-0.245519	-0.324939	-0.483239	-0.542705	-0.667479	0.424011	0.269058	0.264364	0.481106	0.497613	0.586945	0.00364521	0.0627697	0.151483	0.374932	-0.0878147
LOC107839176	ATP synthase subunit O, mitochondrial	XP_016538050.1	107839176	-0.381329	-0.118873	-0.584836	-0.565933	-0.585872	-0.499909	-0.429849	-0.311705	-0.164026	-0.49801	-0.48789	0.347234	0.160619	0.205281	0.290597	0.401315	0.258327	0.825587	0.734929	0.352658	0.549828	0.501856
LOC107839177	F-box/kelch-repeat protein SKIP4	XP_016538047.1	107839177	-0.0320451	0.106736	-0.0488106	0.00630925	-0.0117333	-0.0484484	-0.112497	-0.120285	-0.0355662	-0.11065	-0.129116	-0.0938853	-0.0864815	-0.0898785	-0.217685	0.205074	-0.0757068	0.381658	0.17147	0.0207772	0.00955359	0.311211
LOC107839179	acyl-CoA thioesterase 2	XP_016538049.2	107839179	-0.0368992	0.117473	0.134119	0.214658	0.179901	-0.208807	-0.0694181	-0.164367	-0.288542	-0.45579	-0.406122	0.371209	0.167884	0.14145	0.261201	0.0958564	0.224486	0.254197	0.131459	-0.266466	-0.262156	-0.135328
LOC107839180	small nuclear ribonucleoprotein-associated protein B'-like	XP_016538051.1	107839180	-0.0185195	-0.0362201	-0.0968368	-0.223324	-0.0467069	0.0280399	0.268048	0.308345	0.30643	0.124424	0.267002	-0.497325	-0.391399	-0.0917533	-0.301155	-0.161538	-0.192038	0.609865	0.462924	-0.171783	-0.200182	0.0537034
LOC107839182	60S ribosomal protein L36-2-like	XP_016538052.1	107839182	-0.279878	0.111377	-0.102685	-0.18119	-0.177473	0.124083	-0.0781451	-0.154652	-0.11041	0.0702161	0.180588	0.340352	-0.153874	-0.121565	0.347862	0.401556	0.242577	-0.00726733	-0.289396	-0.224263	0.0170843	0.0451044
LOC107839183	beta-amylase 7-like	XP_016538056.2	107839183	0.029573	0.0485283	0.205484	0.178449	0.151755	0.488665	0.141901	0.223802	-0.289896	-0.0301737	0.172611	-0.440826	-0.0996154	-0.270577	0.408252	-0.0303187	0.156139	0.112528	0.132144	-0.313162	-0.524397	-0.450865
LOC107839184	uncharacterized LOC107839184	XP_016538057.1	107839184	-0.908409	-1.01951	-0.9878	-0.754006	-0.960046	-1.46808	-0.898586	-0.766019	-0.576109	-0.551212	-0.660964	0.793149	0.881501	0.80622	1.07015	0.627683	0.737187	1.00787	0.941979	0.863166	1.02559	0.796254
LOC107839189	mediator of RNA polymerase II transcription subunit 12	XP_047250414.1	107839189	-0.0702114	-0.531937	0.23768	0.0426043	-0.0682232	-0.168764	0.0967137	-0.249015	-0.227933	0.0270388	0.156285	-0.496437	0.199154	0.553666	-0.0302545	-0.223239	-0.201502	0.190835	0.357015	0.29113	0.0820106	0.0333845
LOC107839190	uncharacterized protein PB1E7.01c	XP_016538066.2	107839190	-0.435546	-0.114864	-0.301502	-0.123413	-0.121494	-0.071336	-0.268409	-0.000229282	-0.12562	-0.193732	-0.261319	0.51494	0.287609	0.242348	0.311856	0.396344	0.217981	0.377695	0.450948	-0.258824	-0.279223	-0.244212
LOC107839191	uncharacterized LOC107839191	XP_016538067.2	107839191	1.05794	0.803456	0.949697	0.87813	0.837171	0.737164	0.434598	0.545823	-0.021206	0.221971	0.22579	-0.247208	-0.134681	-0.159967	0.166795	-0.392729	-0.0740702	-0.910779	-1.00111	-1.19497	-1.11716	-1.60465
LOC107839192	U-box domain-containing protein 33	XP_016538069.1	107839192	0.352009	0.0577095	0.260803	0.301578	0.385448	0.130413	0.103117	0.553058	0.377197	0.372377	0.352871	-0.515136	-0.393956	-0.196004	-0.534502	-0.729019	-0.53263	-0.147656	-0.159483	0.0411233	0.19139	-0.270708
LOC107839194	H/ACA ribonucleoprotein complex non-core subunit NAF1-like	XP_016538070.1	107839194	0.173167	0.210419	0.257284	0.0321644	-0.0216905	0.262246	0.298689	0.57835	0.589452	0.582781	0.640122	-0.0657239	0.183976	-0.070011	-0.196762	-0.424471	-0.170933	-0.165469	-0.30254	-0.685815	-0.923002	-0.782231
LOC107839195	signal peptide peptidase-like 4	XP_016538073.1	107839195	0.288966	0.4651	0.524066	0.0333273	0.33211	0.480342	0.514072	0.505445	0.588543	0.0589944	0.160916	-0.556983	-0.485412	-0.497391	-0.366384	-0.421155	-0.4684	0.483943	0.468537	-0.721671	-0.702283	-0.684685
LOC107839196	probable aquaporin PIP1-2	XP_016538075.1	107839196	2.87618	2.06742	2.50626	2.52506	1.92201	0.302555	1.17948	1.28142	2.05721	2.05184	1.71971	-1.75668	-1.84851	-2.1349	-1.7231	-1.85294	-1.7547	-1.88908	-1.8823	-1.92781	-1.90263	-1.81651
LOC107839197	glycerol-3-phosphate 2-O-acyltransferase 4	XP_016538077.1	107839197	2.46635	2.66957	2.39778	2.53589	2.13669	2.62948	2.94249	3.03307	3.72571	3.32517	3.33816	-3.3346	-3.15339	-3.19869	-2.90765	-3.31211	-2.78296	-1.95026	-2.08791	-2.78792	-2.76504	-2.91985
LOC107839198	ascorbate transporter, chloroplastic	XP_016538078.1	107839198	0.607672	0.599468	0.696419	0.78459	0.55748	0.934942	0.71322	0.808109	0.709385	0.76524	0.816592	-0.1331	-0.213371	0.0914912	-0.719363	-0.450341	-0.511892	-1.3781	-1.37985	-1.10304	-1.1039	-1.09164
LOC107839199	origin of replication complex subunit 5	XP_016538079.1	107839199	0.739954	1.07016	0.685457	0.704232	0.536959	0.965392	1.01898	0.749221	0.478251	0.844818	0.678662	-0.664146	-0.59376	-0.551753	-0.594258	-0.704703	-0.659274	-0.819864	-1.06362	-0.886428	-1.01499	-0.919299
LOC107839200	ATG8-interacting protein 1	XP_016538080.1	107839200	0.0311429	0.106944	-0.13921	-0.0551337	-0.0486407	-0.047051	0.237048	-0.13773	0.196695	-0.160972	-0.30297	-0.218951	-0.0750189	-0.042067	-0.0508195	-0.145769	-0.14913	0.433047	0.376056	-0.00251732	-0.0984784	0.293525
LOC107839202	uncharacterized LOC107839202	NA	107839202	-0.273056	-0.254551	-0.593806	-0.504561	-0.5593	-0.363113	-0.150082	-0.170232	-0.0489022	-0.464594	-0.332781	0.154784	0.252501	0.280141	0.259909	0.175008	0.0388867	0.926164	0.953816	0.0571894	0.214569	0.40201
LOC107839203	bifunctional L-3-cyanoalanine synthase/cysteine synthase 2, mitochondrial	XP_016538083.1	107839203	2.26303	3.29548	2.23329	2.47567	2.42852	0.737591	2.32019	1.71043	2.83683	2.97145	2.9999	-2.54737	-2.51885	-2.6213	-1.96726	-1.97231	-2.22961	-2.63308	-2.61966	-2.25667	-2.51232	-2.39394
LOC107839204	ATP-dependent helicase BRM	XP_016538085.2	107839204	-0.0794729	-0.229438	0.245825	0.21707	0.0643053	0.279741	0.243644	0.702406	0.283922	0.429521	0.5936	-0.326461	-0.205417	-0.131443	-0.121969	-0.0988746	0.0663437	-0.572316	-0.429587	-0.182257	-0.0925799	-0.656563
LOC107839205	ubiquitin-conjugating enzyme E2-23 kDa	XP_016538086.1	107839205	-0.667033	-0.85799	-0.555282	-0.423776	-0.319257	-1.1804	-1.38229	-1.22336	-0.926374	-0.947355	-1.29025	-0.0326471	0.149659	0.086635	0.740241	0.772704	0.539573	2.33211	2.10634	0.816826	1.1011	1.16083
LOC107839206	AT-rich interactive domain-containing protein 2	XP_016538087.1	107839206	-0.147523	0.0643332	-0.287858	-0.472964	-0.326976	0.179853	0.324698	-0.16471	-0.309384	-0.117464	0.0172075	0.409824	0.144527	0.3248	-0.17566	-0.359116	-0.298508	-0.0102615	0.0651109	0.445591	0.167056	0.527428
LOC107839208	zinc finger CCCH domain-containing protein 30-like	XP_016538093.1	107839208	0.485642	-0.0972336	-0.242627	-0.0500628	-0.336216	-0.531496	-0.0322356	-0.547404	0.0578821	-0.00326046	-0.149629	0.0660181	0.452229	0.662153	-0.108479	-0.640227	-0.358811	0.164858	0.118079	0.420604	0.21202	0.458195
LOC107839210	E3 ubiquitin-protein ligase At3g02290	XP_016538090.1	107839210	0.971856	0.718632	0.575943	0.367992	0.165237	0.128437	0.230925	0.0825479	0.769537	0.767626	0.915503	-0.21688	-0.0530855	-0.321417	-0.0352629	-0.50462	-0.482797	-0.722251	-0.919855	-0.984515	-0.526265	-0.927287
LOC107839211	uncharacterized LOC107839211	XP_016538100.1	107839211	0.477964	0.211378	0.276936	0.178602	0.0321757	0.0976516	0.246507	0.0173959	0.282637	0.494266	0.460426	-0.13839	-0.037618	0.0667699	-0.277119	-0.821135	-0.518107	-0.247254	-0.389263	-0.0509752	-0.044018	-0.31883
LOC107839213	uncharacterized LOC107839213	XP_016538106.1	107839213	-3.03776	-2.57944	-3.45	-3.41391	-2.97211	-3.12656	-3.36726	-3.45195	-3.34412	-3.4906	-3.3468	1.96156	1.97978	1.71826	2.08734	2.74209	2.55588	4.49321	4.30434	4.61126	4.2611	4.86568
LOC107839214	uncharacterized LOC107839214	XP_016538103.1	107839214	0.684141	0.472688	0.410036	0.450457	0.517137	0.433021	0.585874	0.854036	0.510617	0.554391	0.607243	-0.883585	-0.639494	-0.785043	-0.277054	-0.505701	-0.436823	0.0586939	-0.192759	-0.795701	-0.882771	-0.739405
LOC107839215	RAB6A-GEF complex partner protein 1-like	XP_016538104.1	107839215	0.0616306	-0.0284584	0.029445	0.016255	0.0748209	0.186025	0.323943	0.406175	0.413013	0.347989	0.460464	-0.454112	-0.315407	-0.0174989	-0.18588	-0.388427	-0.275518	-0.463367	-0.173978	0.0531853	-0.122419	0.0521178
LOC107839216	ferric reduction oxidase 2-like	XP_016538105.2	107839216	2.53749	2.26581	2.20602	2.17012	1.95671	2.89423	2.07416	2.72319	1.64522	1.96496	1.74479	-2.07815	-2.29694	-2.04517	-2.09051	-2.0974	-2.29694	-2.29694	-2.29694	-2.08985	-2.29694	-2.29694
LOC107839218	uncharacterized LOC107839218	XP_016538108.1	107839218	-0.296622	1.06914	-0.127214	0.205346	-0.00221785	-1.45915	-0.773513	0.0262763	-1.23194	-1.3824	-1.3134	0.118033	0.435556	0.193963	-0.039731	0.587267	0.253109	1.08322	1.10848	0.398704	0.647492	0.499615
LOC107839221	probable receptor-like protein kinase At5g24010	XP_016538110.1	107839221	-0.042196	-0.059594	0.0751399	0.16748	0.246327	-0.0116542	-0.169528	-0.22819	-0.235886	-0.275741	-0.361068	-0.126103	0.227103	0.300838	-0.625214	-0.377399	-0.54491	0.581344	0.460234	0.213493	0.18774	0.597783
LOC107839222	CAAX prenyl protease 1 homolog	XP_016538111.1	107839222	-0.131213	-0.152761	-0.356059	-0.504701	-0.395839	-0.380317	-0.187115	-0.167854	-0.0740258	-0.120172	-0.222171	0.312767	0.466146	0.620868	-0.363336	-0.306793	-0.371885	0.165539	0.288776	0.553959	0.599109	0.72708
LOC107839223	probable serine/threonine-protein kinase At1g01540	XP_016538113.1	107839223	0.559693	0.194473	0.066776	0.186495	0.20047	0.729106	0.582845	0.590243	0.40239	0.534087	0.159358	-0.208775	-0.00195493	-0.295889	0.278993	-0.259741	-0.165872	-0.629815	-0.352076	-0.868084	-0.802395	-0.900329
LOC107839225	protein BPS1, chloroplastic-like	XP_016538114.1	107839225	-0.306013	-0.151701	-0.556696	-0.167959	-0.524972	-1.40651	-0.499839	-0.699525	-0.161887	-0.519278	-0.60664	0.459559	0.492019	0.531913	-0.00845985	0.416292	0.102355	0.780269	0.75374	0.699435	0.509821	0.864075
LOC107839227	mitogen-activated protein kinase homolog MMK2	XP_016538117.1	107839227	-0.163728	-0.111676	-0.142982	-0.0478936	-0.201227	-0.653753	-0.116446	-0.192713	-0.152724	-0.205205	-0.370687	-0.162096	-0.0574728	-0.0399555	0.121223	0.15419	0.293774	0.337801	0.5897	0.337921	0.660628	0.123322
LOC107839229	uncharacterized LOC107839229	XP_016538120.1	107839229	0.25926	0.391432	0.598449	0.348566	0.280219	0.0804016	-0.220448	-0.248151	-0.187479	-0.311765	-0.140664	0.8452	0.868899	0.461316	0.551834	0.189611	0.396912	-0.932467	-0.994246	-0.852282	-0.477506	-0.907089
LOC107839230	uncharacterized LOC107839230	XP_016538125.1	107839230	0.282098	0.363356	0.523112	0.606212	0.351251	0.290335	0.207916	0.243167	-0.16364	-0.104785	-0.102413	0.268943	-0.0892859	-0.0524905	-0.14003	0.212642	-0.176094	-0.764419	-0.774468	-0.252111	-0.565743	-0.163551
LOC107839231	sphingoid long-chain bases kinase 2, mitochondrial	XP_047250436.1	107839231	-0.221457	-0.196571	-0.209338	-0.132575	-0.0267338	-0.0866671	-0.15343	-0.196678	-0.0689112	-0.340995	-0.24857	0.0668061	0.228639	0.27718	-0.10759	0.0202963	0.326696	0.414969	0.271662	-0.0514525	0.34965	0.0850703
LOC107839232	uncharacterized LOC107839232	XP_016538122.1	107839232	-0.479924	-0.646638	-0.618841	-0.597571	-0.619384	-0.650616	-0.332345	-0.386586	-0.442062	-0.392999	-0.40894	0.216643	0.618539	0.653976	0.0961693	0.0636149	0.108609	0.715251	0.787208	0.804902	0.938479	0.572515
LOC107839233	protein REVEILLE 6	XP_016538124.1	107839233	0.389103	0.708462	0.201316	0.532669	0.168033	-1.49599	0.0410869	0.00425708	0.657203	0.16352	0.175382	-0.30393	0.062737	-0.142128	-0.376205	-0.412354	-0.477029	0.337415	0.333473	-0.404603	0.080984	-0.243402
LOC107839234	agamous-like MADS-box protein AGL61	XP_016538126.1	107839234	-0.454927	-0.510054	-0.391623	-0.526668	-0.511082	-0.255112	-0.791843	-0.40189	-0.685957	-0.239185	-0.338787	0.611598	0.445201	0.395376	0.397852	0.751332	0.463955	0.376899	0.288978	0.296223	0.471296	0.608418
LOC107839235	C-terminal binding protein AN	XP_016538127.2	107839235	0.410908	0.423407	0.190525	0.429947	0.254494	0.183383	0.451873	0.256848	0.389951	0.326762	0.285588	-0.584415	-0.275711	-0.285464	-0.47247	-0.556114	-0.59272	0.0338962	0.0690098	-0.346358	-0.351027	-0.242313
LOC107839236	uncharacterized protein At1g01500	XP_016538128.2	107839236	-0.141775	-0.34951	-0.222135	-0.13724	-0.151139	-0.266129	-0.0739153	-0.32946	-0.360457	-0.369308	-0.409009	-0.26521	-0.118055	-0.227086	0.356892	-0.0302974	-0.110799	0.749964	0.472873	0.397269	1.06013	0.524396
LOC107839237	uncharacterized LOC107839237	XP_016538129.2	107839237	-0.42141	0.0357634	-0.423588	-0.379397	-0.465091	-0.543815	-0.240857	-0.61031	-0.411102	-0.46071	-0.527825	0.224908	0.437241	0.396891	0.254729	0.121688	-0.101377	1.12602	1.07864	0.170431	0.204013	0.53516
LOC107839238	mRNA cleavage and polyadenylation factor CLP1	XP_016538132.1	107839238	-0.417233	-0.711267	-0.951691	-0.743492	-0.848052	-2.03501	-0.640103	-1.07186	-0.412476	-0.204854	-0.576376	-0.095534	0.338371	-0.127579	0.805582	0.457633	0.233959	0.665739	0.524696	1.81124	2.2584	1.7399
LOC107839240	uncharacterized LOC107839240	XP_016538135.1	107839240	0.338946	0.1566	0.367671	0.279259	0.261216	0.705612	0.606363	0.428917	-0.0905412	0.0588462	0.169642	0.0621975	-0.159141	-0.273328	-0.0201484	0.167861	0.21563	-0.823913	-0.656593	-0.584831	-0.585128	-0.625136
LOC107839241	protein CURVATURE THYLAKOID 1A, chloroplastic	XP_047250447.1	107839241	0.420069	0.180224	0.150255	0.298477	0.115717	-1.42886	-1.02095	-0.667483	-1.48933	-1.72915	-1.89098	0.529024	0.599716	0.86954	0.351114	0.572328	0.505361	1.18097	1.08297	0.439737	0.261813	0.669422
LOC107839242	uncharacterized LOC107839242	XP_016538137.1	107839242	-0.326494	-0.23138	-0.56131	-0.478957	-0.446557	0.0425182	-0.282584	0.196464	-0.038206	-0.0778725	-0.0749384	0.4651	0.193067	0.0728512	0.35347	0.537491	0.441244	0.463173	0.386156	-0.23523	-0.10801	-0.289995
LOC107839243	eukaryotic translation initiation factor 1A-like	XP_016538139.1	107839243	-0.591217	-0.27823	-0.691334	-0.667848	-0.632742	-0.751512	-1.20296	-1.05854	-0.974184	-0.860964	-0.861503	0.876575	0.479211	0.345537	0.634177	0.801729	0.493764	1.26345	1.01462	0.752733	0.967076	0.942156
LOC107839244	BTB/POZ domain-containing protein POB1-like	XP_016538140.1	107839244	-0.119821	-0.0619544	-0.27223	-0.225624	-0.412009	-0.401546	-0.275322	-0.39874	-0.12073	-0.410116	-0.479969	0.0717431	0.406936	0.50025	-0.197	-0.150625	-0.249639	0.855009	0.929414	0.279747	0.235672	0.496554
LOC107839247	F-box/kelch-repeat protein At3g61590	XP_016538142.1	107839247	-1.34579	-1.40939	-1.59673	-1.35047	-1.47012	-1.87525	-1.52991	-1.96654	-1.58624	-1.60992	-1.80976	1.22597	2.40848	1.587	1.81251	1.05451	1.06837	2.46321	2.29645	1.1547	1.06969	1.40924
LOC107839248	uncharacterized LOC107839248	XP_016538143.2	107839248	0.378281	0.784005	0.315695	0.30671	0.150631	0.332209	1.03947	0.520452	0.537416	0.352381	0.148137	-0.551161	-0.535794	-0.700944	-0.523654	-0.715764	-0.547795	-0.179962	-0.452302	-0.247948	-0.113494	-0.296566
LOC107839249	BAG family molecular chaperone regulator 6	XP_016538145.2	107839249	0.68483	-0.112702	-0.284668	1.64831	0.882331	0.776989	-2.40561	-1.7574	-1.89147	-1.22298	-1.46534	1.19376	0.868835	0.887417	0.494108	0.517264	0.703629	0.07095	-0.166743	0.419341	0.55833	-0.399184
LOC107839250	uncharacterized LOC107839250	XP_016538146.2	107839250	0.596095	0.227241	0.619976	0.707975	0.50921	0.991721	0.899492	0.72811	0.876879	0.805701	0.81488	-0.61068	-0.765314	-0.655841	-0.384914	-0.595865	-0.359008	-1.15452	-1.1867	-0.542919	-0.674436	-0.847081
LOC107839252	UDP-D-xylose:L-fucose alpha-1,3-D-xylosyltransferase MGP4	XP_016538148.1	107839252	0.44109	0.240868	0.0962427	-0.0271871	0.0296163	0.533136	0.583779	0.288493	0.492503	0.14802	0.141121	-0.301933	-0.491742	0.0358824	-0.481314	-0.480564	-0.558435	-0.0375882	-0.00552137	-0.308704	-0.132801	-0.204961
LOC107839253	protein ABIL1	XP_016538149.1	107839253	0.401663	0.429563	0.172672	0.40776	0.202274	-0.116139	0.0165792	-0.140326	0.241464	0.122757	0.164429	-0.480312	-0.439428	-0.217209	-0.0907547	-0.0628339	-0.159907	0.112579	0.0176464	-0.147166	-0.192071	-0.24324
LOC107839254	uncharacterized LOC107839254	XP_016538150.2	107839254	-0.221427	-0.854481	-0.590676	-0.841025	-0.617961	0.0240386	-1.27134	-0.902034	-1.04447	-1.15855	-1.21161	0.878886	0.719572	1.18646	-0.311389	0.368427	0.314739	1.33728	1.2602	0.844521	0.903541	1.18729
LOC107839255	U11/U12 small nuclear ribonucleoprotein 59 kDa protein	XP_016538151.1	107839255	0.15567	-0.0987513	-0.123887	-0.223889	-0.203427	0.0279317	-0.0526605	-0.043356	0.394804	0.20181	0.257558	0.430013	0.225572	0.19801	0.144348	-0.0235896	0.20823	-0.90127	-0.881388	0.213136	0.180014	-0.0848763
LOC107839256	mediator of RNA polymerase II transcription subunit 27	XP_016538156.1	107839256	-0.231627	-0.255247	-0.208832	-0.192025	-0.382368	-0.465112	-0.187442	-0.603348	-0.346139	-0.498379	-0.599736	0.0173985	0.276492	0.339655	0.0608313	-0.0989922	0.0335275	0.859295	0.733109	0.498015	0.562432	0.688494
LOC107839257	golgin candidate 4	XP_016538153.1	107839257	0.160388	0.195656	-0.0737794	0.118166	-0.0589553	0.147995	0.334412	0.413411	0.731982	0.542167	0.683719	0.203775	-0.180148	-0.280826	-0.0467052	0.0395544	-0.0919956	-0.792304	-0.767824	-0.298637	-0.211758	-0.768291
LOC107839258	reticulon-like protein B5	XP_016538155.1	107839258	-0.123644	0.205391	0.0506479	0.0175039	0.0511215	-0.0486471	-0.224693	-0.173949	-0.115489	-0.343107	-0.46074	0.154443	0.230822	0.278856	-0.149905	0.0582652	-0.0581621	0.632886	0.62745	-0.401733	-0.278626	0.0713078
LOC107839260	RING-H2 finger protein ATL67-like	XP_016538158.1	107839260	1.13998	0.893514	0.741253	0.643399	0.684682	0.56968	0.946964	0.579336	0.900791	0.663179	0.883018	-0.850996	-0.760172	-0.890458	-0.675007	-0.682945	-0.584191	-0.942682	-1.26447	-0.523999	-0.911101	-0.559776
LOC107839261	desiccation protectant protein Lea14 homolog	XP_016538159.1	107839261	0.392784	1.06534	0.171787	0.0903325	0.0931703	-0.0302224	-0.572721	-0.487489	-0.0559853	-0.380589	-0.331532	0.0258632	0.155584	0.103293	-0.827202	-0.875297	-0.92964	0.895873	0.793351	0.0810773	0.451706	0.170517
LOC107839262	desiccation protectant protein Lea14 homolog	XP_047259003.1	107839262	-0.988919	-0.286944	-1.08676	-1.12053	-0.77603	-1.35007	-0.747378	-0.928226	-0.792946	-1.02009	-1.02886	0.780558	0.367576	0.665464	0.22114	1.19552	0.465028	1.7674	1.60126	0.754286	1.37618	0.932356
LOC107839263	proline iminopeptidase	XP_016538161.1	107839263	1.18008	1.13133	0.755726	0.759477	0.912264	1.21011	1.20164	1.01362	1.13136	1.074	1.13771	-1.23255	-1.0737	-1.00806	-0.856623	-0.945837	-0.887602	-1.18369	-1.38501	-0.963775	-1.1711	-0.799374
LOC107839264	pentatricopeptide repeat-containing protein At5g28460	NA	107839264	0.0750384	0.215454	0.00369563	-0.0413054	-0.103723	0.169833	0.266485	0.268798	0.0076004	0.253987	-0.0592985	-0.0558755	-0.0343644	-0.132568	-0.251792	-0.0334608	0.033838	0.256476	0.305919	-0.203881	-0.46748	-0.473377
LOC107839267	GDSL esterase/lipase At4g01130-like	XP_016538166.1	107839267	0.397292	1.04489	0.543485	0.880326	0.951646	1.11213	2.36532	1.60292	0.38008	0.756448	0.613519	-0.691918	-0.78375	-0.818371	-1.07014	-1.07014	-1.07014	-1.07014	-1.07014	-0.863053	-1.07014	-1.07014
LOC107839268	transcriptional activator TAF-1	XP_016538167.1	107839268	-0.269734	-0.352904	-0.675131	-0.445306	-0.497633	-0.392662	0.184485	-0.203006	0.477004	0.417476	0.0275158	0.698729	0.386894	0.519341	0.367895	0.464608	0.0886332	-0.527542	-0.570061	0.0235481	0.111752	0.166099
LOC107839269	putative glucose-6-phosphate 1-epimerase	XP_016538168.1	107839269	-0.36357	-0.534902	-0.463102	-0.56234	-0.706574	-0.978579	0.328256	0.132272	-0.720483	-0.328849	-0.0775802	0.820527	0.913296	0.685989	0.323685	0.571475	0.502137	0.0530155	0.270018	-0.0254289	0.0687708	0.0919655
LOC107839270	exosome complex component RRP41 homolog	XP_016538169.2	107839270	-0.0732169	0.0840271	0.0372138	-0.246453	-0.107961	0.212585	0.209211	-0.00296113	-0.137729	0.0268276	-0.0622495	-0.328243	-0.139076	-0.129174	-0.025019	-0.216721	-0.19118	0.712013	0.601055	-0.167585	-0.222658	0.167295
LOC107839271	ethylene-responsive transcription factor CRF6	XP_016538170.1	107839271	0.456711	0.574222	0.430194	0.378414	0.522505	0.740928	0.770305	1.0446	0.715739	1.07255	0.960012	-0.533878	-0.683808	-0.970198	-0.558396	-0.572083	-0.750268	-0.970198	-0.717597	-0.612126	-0.737926	-0.559707
LOC107839272	ubiquitin-conjugating enzyme E2 28-like	XP_016538173.2	107839272	-0.373737	-0.0673276	-0.125214	-0.221565	-0.328679	-0.326345	-0.410359	-0.16	-0.0384446	-0.0291947	-0.089437	-0.420884	-0.253269	-0.287625	-0.360901	-0.165171	-0.449313	0.775795	0.697963	0.727182	0.879954	1.02657
LOC107839273	protein NEDD1-like	XP_047251497.1	107839273	0.248992	0.255859	0.222087	0.233504	0.231385	0.475818	0.38986	0.224028	0.747319	0.518933	0.791185	-0.2231	-0.271502	-0.419068	0.218926	-0.183429	0.020621	-0.646624	-0.583309	-0.842849	-0.817141	-0.591497
LOC107839274	protein NEDD1-like	XP_047251499.1	107839274	0.568637	0.186073	0.701705	0.432959	0.378012	0.867044	0.655514	0.538793	0.39852	0.732525	0.885205	-0.691956	-0.267962	0.0123387	-0.334122	-0.896289	-0.293183	-0.709367	-0.489286	-0.915926	-0.769661	-0.989573
LOC107839275	protein NEDD1-like	XP_047260635.1	107839275	0.0775307	0.137951	0.261454	-0.0419186	0.136161	0.286693	0.134301	0.301297	1.06913	1.13481	1.35119	-0.154522	-0.475085	-0.712668	0.0400515	-0.291397	-0.0696861	-1.11546	-1.2679	-0.37794	-0.115031	-0.308959
LOC107839276	cellulose synthase A catalytic subunit 3 [UDP-forming]	XP_016538183.1	107839276	1.48051	0.779747	1.51931	1.72588	1.41903	1.37742	1.72705	1.76868	1.50373	1.96115	1.83911	-2.39029	-1.69048	-1.30677	-2.11431	-2.56597	-1.96368	-1.23119	-0.740652	-0.840171	-1.19259	-1.06548
LOC107839277	mitochondrial carrier protein MTM1-like	XP_016538181.2	107839277	-0.271246	-0.802052	-0.338137	-0.183538	-0.494588	-0.204445	-0.512966	-0.385104	-0.105182	-0.384702	-0.178572	0.309466	0.138603	0.297324	0.601477	0.729934	0.426321	0.414059	0.429958	0.198171	0.113082	0.202138
LOC107839278	arabinogalactan peptide 20-like	XP_016538182.1	107839278	0.675563	1.65929	1.07727	0.98774	0.8951	0.976971	1.72709	0.674644	0.0374233	-0.236904	-0.0861324	-0.721968	-0.94075	-0.688982	-0.734326	-0.658795	-0.94075	-0.593532	-0.688149	-0.94075	-0.539305	-0.94075
LOC107839279	uncharacterized LOC107839279	XP_016538184.2	107839279	-1.94092	-1.15019	-0.698181	-0.914042	-1.33945	-2.26926	-1.55153	-2.6024	-2.71669	-2.52726	-2.59047	1.69479	2.30384	2.20953	1.8457	1.84686	1.58315	1.92207	1.85546	1.51185	1.40696	2.12018
LOC107839280	CMP-sialic acid transporter 1	XP_016538185.1	107839280	0.43746	0.272078	0.197917	0.232418	-0.00899487	0.0965249	0.387504	0.0621421	-0.0490802	-0.0672174	-0.180485	-0.190348	-0.378717	-0.30834	-0.249991	-0.200189	-0.303912	0.0214776	0.135517	0.0319657	0.169937	-0.107666
LOC107839281	light-sensor Protein kinase-like	XP_016538186.2	107839281	-0.582061	-0.553801	-0.382498	-0.39006	-0.470167	-0.214967	-0.768099	-0.129853	-0.477897	-0.564115	-0.680904	0.191799	0.173529	0.0484091	0.319303	0.326877	0.492732	0.465507	0.341541	1.08271	1.01136	0.76066
LOC107839282	mitochondrial adenine nucleotide transporter ADNT1-like	XP_016538188.1	107839282	-0.0813744	0.00652663	-0.317912	-0.0152088	-0.325449	-1.09943	-0.662904	-0.663398	-0.519291	-0.731029	-0.730529	0.00651708	0.585018	0.453591	0.519916	0.420218	0.375105	1.56848	1.48173	-0.137374	-0.317674	0.184468
LOC107839283	uncharacterized LOC107839283	XP_016538189.1	107839283	0.420045	0.218132	0.146841	0.188795	0.236152	0.0465407	-0.375838	-0.244568	0.0509324	-0.133574	-0.0065177	0.281968	0.130181	0.178432	-0.00168623	0.118153	0.0585379	-0.02349	-0.275987	-0.338782	-0.441527	-0.23274
LOC107839284	jasmonic acid-amido synthetase JAR1-like	XP_016538190.1	107839284	0.435032	0.268528	-0.739827	-0.75093	-0.764752	-0.667114	-0.885615	-0.254963	-0.637997	-0.855577	-0.822217	0.155103	-0.0717839	0.0137031	0.33711	0.147403	0.46461	1.23116	1.40463	0.661146	0.674065	0.658284
LOC107839285	aspartyl protease family protein 2-like	XP_016538195.2	107839285	-2.50258	-2.42053	-2.49197	-2.71745	-2.15005	-2.56726	-2.91726	-2.83815	-2.09079	-2.56124	-2.62428	1.65263	1.93347	1.71324	1.54849	2.30371	1.87148	3.53841	3.2728	3.36951	3.30952	3.3683
LOC107839286	uncharacterized protein At5g05190	XP_016538192.1	107839286	0.995876	1.04945	0.768539	0.680378	0.720038	0.827355	1.01874	1.08322	1.30027	1.44876	1.48774	-0.988569	-0.9261	-0.851435	-0.678047	-1.38205	-1.02528	-1.79882	-1.71948	-0.546384	-0.931658	-0.532528
LOC107839288	protein trichome birefringence-like 25	XP_016538196.2	107839288	1.38153	1.50943	1.18466	1.16863	0.953826	1.2724	1.11835	1.43739	1.38152	1.42345	1.40987	-1.2293	-1.40485	-1.60752	-1.10401	-1.16276	-1.22732	-1.4336	-1.35492	-1.31491	-1.27939	-1.12247
LOC107839289	hydroquinone glucosyltransferase-like	XP_016538197.1	107839289	1.50216	1.23869	1.66047	1.83698	1.88707	0.251985	1.63217	0.135416	1.79295	0.760948	1.01489	-1.24115	-0.720666	-1.22895	-1.14784	-1.17071	-1.03112	-1.84729	-1.88811	-1.117	-1.36817	-0.952705
LOC107839291	rhodanese-like domain-containing protein 4, chloroplastic	XP_016538199.2	107839291	0.517242	0.720047	0.17036	0.30375	0.289653	-0.187523	0.0650105	-0.00282987	-0.361704	-0.358297	-0.378458	0.218817	0.348109	0.47448	-0.270318	0.0520357	-0.136114	-0.249458	-0.30699	-0.352312	-0.274754	-0.280748
LOC107839292	protein ROOT PRIMORDIUM DEFECTIVE 1	XP_016538200.1	107839292	-0.151387	-0.086295	0.0534336	-0.116606	-0.0510839	0.0426579	0.0221043	-0.150317	-0.179674	0.00782647	0.0176234	0.190277	0.127668	0.25468	-0.0944332	0.40082	0.264728	-0.100104	-0.110992	-0.100933	-0.0259307	-0.214063
LOC107839294	uncharacterized LOC107839294	XP_016538204.2	107839294	-0.171942	-0.256741	-0.0126918	-0.108838	0.0499491	-0.0607885	-0.0681718	0.059708	0.19149	0.120128	0.251258	0.151389	0.0667794	-0.13315	0.266239	0.0849377	0.172002	-0.276746	-0.241099	-0.0611945	0.1486	-0.171118
LOC107839295	abscisic acid receptor PYL8	XP_047250456.1	107839295	0.32828	0.311377	0.361818	0.508483	0.18974	0.305638	0.491151	-0.0671554	0.176473	-0.195893	-0.125674	-0.114278	0.0895182	0.24372	-0.492005	-0.250269	-0.631881	0.14201	0.131536	-0.474364	-0.842283	-0.0859414
LOC107839296	uncharacterized LOC107839296	NA	107839296	-0.214288	0.0501056	-0.120312	-0.612234	-0.285217	-0.50956	-0.435194	-0.0586237	-0.531575	-0.133642	-0.0620733	0.565396	0.128346	0.0642485	1.07202	0.731724	1.01184	-0.39963	-0.407706	0.147241	-0.0605469	0.0596778
LOC107839297	uncharacterized LOC107839297	XP_016538203.1	107839297	0.693228	-0.451916	0.514707	0.232652	0.551847	1.09793	-0.147475	0.455764	0.0795306	0.464554	0.0288313	0.168822	0.445541	0.233478	0.0254273	-0.405279	-0.809497	-0.45208	-0.311388	-0.884282	-0.714784	-0.815608
LOC107839298	uncharacterized LOC107839298	XP_016538205.1	107839298	-0.809799	-0.168543	-0.700033	-0.724627	-0.745251	0.0216021	0.02575	0.0302764	-0.311044	-0.535899	-0.776039	-0.022778	0.0799815	0.0877316	0.281201	0.226604	-0.00654019	1.39355	1.22753	0.271968	0.451139	0.703225
LOC107839299	uncharacterized protein At4g00950-like	XP_016538206.1	107839299	0.472345	0.0166376	0.260378	0.234566	0.250205	0.190112	0.334193	-0.10008	0.174439	-0.221838	-0.352154	-0.0201071	0.330746	-0.182626	0.293423	0.307696	0.0546678	-0.511974	-0.757164	-0.379972	-0.22429	-0.169203
LOC107839300	auxin response factor 9-like	XP_016538207.1	107839300	1.11082	0.779718	0.361917	0.839599	0.513692	0.114018	1.03308	0.281284	1.23094	1.35496	1.05446	-0.861991	-0.788495	-0.988444	-0.561278	-0.958258	-0.860015	-0.939332	-0.987612	-0.559139	-0.588105	-0.58181
LOC107839301	exportin-2	XP_016538210.2	107839301	0.341499	0.225955	0.261757	0.222067	0.196927	0.355099	0.54137	0.0923634	0.0619913	0.223998	0.179303	-0.390168	-0.0273495	0.189372	-0.472252	-0.636828	-0.372268	-0.431659	-0.376117	-0.0472952	-0.0827068	-0.0550579
LOC107839302	transcription factor bHLH13	XP_016538211.1	107839302	0.382516	0.182278	0.0470388	0.014951	-0.000238861	0.0314985	0.319122	0.114204	0.0152949	-0.0594852	-0.142514	0.0511281	0.114061	0.0906812	-0.326821	-0.254598	-0.128222	0.291168	0.19517	-0.248836	-0.236263	-0.452134
LOC107839303	aspartyl protease family protein 2	XP_016538212.2	107839303	1.91289	1.42143	1.60665	1.16709	1.60118	2.22702	0.867519	1.75505	1.43793	1.37146	1.3278	-1.12807	-1.1987	-0.804866	-1.21997	-1.62614	-1.54623	-1.5119	-1.5484	-1.88593	-2.68466	-1.54114
LOC107839304	tRNA-dihydrouridine(20/20a) synthase-like	XP_016538216.1	107839304	-0.390337	-0.442084	-0.258848	-0.183554	-0.459102	-0.434261	-0.391002	-0.0750001	-0.00516016	0.0110326	-0.0518509	-0.211731	0.0360475	0.0979598	0.143946	0.166748	0.245799	0.201656	0.314787	0.597309	0.618652	0.468992
LOC107839305	UV-stimulated scaffold protein A homolog	XP_016538213.2	107839305	-0.500461	-0.331391	-0.434207	-0.360142	-0.461431	-0.131557	-0.257805	0.115419	0.109449	-0.124299	-0.215317	-0.096911	0.0175979	-0.176228	0.157039	0.103702	-0.0513907	0.528825	0.666452	0.531986	0.633087	0.277584
LOC107839306	E3 ubiquitin-protein ligase SINAT5	XP_016538214.1	107839306	0.337951	0.368763	0.47152	0.437341	0.181702	-0.590526	-0.471469	-0.479417	-0.370429	-0.556292	-0.717549	0.183418	0.266522	0.273017	0.331074	0.345174	0.177393	0.0961286	0.0663386	-0.100698	-0.246893	-0.00306514
LOC107839307	uncharacterized LOC107839307	XP_016538215.2	107839307	0.258062	0.0161338	0.300531	0.123947	0.205019	0.674778	0.475575	0.642716	0.492803	0.630903	0.757643	-9.25613e-05	-0.0847693	-0.301252	0.0623742	0.0328645	0.0546211	-1.18556	-1.15312	-0.456589	-0.515942	-1.03065
LOC107839308	uncharacterized LOC107839308	XP_016538220.1	107839308	0.413378	0.255875	0.42134	0.460436	0.474113	0.327561	0.512009	-0.112065	0.221652	0.187646	-0.0190132	-0.441845	-0.552081	-0.618433	-0.611095	-0.510341	-0.644448	0.200812	0.163295	-0.0578102	-0.335128	0.264143
LOC107839309	phosphatidylinositol 4-kinase gamma 4	XP_016538221.2	107839309	-0.150013	0.217657	-0.044975	0.0350915	-0.10874	-0.294155	0.0702804	-0.484008	-0.0598759	-0.320447	-0.295036	-0.3199	-0.219063	-0.0854363	-0.223431	-0.0397551	-0.312355	0.301363	0.248943	0.574795	0.759838	0.749223
LOC107839310	uncharacterized LOC107839310	XP_016538222.2	107839310	-0.140967	0.286609	-0.452314	-0.482791	-0.488944	-0.860515	-0.745626	-0.930617	-0.7677	-0.400914	-0.44862	0.499036	0.755482	1.05241	0.253088	0.194129	0.107488	0.597101	0.485164	0.391443	0.476688	0.620373
LOC107839311	dynamin-related protein 5A	XP_016538224.2	107839311	0.539632	0.671947	-0.0354628	0.0264371	-0.254557	-0.162673	0.203219	0.616023	0.817402	0.74386	0.798705	-0.807611	-0.770715	-0.414033	-0.655114	-0.599803	-0.712078	-0.0180164	0.0979554	-0.0253268	-0.114535	0.0547446
LOC107839315	uncharacterized LOC107839315	XP_016538230.2	107839315	-2.29734	-2.35051	-1.118	-1.32902	-1.21014	-1.31039	-1.42747	-1.34369	-1.65678	-1.49322	-1.5384	1.50324	1.71024	1.84301	1.59968	1.63533	1.96423	1.52234	1.77401	1.40944	1.21294	0.900483
LOC107839316	uncharacterized LOC107839316	XP_016538234.1	107839316	0.150258	-0.235102	0.242393	0.0733127	-0.0406998	-0.14652	-0.104622	0.0364638	0.345608	0.198909	0.513542	0.0024367	0.0625202	0.297543	0.0199035	-0.0875307	0.0627089	-0.565002	-0.348876	-0.0209036	-0.0458755	-0.410469
LOC107839317	DEAD-box ATP-dependent RNA helicase 31-like	XP_016538237.1	107839317	0.036666	-0.200481	-0.143945	-0.157156	0.0926596	0.435992	0.289275	0.210099	-0.368711	-0.0012863	-0.133761	0.324893	0.583898	0.773741	0.167848	0.0245303	0.211533	0.121397	0.0931311	-0.787494	-0.802206	-0.770621
LOC107839318	long chain acyl-CoA synthetase 4-like	XP_016538238.1	107839318	1.40415	1.44875	1.60489	1.32253	1.20783	1.69298	1.59824	1.82423	2.41138	2.16347	2.19931	-2.02024	-2.03088	-1.88712	-1.87091	-1.84609	-1.79432	-1.8473	-1.67332	-1.35068	-1.30677	-1.25014
LOC107839321	protein SDE2 homolog	XP_016538242.2	107839321	-0.681384	-0.747188	-0.515372	-0.345206	-0.170527	-0.0140435	-0.246174	-0.0918634	-0.78994	-0.652354	-0.745574	0.40728	0.375763	0.286349	0.512933	0.660186	0.368222	1.22558	1.18615	0.150718	-0.208043	0.0344844
LOC107839322	putative RING-H2 finger protein ATL21C	XP_016538243.2	107839322	-0.971865	-1.01124	-0.917563	-1.24735	-0.728416	-1.16597	-1.58325	-1.37244	-1.58325	-1.21716	-1.27068	1.40476	0.901401	0.785489	0.900795	1.25426	1.0473	1.40622	1.1351	1.34792	1.45065	1.43531
LOC107839323	histone-lysine N-methyltransferase ATX4-like	XP_016538245.2	107839323	-0.306333	-0.529236	-0.0971708	-0.120924	-0.11383	-0.118641	-0.0901834	-0.228994	-0.249339	-0.0915674	0.0757018	0.0443869	0.151044	0.175873	0.130852	0.00617693	0.187023	-0.0367282	-0.00291259	0.448153	0.477821	0.288827
LOC107839324	protein TSS	XP_016538246.1	107839324	0.537961	-0.586507	0.624267	0.747326	0.564495	-0.0736721	0.162745	0.0467377	0.131492	0.246883	0.49985	0.475827	0.91131	0.858044	0.312315	0.286753	0.479372	-1.9245	-1.78949	-0.379341	-1.02152	-1.11035
LOC107839326	transcription factor MYC4-like	XP_016538248.2	107839326	0.666013	1.23036	0.391895	0.590642	0.675127	0.998044	1.26232	1.10191	0.436558	0.620299	0.560201	-0.811321	-0.811321	-0.811321	-0.811321	-0.811321	-0.811321	-0.811321	-0.811321	-0.604235	-0.811321	-0.627248
LOC107839327	rho GTPase-activating protein 5-like	XP_016538249.2	107839327	1.25575	1.57178	1.22121	1.24242	1.06993	0.77027	1.43239	1.4354	1.47494	1.49898	1.56997	-1.61771	-1.94841	-1.64944	-1.17877	-1.19064	-1.36703	-1.08846	-1.18942	-1.13584	-1.06199	-1.11534
LOC107839328	CDPK-related kinase 3	XP_016538250.2	107839328	-0.053111	-0.193065	-0.46881	-0.266966	-0.390949	-0.934023	-0.441872	-0.585319	-0.120575	-0.372648	-0.386703	0.0925358	0.445239	0.279231	0.238597	0.141066	0.217787	0.582164	0.487506	0.453773	0.710874	0.565268
LOC107839330	homeobox-leucine zipper protein ATHB-12-like	NA	107839330	-0.905367	-0.513998	-2.29925	-0.805237	-1.2775	-2.4991	-1.55869	-0.678684	-0.256701	-0.907394	-0.976291	1.17649	1.85083	1.39505	1.10872	1.42505	1.25263	1.40832	1.42037	0.564897	0.62384	0.452003
LOC107839331	homeobox-leucine zipper protein ATHB-12-like	XP_016538252.1	107839331	-0.40513	0.291551	-0.26715	-0.620362	-0.750263	-1.42414	-0.231218	-2.46875	-0.66261	-0.895944	-1.57884	0.9951	1.65399	0.0664686	0.165148	2.07349	1.0673	1.11097	0.643279	0.0910772	0.865167	0.280854
LOC107839333	ubiquitin-60S ribosomal protein L40	XP_016538254.1	107839333	-0.25778	-0.00364975	-0.250741	-0.340195	-0.318844	-0.114022	0.0729169	-0.30744	-0.357617	-0.227164	-0.39353	0.189618	0.333186	0.263028	0.0245928	0.260187	0.259866	0.532153	0.386329	3.00114e-05	-0.00393013	0.253005
LOC107839335	cytochrome b5-like	XP_047250485.1	107839335	-1.47696	-0.80484	-1.18108	-1.31683	-1.33384	-0.938921	-1.00311	-1.49311	-1.29217	-1.4168	-1.54503	0.928954	1.44537	1.30899	1.28218	1.3579	1.152	1.65576	1.71574	0.761658	0.943764	1.25036
LOC107839337	uncharacterized LOC107839337	XP_016538258.1	107839337	1.27675	1.50828	1.19277	1.39917	1.3	1.35012	1.31311	1.26756	0.331494	0.0772775	0.241487	-0.870797	-0.780676	-0.556635	-0.215083	-0.242588	-0.171976	-1.09091	-1.30919	-1.98989	-2.20046	-1.82982
LOC107839338	AAA-ATPase At2g46620-like	XP_016538259.2	107839338	0.573363	0.486923	0.0952827	0.318305	0.0229674	-0.588177	-0.112911	-0.453019	0.120998	-0.228223	-0.179917	0.607253	0.737755	0.424415	0.0495198	0.0842515	-0.162009	-0.764236	-0.582326	-0.0858361	-0.366432	0.00205438
LOC107839339	ras-related protein RABA3	XP_016538260.1	107839339	1.29652	1.43677	1.21492	1.35331	1.2531	0.58633	0.310359	0.614119	0.970755	0.780741	0.793006	-0.424556	-0.818449	-0.619583	-0.611	-0.351383	-0.814883	-1.35004	-1.62301	-1.13883	-2.01858	-0.839628
LOC107839340	pentatricopeptide repeat-containing protein At5g16420, mitochondrial	XP_016538261.1	107839340	0.158948	0.0243925	0.179154	0.103422	0.0737619	-0.31817	-0.0609431	0.183927	0.0529845	-0.062348	-0.0758569	-0.0127105	0.0956158	0.0577654	-0.00176897	0.107648	0.0210782	-0.0545984	-0.182812	-0.063438	-0.216667	-0.0093844
LOC107839341	U-box domain-containing protein 44-like	XP_016538262.1	107839341	0.519075	0.259429	0.619575	0.613168	0.506217	0.289089	0.735729	0.768269	0.894888	0.718472	0.782534	-0.733401	-0.778138	-0.846498	-0.336023	-0.387702	-0.507478	-0.8011	-0.558233	-0.458848	-0.657197	-0.641826
LOC107839342	calcium-transporting ATPase, endoplasmic reticulum-type	XP_016538263.2	107839342	0.753106	0.516372	0.738346	0.889357	0.509639	0.234328	1.21137	0.289831	1.68497	1.20834	1.46846	-1.07727	-0.821133	-1.13185	-0.927943	-0.856524	-0.969456	-1.06939	-1.2556	-0.3505	-0.649302	-0.395144
LOC107839344	serine/arginine-rich splicing factor RS31	XP_016538271.1	107839344	-0.297438	0.154936	0.0259256	-0.229971	-0.179852	-0.05596	-0.0575567	0.0264786	-0.346436	0.0111448	0.0437047	-0.0798628	-0.0418636	-0.0841172	0.222689	0.337751	0.38811	0.283318	0.24188	-0.158552	-0.295082	0.0907536
LOC107839347	bifunctional fucokinase/fucose pyrophosphorylase	XP_016538275.1	107839347	0.0224983	-0.048115	-0.0438626	0.0507924	0.0201839	-0.338394	0.0657229	0.145901	0.3565	0.0695268	0.118198	-0.0244315	-0.0144123	0.300116	-0.153739	0.00631294	-0.055445	-0.103089	-0.124226	0.023449	-0.232889	-0.0405971
LOC107839348	uncharacterized LOC107839348	XP_016538277.2	107839348	0.718681	1.04525	0.635642	0.667912	0.72019	0.691929	0.904551	1.09919	0.807254	0.647189	0.679178	-1.14713	-0.847544	-0.774503	-1.09964	-0.854091	-1.07273	-0.156511	-0.0200277	-0.832038	-1.00761	-0.805153
LOC107839349	carotenoid 9,10(9',10')-cleavage dioxygenase 1-like	XP_016538282.1	107839349	0.916448	0.988014	1.07758	1.20106	1.07588	-1.01462	-1.0286	-1.01845	-0.00898224	0.310084	0.428112	-0.181529	-0.591899	-0.452206	0.797702	1.14781	0.769956	-0.28775	-0.302834	-1.26067	-1.29993	-1.26517
LOC107839350	ORM1-like protein 3	XP_016538281.1	107839350	0.10562	0.156849	0.0065152	-0.310791	-0.301775	0.0187931	0.062884	-0.050095	0.493912	0.0686092	0.184349	0.0547947	0.0364458	0.0295666	-0.520483	-0.311296	-0.515658	0.288741	0.356657	0.0825912	-0.112835	0.176605
LOC107839352	peptidyl-prolyl cis-trans isomerase CYP22	XP_016538285.2	107839352	-0.296731	0.156937	-0.354735	-0.326314	-0.393361	-0.322605	-0.184321	0.0745876	-0.149604	-0.269064	-0.402205	0.276976	0.231004	0.233595	0.200498	0.278739	0.249826	0.417492	0.415063	-0.159523	0.183583	0.140164
LOC107839353	trafficking protein particle complex subunit 3-like	XP_016538286.1	107839353	-0.419985	0.00592128	-0.673162	-0.483711	-0.473216	-0.50201	-0.258745	0.0561292	0.267371	-0.216078	-0.218561	0.102169	0.0323156	-0.266915	0.209344	0.24418	0.336609	0.350441	0.431768	0.372128	0.72776	0.376248
LOC107839354	uncharacterized LOC107839354	XP_047250496.1	107839354	0.394651	0.0664841	-0.0801476	-0.21787	-0.0803824	0.451359	0.230537	0.166303	0.284707	0.411197	0.545722	0.0338533	0.0208769	0.118738	-0.49097	-0.327416	-0.250008	-0.554397	-0.447126	0.121805	-0.114889	-0.283029
LOC107839355	probable protein arginine N-methyltransferase 3	XP_016538288.1	107839355	0.0870197	0.112619	0.0789997	0.0411719	0.037105	0.31584	0.442483	0.649271	0.330676	0.501428	0.417126	-0.140486	-0.125008	-0.062787	0.359135	0.0539757	0.3237	-0.193274	-0.241585	-0.95475	-1.00303	-1.02963
LOC107839357	3'-5' exoribonuclease 1-like	XP_047250498.1	107839357	-0.308193	-0.339659	-0.060432	-0.119874	-0.225301	-0.101925	-0.2077	-0.120144	-0.132169	-0.43511	-0.528259	-0.261258	0.000802442	0.137949	-0.0343221	-0.0633194	-0.103468	0.857806	0.954582	0.241242	0.247831	0.600921
LOC107839358	40S ribosomal protein S20-2	XP_016538292.1	107839358	-0.726703	-0.436853	-0.620069	-0.616606	-0.616204	-0.0163856	-0.115127	-0.270066	-0.727838	-0.724948	-0.830675	0.287049	0.171774	0.102025	0.718019	0.805428	0.750451	1.23172	0.998288	0.112461	0.224058	0.300204
LOC107839359	40S ribosomal protein S20-2-like	XP_016538294.1	107839359	-0.770749	-0.444078	-0.46696	-0.403692	-0.48609	0.270548	0.165728	0.0784507	-0.538365	-0.486613	-0.576792	0.0919386	-0.0311795	-0.00873159	0.633735	0.810037	0.654404	1.12611	0.957762	-0.321816	-0.18695	-0.0666962
LOC107839360	carotenoid 9,10(9',10')-cleavage dioxygenase 1-like	XP_047264629.1	107839360	0.308889	0.411012	0.468823	0.533543	0.482	-0.0804306	-0.00904149	0.418795	0.466922	0.450425	0.481229	-0.146816	-0.0403665	-0.188226	0.380691	0.341322	0.48813	-1.12064	-0.892823	-0.898915	-0.669966	-1.18456
LOC107839361	THO complex subunit 1	XP_016538295.1	107839361	0.0652009	-0.0523392	-0.148774	0.0248698	-0.0711662	-0.0436628	-0.0356668	-0.0483308	0.00963572	-0.178092	-0.103671	0.250849	0.0659837	-0.0205109	0.277852	0.0821745	0.200575	0.298247	0.177612	-0.372935	-0.0721123	-0.305738
LOC107839362	cilia- and flagella-associated protein 20	XP_016538297.1	107839362	-0.0047378	0.0276421	-0.0690322	-0.227828	-0.135067	-0.739277	-0.382783	-0.777298	-0.645162	-0.656286	-0.860748	0.58471	0.590227	0.571325	0.608595	0.730703	0.661158	0.0154011	-0.0186526	0.139499	0.20524	0.38237
LOC107839363	protein LNK4-like	XP_016538299.2	107839363	-0.653458	-0.842255	-1.11011	-0.0799273	-1.12616	-3.4039	-0.583406	-1.41094	-0.376599	-0.632927	-0.842723	1.30307	1.82688	1.20369	1.93965	1.57968	1.16318	0.517477	0.629298	0.323506	0.291657	0.284315
LOC107839364	uncharacterized LOC107839364	XP_016538300.1	107839364	-0.0543109	0.153745	0.0379203	0.342027	-0.192714	-0.691126	0.0284009	-0.165443	0.0203554	0.0154222	0.140997	0.407716	0.364353	0.672147	0.608088	1.12262	0.901746	-0.118567	-0.216124	-1.1839	-1.1707	-1.02265
LOC107839365	65-kDa microtubule-associated protein 5	XP_016538301.2	107839365	0.616285	0.846215	0.611961	0.462748	0.45897	0.917101	1.09576	0.777123	0.486736	0.719068	0.94573	-0.612986	-0.813957	-0.598702	-0.640325	-0.65559	-0.789619	-0.753129	-0.847746	-0.742275	-0.868075	-0.615295
LOC107839366	cytochrome P450 98A2-like	NP_001311496.1	107839366	0.44498	0.321331	0.108267	0.303186	0.104814	-0.466289	-0.109803	0.0177289	0.225478	0.0937409	-0.0647166	-0.462328	-0.133762	-0.220858	-0.357911	-0.54193	-0.46585	0.663776	0.560584	-0.127416	-0.0610962	0.168074
LOC107839368	dnaJ homolog subfamily C member 2-like	XP_016538304.2	107839368	0.589198	0.13917	0.474678	0.633327	0.429072	0.99385	0.705289	0.131945	-0.15799	0.0633668	-0.202319	-0.369097	-0.379793	-0.0880534	0.375135	0.523431	0.154207	-0.396465	-0.591207	-0.687235	-1.46016	-0.880344
LOC107839369	nuclear transcription factor Y subunit A-1-like	XP_016538310.1	107839369	0.844569	1.13983	0.70587	0.969004	0.95537	0.0174074	0.984677	0.151703	0.754113	0.360598	0.370486	-0.472285	-0.28628	-0.343051	-0.597508	-0.517905	-0.913999	-0.0291933	-0.151079	-1.15674	-1.62704	-1.15855
LOC107839370	dr1-associated corepressor-like	XP_016538307.2	107839370	0.0852374	0.133699	0.0244294	0.174141	-0.0524636	-0.258412	-0.180891	-0.366593	0.189776	-0.128698	-0.285372	-0.207356	-0.15292	-0.21307	0.0852928	0.072541	-0.0568756	0.488757	0.302586	0.00358944	0.119571	0.223031
LOC107839371	protein ZINC INDUCED FACILITATOR-LIKE 1-like	XP_016538308.1	107839371	-0.250277	-0.308881	0.0727767	0.0498369	-0.0922734	-0.191199	-0.108595	-0.00274663	-0.571692	-0.362455	-0.40729	-0.410311	-0.19563	-0.294158	0.631	0.367082	0.394886	0.779767	1.10751	-0.0813522	0.0187428	-0.144735
LOC107839372	protein ZINC INDUCED FACILITATOR-LIKE 1-like	XP_047261230.1	107839372	0.7904	0.86807	0.631011	1.01543	0.679867	1.04439	2.39094	0.754895	0.80537	1.12329	0.955762	-0.940105	-1.077	-0.992485	-0.967443	-1.22793	-0.643413	-1.18165	-0.924174	-1.13485	-0.910302	-1.06006
LOC107839374	pre-rRNA-processing protein TSR2 homolog	XP_016538315.2	107839374	-0.479974	-0.14161	-0.572431	-0.632524	-0.517096	-0.382359	-0.361001	-0.457468	-0.577692	-0.725063	-0.708185	0.610267	0.574752	0.372906	0.795215	0.830635	0.620289	0.651555	0.380753	0.326889	0.188212	0.20393
LOC107839375	protein SAD1/UNC-84 domain protein 1	XP_016538316.1	107839375	-0.280049	0.00618538	-0.335009	-0.352999	-0.19139	-0.22707	0.38181	0.340212	-0.00411996	0.0184608	-0.0026945	-0.322173	-0.331429	-0.180148	-0.509993	-0.128002	-0.48133	0.759047	0.680691	0.277684	0.284882	0.597437
LOC107839376	peter Pan-like protein	XP_016538317.1	107839376	-0.320662	-0.357069	0.151424	0.182405	0.18229	0.424023	-0.0267775	0.47662	-0.890687	-0.689857	-0.949931	0.467856	0.356987	0.254559	1.12191	1.24996	1.08258	0.0635775	0.0812591	-0.991991	-0.898916	-0.969558
LOC107839377	ETHYLENE INSENSITIVE 3-like 1 protein	XP_047250506.1	107839377	0.215095	0.210065	-0.301618	-0.212883	-0.187132	-0.463089	-0.359704	-1.00799	-0.0598472	-0.377433	-0.39509	0.1678	0.280185	0.367415	-0.498833	-0.375115	-0.420529	0.398393	0.15978	0.99251	0.882854	0.985163
LOC107839379	probable manganese-transporting ATPase PDR2	XP_016538321.2	107839379	-0.314373	-0.609505	-0.453721	-0.388451	-0.388792	-0.254909	-0.187636	-0.453144	-0.622725	-0.296631	-0.358032	0.186193	1.03719	0.986588	0.0217902	-0.199627	-0.0996984	0.858833	0.974983	0.313967	-0.0393537	0.287053
LOC107839381	protein FAR1-RELATED SEQUENCE 3-like	XP_016538323.2	107839381	0.329999	-0.140463	0.459713	0.375243	0.29653	0.603922	0.581702	0.364983	0.0731763	0.256115	0.302034	-0.244885	-0.127273	-0.202384	-0.320202	-0.433756	-0.343326	-0.504844	-0.302413	-0.337222	-0.161704	-0.524944
LOC107839383	general transcription factor IIH subunit 2-like	XP_016538345.2	107839383	0.581987	0.649026	0.474365	0.632511	0.366718	0.407987	0.599811	0.211407	0.631987	0.396949	0.421037	-0.626112	-0.298603	-0.195987	-0.0648837	-0.357242	-0.0594553	-0.423343	-0.462876	-1.00393	-0.894527	-0.986829
LOC107839385	proline--tRNA ligase, chloroplastic/mitochondrial	XP_016538326.2	107839385	-0.295969	-0.256815	-0.485617	-0.314854	-0.360715	-0.410728	-0.305539	-0.541355	-0.749566	-0.656245	-0.796806	0.624282	0.605241	0.665268	0.460155	0.617248	0.61112	0.00324225	0.104869	0.445782	0.528361	0.508639
LOC107839386	uncharacterized LOC107839386	XP_016538327.2	107839386	0.0981024	-0.0498588	0.13514	0.0928407	0.146405	0.013218	-0.109325	-0.246108	0.320703	-0.0705193	0.0602797	-0.0181175	0.159359	0.363606	-0.0315113	-0.310237	-0.229875	0.150284	0.0981233	-0.14167	-0.214822	-0.216018
LOC107839387	DNA gyrase subunit A, chloroplastic/mitochondrial	XP_016538329.2	107839387	0.146463	-0.159921	-0.000778501	-0.0499994	0.186848	0.587134	-0.118302	0.753324	-0.0475373	0.332839	0.451152	0.435235	0.338141	0.0834012	0.46672	0.349215	0.593412	-0.897209	-0.789762	-0.773679	-0.849006	-1.03769
LOC107839388	vacuolar protein sorting-associated protein 36-like	XP_016538331.2	107839388	-0.349258	-0.384744	-0.218791	-0.255161	-0.194368	-0.283412	0.0590853	-0.384935	-0.19388	-0.304679	-0.239945	0.050237	0.598669	0.25735	0.406483	-0.0505977	0.140783	0.280178	0.344412	0.116511	0.232534	0.373529
LOC107839389	serine--tRNA ligase-like	XP_016538332.1	107839389	-0.142061	-0.0269231	-0.158953	-0.275986	-0.165456	0.199309	0.266592	-0.0025686	-0.0662116	0.164191	0.223473	0.241336	0.331662	0.233006	0.0120551	0.0179793	0.167057	-0.069573	-0.188986	-0.319184	-0.127816	-0.312943
LOC107839390	uncharacterized LOC107839390	XP_016538334.1	107839390	0.0654685	-0.0750902	0.226594	0.0293785	0.0790209	0.488493	0.260508	0.532898	0.422968	0.466917	0.576298	0.0322168	0.201304	0.0894724	-0.11664	-0.190711	0.275461	-0.152035	-0.0570396	-0.937104	-0.959227	-1.25915
LOC107839391	phospholipid-transporting ATPase 1	XP_016538337.2	107839391	-0.327466	-0.437601	0.109418	0.0840359	-0.218244	-0.591068	-0.659315	-0.401082	0.0957393	-0.0483688	-0.109941	0.133121	0.471563	0.314909	0.314486	-0.0319357	0.201443	-0.0961439	-0.0961468	0.410917	0.800398	0.0812813
LOC107839392	probable inactive leucine-rich repeat receptor-like protein kinase At3g03770	XP_016538338.2	107839392	1.22718	1.51264	1.74908	1.78597	1.76873	2.4282	2.70991	1.94591	1.19492	1.36116	1.81501	-1.68553	-1.61792	-1.90431	-1.61263	-1.45955	-1.90431	-1.90431	-1.90431	-1.69722	-1.90431	-1.90431
LOC107839393	protein RBL	XP_016538339.1	107839393	-0.574747	-0.748798	-0.401688	-0.432872	-0.309222	-0.0365084	-0.412101	0.0244283	-0.0869865	-0.206954	-0.134857	-0.094805	-0.0226319	0.0478874	0.307353	0.269904	0.324751	0.496022	0.562956	0.455769	0.47538	0.497719
LOC107839395	vacuolar protein sorting-associated protein 9A-like	XP_016538342.1	107839395	0.0993474	0.29206	-0.0111341	0.010864	0.0816142	-0.144418	-0.0333029	0.324035	0.313438	0.202153	0.246706	-0.105441	-0.339608	-0.159665	-0.226636	0.0298366	0.0140895	0.0306513	-0.108099	-0.106411	-0.241224	-0.168855
LOC107839396	beta-glucosidase BoGH3B-like	XP_016538343.1	107839396	-0.163448	-0.217194	-0.79739	-0.756182	-0.623054	-0.262848	-0.372227	-0.0651687	-0.572088	-0.749491	-0.787657	0.512662	0.842038	0.87836	0.22653	0.0967391	0.170507	-0.274398	-0.353362	0.839923	1.47239	0.955354
LOC107839397	flowering locus K homology domain	XP_016538346.1	107839397	-0.246217	-0.342713	-0.329991	-0.334471	-0.332795	-0.318662	-0.0843765	0.0555153	0.078543	-0.0953447	-0.136428	-0.393303	-0.012208	0.113467	-0.388864	-0.196773	-0.227852	0.87352	0.893825	0.434696	0.471897	0.518535
LOC107839398	uncharacterized LOC107839398	XP_016538347.1	107839398	-0.0865012	-0.0956548	-0.107342	-0.118614	0.0716876	-0.199758	-0.140324	-0.416048	-0.457488	-0.395703	-0.367094	-0.159645	0.0810882	0.26426	-0.326614	-0.179727	-0.20164	0.936013	0.92543	0.313389	0.159811	0.500476
LOC107839399	myosin-binding protein 1-like	XP_016538352.2	107839399	0.0394895	-0.256839	-0.053724	-0.0823639	-0.199394	-0.310687	-0.617854	0.0793189	-0.233119	-0.0641351	-0.291965	0.0646403	0.0494953	0.065907	-0.180373	-0.142513	-0.301731	0.635483	0.463272	0.432508	0.343204	0.56138
LOC107839401	DNA topoisomerase 3-alpha-like	XP_016538357.2	107839401	0.218222	0.503825	0.26667	0.0419142	0.0929065	0.304521	0.683801	0.598205	-0.567698	-0.518764	-0.572402	-0.0670771	-0.0740661	-0.0196839	-0.18387	0.24802	0.0231289	0.41889	0.0486598	-0.333661	-0.636194	-0.475347
LOC107839402	protein WVD2-like 2	XP_016538358.1	107839402	-0.0582444	-0.485044	-0.953336	-0.918327	-0.568342	-1.20369	-1.52898	-1.2786	-0.592059	-0.815295	-1.14572	0.951999	1.37914	1.10043	0.895006	0.580338	0.646317	1.24185	1.26169	0.404968	0.508728	0.577171
LOC107839403	pentatricopeptide repeat-containing protein At3g62470, mitochondrial-like	XP_016538361.1	107839403	0.591105	0.528347	0.71759	0.399823	0.623207	0.515844	0.636784	0.551688	0.615577	0.379252	0.397716	-0.724362	-0.951796	-0.378025	-0.188579	-0.0962866	0.0119151	-0.778645	-0.695741	-0.630173	-0.705149	-0.820094
LOC107839404	dual specificity phosphatase Cdc25	XP_016538362.1	107839404	-1.02007	-0.765926	-0.878954	-0.772268	-0.92122	-1.17223	-1.27618	-1.06345	-0.981355	-1.02933	-1.23423	0.787375	1.03362	0.980665	0.810281	0.9241	0.688398	1.56471	1.4957	0.842447	0.907723	1.0802
LOC107839405	uncharacterized LOC107839405	XP_047250521.1	107839405	0.363957	0.0449388	0.103777	0.173296	0.171491	-0.044751	-0.0673325	0.15445	0.164626	0.271723	0.411022	0.115967	0.176144	0.205418	0.161729	-0.0723099	0.145164	-0.333882	-0.266853	-0.66073	-0.535593	-0.682252
LOC107839406	ankyrin repeat and KH domain-containing protein mask	XP_016538365.2	107839406	-0.889377	-0.556235	-0.862277	-0.7394	-0.776674	-0.831967	-0.810398	-0.696849	-0.800898	-0.521378	-0.746404	0.662001	0.595249	0.856327	0.12934	0.659985	0.4021	1.29936	1.24829	0.811444	0.498924	1.06884
LOC107839408	phosphomannomutase	XP_016538367.2	107839408	-0.0279612	0.317178	-0.0230314	0.104167	-0.0370139	-0.269771	-0.288785	-0.303357	0.0169879	-0.168721	-0.0442048	0.253247	-0.0988789	-0.213504	0.0397511	0.385939	0.221426	-0.0458464	-0.16761	0.0588069	0.210784	0.0803984
LOC107839412	PRA1 family protein E	XP_047250527.1	107839412	-0.66834	-0.583452	-0.19689	-0.266353	-0.210664	0.226396	0.0566002	-0.314834	-0.450458	-0.347511	-0.397045	-0.749479	-0.343606	-0.425463	0.465987	0.234148	0.177179	1.52362	1.3182	0.184882	0.300758	0.466327
LOC107839414	uncharacterized protein At2g29880	XP_016538376.1	107839414	0.108406	0.306158	0.276771	0.463897	0.479853	0.446649	0.561254	-0.0917223	0.116054	-0.0784145	-0.0845134	-0.103989	-0.217347	-0.371072	-0.353403	-0.0649938	-0.323382	-0.334658	-0.376245	-0.0081464	-0.0503598	-0.300797
LOC107839415	auxin-responsive protein IAA16	XP_016538377.1	107839415	2.37665	2.75621	2.39661	2.96299	2.49966	1.14135	3.36569	2.30189	2.15094	1.71726	1.58188	-2.46948	-2.18309	-2.46948	-2.05767	-2.18752	-2.24955	-2.22366	-2.46948	-2.26239	-2.46948	-2.20934
LOC107839416	sec-independent protein translocase protein TATA, chloroplastic	XP_016538378.1	107839416	-0.874878	-0.656722	-1.00037	-0.865485	-0.808703	-1.05153	-0.962827	-0.78537	-0.90666	-1.14088	-1.15345	0.985507	1.05202	1.03463	0.310734	0.840624	0.51997	0.651682	0.672849	1.25639	1.34253	1.53993
LOC107839417	probable prefoldin subunit 4	XP_016538379.1	107839417	-0.371924	-0.0169116	-0.231543	-0.215423	-0.15493	-0.24033	0.00593386	0.112546	-0.063555	0.00289876	-0.0558435	0.219324	-0.0485035	-0.146835	0.360188	0.248387	0.203338	0.137837	0.131207	-0.044788	0.131956	0.0369715
LOC107839419	mediator of RNA polymerase II transcription subunit 14	XP_016538380.2	107839419	-0.0559162	-0.585736	-0.0181007	0.0717985	0.047755	0.0553326	-0.00877126	-0.227351	-0.422951	-0.186623	-0.137427	-0.356137	0.393946	0.694553	-0.0352533	-0.413016	-0.0679364	0.483974	0.517044	0.136166	0.0608137	0.0538364
LOC107839420	light-inducible protein CPRF2	XP_016538381.2	107839420	-0.24792	-0.431876	-0.17774	-0.182979	-0.0862459	-0.244145	-0.254295	-0.255752	-0.072413	-0.1901	-0.230168	-0.0892979	0.157285	0.240401	-0.173292	-0.0689279	-0.185466	0.590873	0.538496	0.368782	0.355105	0.639678
LOC107839421	purple acid phosphatase 15-like	NA	107839421	-0.597483	-0.608675	-0.465396	-0.729445	-0.558686	-0.41196	-0.761958	-0.543566	-0.592186	-1.37596	-1.37596	1.72646	1.66034	0.504723	1.50787	0.635478	0.636233	0.0244359	0.29886	0.45416	0.190181	0.382536
LOC107839422	GDP-mannose 3,5-epimerase 1	XP_016538382.1	107839422	2.36076	2.7172	2.58031	2.79055	2.39749	1.64799	2.9802	1.63147	1.9672	2.19581	2.17121	-2.35709	-2.07326	-2.13663	-1.94812	-1.88104	-2.51474	-2.36277	-2.42574	-2.32918	-3.06244	-2.34917
LOC107839423	uncharacterized LOC107839423	XP_016538383.1	107839423	-0.364362	0.09447	-0.349769	-0.401326	-0.261637	-0.340537	-0.159126	-0.519637	-0.244637	-0.433525	-0.510592	0.406844	0.0395713	0.515544	-0.384479	0.224471	-0.0880092	0.488035	0.320765	0.575497	0.630493	0.761949
LOC107839426	uncharacterized LOC107839426	XP_016538387.2	107839426	-0.538695	-0.475478	-0.416112	-0.48254	-0.553691	-0.849396	-0.67514	-0.746278	-0.307902	-0.519613	-0.692977	0.511935	0.462039	0.498235	0.328355	0.60585	0.344127	0.887706	0.907527	0.45679	0.588376	0.666884
LOC107839427	probable glucan endo-1,3-beta-glucosidase A6	XP_016538389.1	107839427	1.82962	2.14235	1.92558	2.38916	1.85135	0.69625	2.73329	1.55227	2.68391	2.05163	2.06557	-2.26534	-1.97895	-2.26534	-2.05891	-2.06581	-1.95461	-2.01952	-2.01274	-1.61542	-1.93721	-1.74714
LOC107839429	peptide-N(4)-(N-acetyl-beta-glucosaminyl)asparagine amidase	XP_016538392.2	107839429	-0.35012	-0.351453	-0.332533	-0.226219	-0.223718	-0.419292	-0.467596	-0.269688	-0.417443	-0.0983514	-0.0313366	0.262949	0.560079	0.468352	0.221425	0.200471	0.262795	0.210304	0.365593	0.335747	0.0815169	0.218517
LOC107839430	protein OBERON 4	XP_016538397.2	107839430	-0.494577	-1.01064	-0.631154	-0.749848	-0.534862	-0.6468	-0.739841	-0.67092	-0.496982	-0.471797	-0.470272	0.652454	0.724505	0.693769	0.777799	0.685521	0.697289	0.588949	0.63827	0.689111	0.559114	0.210916
LOC107839431	PITH domain-containing protein At3g04780	XP_016538395.1	107839431	-0.608859	-0.19119	-0.498523	-0.51861	-0.622656	-0.382432	-0.357227	-0.291184	-0.263275	-0.359986	-0.599182	0.428617	0.218703	0.095674	0.196991	0.406552	0.237653	0.445434	0.316074	0.640474	0.999805	0.707148
LOC107839432	probable ribose-5-phosphate isomerase 3, chloroplastic	XP_016538396.2	107839432	0.239395	0.6353	0.10352	0.34864	0.300745	0.11656	0.0232865	0.361352	-0.183156	-0.0831136	-0.320652	-0.374317	-0.0930079	0.0573631	-0.337556	-0.142483	-0.228021	-0.152161	-0.180139	-0.221009	-0.0794956	0.208949
LOC107839433	uncharacterized LOC107839433	XP_016538398.2	107839433	2.56288	2.58463	2.68397	2.50445	2.07666	2.56779	2.6122	2.61287	3.93934	3.43401	3.37567	-3.06701	-2.54104	-2.50794	-2.7903	-3.20932	-3.24364	-2.78523	-2.84612	-2.66507	-2.66782	-2.63098
LOC107839434	serine/threonine-protein kinase Nek2	XP_016538400.2	107839434	0.442723	0.64881	0.830358	0.943019	0.979743	1.30751	1.87276	1.0435	0.849498	0.589551	0.641863	-1.03027	-1.13775	-1.0551	-0.356876	-0.777815	-0.665382	-0.975899	-0.822314	-1.03947	-0.986836	-1.30162
LOC107839438	annexin D3-like	XP_016538408.1	107839438	0.860871	1.53473	1.11838	1.29681	1.39869	1.17139	2.11123	1.31672	1.61505	1.12465	1.25726	-1.47052	-1.47052	-1.21875	-1.47052	-1.27099	-1.09032	-1.2247	-1.47052	-1.17791	-1.47052	-1.47052
LOC107839439	annexin D4-like	XP_016538410.1	107839439	1.16947	2.57406	1.81187	1.88186	1.88447	1.20617	3.15817	2.5909	2.78676	1.97035	2.30148	-2.54664	-2.25762	-2.33815	-1.80217	-2.08203	-1.9052	-2.13174	-2.56935	-1.93376	-2.07809	-1.69078
LOC107839442	uncharacterized LOC107839442	XP_047250535.1	107839442	0.108255	0.0166236	0.106816	-0.0990983	0.0171162	0.0760116	0.226542	0.191508	0.101899	0.0614594	0.261584	0.100515	0.259243	0.0789432	-0.277029	-0.322923	-0.14497	0.288165	0.362044	-0.584905	-0.457388	-0.370413
LOC107839443	multisubstrate pseudouridine synthase 7	XP_016538413.2	107839443	0.201763	-0.0557364	0.227511	0.0596082	0.177603	0.131538	-0.319129	-0.225298	-0.128452	0.244721	0.170406	0.45197	0.100069	0.14422	0.555535	0.239669	0.484639	-0.428959	-0.366692	-0.512352	-0.474334	-0.6783
LOC107839444	F-box protein At5g49610-like	XP_016538414.1	107839444	-0.0972416	-0.0937015	0.0398681	-0.317396	-0.0976309	0.102226	-0.61522	-0.0291403	-0.163203	-0.178303	-0.226829	0.263264	-0.136533	0.0821079	-0.202435	0.238525	0.140937	-0.057265	-0.0261881	0.47351	0.343867	0.556782
LOC107839445	uncharacterized LOC107839445	XR_001665077.2	107839445	-0.468739	-0.727943	0.00467699	-0.239312	0.00613126	0.0933469	-0.0536274	0.177738	0.455687	0.671878	0.68678	-0.427676	-0.47662	-0.110558	-0.250154	-0.266898	-0.119791	0.301569	0.30376	0.162439	0.0642224	0.21309
LOC107839448	uncharacterized LOC107839448	XP_016538417.1	107839448	-0.280367	-0.489926	-0.396304	-0.314145	-0.265791	-0.218657	-0.548443	-0.220618	0.221145	0.0527119	0.203494	0.425099	0.203925	0.187378	0.471136	0.367563	0.298239	0.415587	0.470209	-0.104795	-0.332865	-0.144573
LOC107839449	ribosome biogenesis protein BMS1 homolog	XP_016538422.1	107839449	0.192482	0.126233	0.210869	0.138785	0.0934471	0.418725	0.407016	0.678814	0.576502	0.645925	0.804635	-0.0220193	-0.0728842	-0.122089	0.180182	-0.122812	0.318617	-0.863089	-0.627244	-0.819737	-0.784682	-1.35768
LOC107839450	probable serine incorporator	XP_016538424.1	107839450	-0.328846	-0.440141	0.0773434	0.398576	0.052007	-0.488028	-0.257751	-0.107599	0.0389946	-0.0421312	0.193689	-0.208167	-0.361266	-0.386792	0.558053	0.519991	0.812717	-0.351718	-0.409201	0.251576	0.320212	0.158482
LOC107839452	ferredoxin-thioredoxin reductase, variable chain-like	XP_016538434.1	107839452	-0.210926	-0.353475	0.0935232	-0.160781	0.0777226	0.0945152	-0.654924	-0.0895964	-0.060726	-0.393455	-0.514894	0.647281	0.0264092	0.360897	0.0517051	0.499658	0.322284	0.207713	0.261423	-0.0589167	0.0455808	-0.191018
LOC107839455	pentatricopeptide repeat-containing protein At3g60050-like	XP_016538432.1	107839455	-0.151477	-0.155489	-0.0322366	0.0408648	0.00293722	0.0327265	-0.0580127	0.175823	-0.117087	-0.282204	-0.0110921	-0.00512843	0.0925906	-0.190561	0.477013	-0.00587364	0.426036	0.0250917	-0.154043	0.0956329	-0.0525091	-0.153003
LOC107839456	ER membrane protein complex subunit 2	XP_016538437.1	107839456	-0.24183	0.116665	-0.181948	0.0637196	-0.196873	-0.481848	-0.025769	0.0268175	0.138515	-0.0223717	-0.150281	-0.275776	-0.19888	0.10524	-0.297909	-0.137457	-0.172288	0.344691	0.435825	0.397521	0.218178	0.536061
LOC107839457	prefoldin subunit 6	NA	107839457	-0.383042	-0.0857659	-0.374455	-0.170628	-0.3673	-0.483158	-0.474078	-0.63683	-0.188155	-0.45194	-0.516262	0.389587	0.375902	0.260223	0.690121	0.517846	0.384586	0.769218	0.338295	-0.0144987	0.379361	0.0409746
LOC107839459	glycine-rich cell wall structural protein 1.8-like	XP_016538445.1	107839459	1.63827	1.32897	0.488206	0.0659044	0.329212	0.721128	1.10302	1.237	1.62362	1.60939	1.72297	-1.12542	-1.12542	-0.87365	-1.12542	-1.12542	-1.12542	-1.12542	-1.12542	-1.12542	-1.12542	-0.865277
LOC107839460	probable steroid-binding protein 3	XP_016538446.1	107839460	-0.777513	-0.646229	-1.07185	-0.952041	-1.20789	-0.966718	-1.17878	-1.0051	-0.966328	-0.910932	-1.19329	0.887997	1.18561	1.21219	0.428894	0.546983	0.266848	1.42295	1.35006	1.13767	1.04914	1.38833
LOC107839461	uncharacterized LOC107839461	XR_001665082.2	107839461	0.0318325	-0.20809	-0.0177986	-0.134008	0.209716	0.223966	-0.0542645	0.0636961	0.360639	0.483968	0.484709	0.43707	-0.231265	-0.0136256	0.105497	0.0908218	0.0711607	-0.450582	-0.830631	-0.0765146	-0.249638	-0.29666
LOC107839464	putative zinc transporter At3g08650	XP_047253599.1	107839464	-0.0186759	-0.272027	-0.233187	-0.136222	-0.209406	-0.374841	-0.123325	-0.0872246	-0.287838	-0.28892	-0.285361	-0.128581	0.0644591	0.137163	0.0547957	-0.0681282	-0.0653705	0.800046	0.839146	0.205223	0.206737	0.271538
LOC107839465	phototropin-2	XP_047250545.1	107839465	1.62472	1.37479	1.50634	1.88322	1.43188	1.0087	2.02473	1.1574	1.61067	1.57317	1.63045	-1.37269	-1.46346	-1.60383	-0.782219	-0.999113	-0.909553	-1.85431	-1.81448	-1.91123	-1.98675	-2.12843
LOC107839466	uncharacterized LOC107839466	XP_016538448.2	107839466	0.365069	0.359846	0.226837	0.446543	0.403462	0.0862042	0.355212	0.115686	0.409648	0.0307214	0.149342	-0.160636	-0.200173	0.0123963	-0.403334	-0.394921	-0.288099	-0.260063	-0.403941	-0.308938	-0.205164	-0.335696
LOC107839468	zeta-carotene desaturase, chloroplastic/chromoplastic	NP_001311497.1	107839468	-0.189117	-0.534965	-0.0183818	-0.0420217	-0.0716354	-0.39247	-0.902571	-0.648233	-0.930945	-0.588968	-0.764235	0.369426	0.740859	0.905925	0.0436977	0.170579	0.241911	0.432793	0.416539	0.604606	0.48088	0.67633
LOC107839469	uncharacterized LOC107839469	XP_016538452.1	107839469	-0.775145	-0.850952	-0.883973	-0.720826	0.767349	-1.09616	-0.853796	-0.798298	-0.781503	-0.730067	-0.915465	-0.481422	-0.0461608	-0.594519	1.64138	0.396051	0.785288	1.618	1.53683	1.10883	0.617383	1.05718
LOC107839470	DNA-damage-repair/toleration protein DRT102	XP_016538453.2	107839470	-0.634248	-0.601176	-0.642895	-0.526908	-0.536705	-0.79607	-0.7833	-0.399807	-0.548278	-0.910991	-0.873445	0.228466	0.659955	0.691141	0.300559	0.300506	0.0553871	1.52033	1.52287	0.655492	0.404265	0.914849
LOC107839471	uncharacterized LOC107839471	XP_016538456.1	107839471	0.102692	-0.0886504	0.251296	0.0586244	0.116409	0.428134	-0.566066	0.1221	-0.0769596	0.291813	0.0810796	0.213968	0.200112	0.194957	-0.0439853	0.325594	0.211407	-0.466617	-0.259514	-0.43446	-0.3416	-0.320334
LOC107839472	zeta-carotene desaturase, chloroplastic/chromoplastic-like	XP_047250550.1	107839472	-0.0610142	-0.316324	0.126813	0.212735	0.383424	0.263047	-0.0364721	-0.192204	-0.171178	0.335524	0.297262	0.250907	-0.183466	-0.066319	0.242226	0.34135	0.108438	-0.489311	-0.600803	-0.115732	-0.0685413	-0.26036
LOC107839473	protein KRI1 homolog	XP_016538462.2	107839473	0.458034	0.744942	0.218009	0.145353	0.508958	0.273532	0.596477	0.354922	0.460336	0.601546	0.596154	0.362968	-0.309435	-0.554399	-0.0513001	-0.0517923	0.12277	-0.889767	-0.951038	-0.71611	-0.951867	-0.968294
LOC107839474	diphthamide biosynthesis protein 3-like	XP_016538459.1	107839474	-0.44434	0.132123	-0.180171	-0.200696	-0.226913	-0.517018	-0.243202	-0.362052	-0.319077	-0.316278	-0.459311	0.105036	0.19672	0.470644	0.0990944	0.379551	-0.0711502	0.603766	0.250408	0.333742	0.300468	0.468656
LOC107839475	probable serine/threonine-protein kinase WNK9	XP_016538460.1	107839475	0.384422	-0.365463	0.417713	0.111951	0.149551	-0.0988725	-0.254401	-0.0194669	0.706098	0.888977	0.925937	-0.298663	-0.177241	-0.0873195	0.0857658	-0.0983779	0.0114572	-0.405386	-0.423849	-0.375475	-0.430461	-0.646894
LOC107839476	uncharacterized LOC107839476	XP_016538463.2	107839476	0.142221	0.0442871	-0.0930522	0.1726	-0.188319	-0.279551	-0.199573	-0.505349	-0.408555	-0.448123	-0.478587	0.0440928	0.174024	0.191032	-0.286483	-0.039994	-0.0682469	0.803048	0.75931	0.149711	0.131104	0.384403
LOC107839478	40S ribosomal protein S24-1	XP_016538465.2	107839478	-0.204291	0.107927	-0.00312508	-0.0140017	0.0726213	0.740976	0.417323	0.636707	-1.19061	-1.12781	-1.40928	0.22851	0.00929541	0.152307	0.836977	1.04342	0.642071	0.408258	0.323608	-0.581254	-0.83538	-0.254251
LOC107839479	guanine deaminase-like	XP_016538466.2	107839479	-1.92944	-1.4903	-1.29812	-1.19072	-1.18709	-1.60402	-0.821232	-1.41282	-0.809952	-1.65289	-1.51665	-0.377844	-0.253181	-0.359775	0.282193	0.959597	0.37161	2.08765	2.06164	3.40043	3.13676	3.60415
LOC107839480	uncharacterized LOC107839480	XP_016538467.2	107839480	-0.474321	-0.301914	-0.35927	-0.382027	-0.429026	-0.466371	-0.536859	-0.845792	-0.38208	-0.59748	-0.682504	0.0123431	0.500903	0.469111	0.089674	-0.0720946	-0.0770836	1.27813	1.31745	0.57578	0.504017	0.859414
LOC107839481	rubredoxin	XP_016538468.2	107839481	0.189099	-0.0667587	0.177566	0.23923	0.364919	0.386477	0.0831649	0.107328	-0.319292	-0.113505	-0.189748	-0.0924392	0.333993	0.201279	-0.0383652	-0.202474	-0.205879	0.328983	0.187102	-0.45025	-0.567733	-0.352699
LOC107839483	cycloartenol-C-24-methyltransferase 1-like	XP_016538474.1	107839483	-0.667394	-0.293742	-0.184681	0.0800516	-0.16599	-0.759198	-0.0723704	0.042647	-0.219047	-0.0221347	-0.0736702	-0.271985	0.110467	-0.0135843	-0.168953	0.0991753	-0.140474	0.839967	0.916557	0.409431	0.0213251	0.533602
LOC107839484	cysteine synthase-like	XP_016538475.1	107839484	0.987368	1.13005	0.919795	0.888384	1.00681	0.20065	-1.28455	-0.39814	0.877158	0.903065	0.917054	-1.19861	-1.13202	-1.34603	-0.037229	-0.417464	-0.0437556	-1.31638	-1.32628	0.00257359	0.660368	0.00716792
LOC107839486	vesicle-associated protein 2-2-like	XP_016538478.2	107839486	1.15711	1.4661	0.279759	0.525065	0.299375	-0.366776	0.122762	-0.112591	0.761943	0.754168	1.00476	1.16282	1.10778	0.870055	-1.19152	-1.21254	-1.18828	-0.95283	-1.06854	-1.12724	-0.995779	-1.29561
LOC107839487	transmembrane protein adipocyte-associated 1	XP_016538479.2	107839487	0.386441	0.723507	0.273352	0.437056	0.323077	-0.018291	0.526993	0.257191	0.315704	0.164983	0.0359841	-0.167186	0.0404247	-0.28665	-0.617933	-0.438523	-0.547041	-0.114202	-0.199952	-0.482833	-0.411445	-0.200658
LOC107839488	probable serine/threonine-protein kinase At1g54610	XP_016538480.1	107839488	-0.104361	-0.222999	-0.47653	-0.229883	-0.536694	-0.93736	-0.575647	-0.35869	-0.0144848	-0.217743	-0.286589	0.381452	0.590407	0.690577	0.36733	0.0337562	0.300258	0.31909	0.199984	0.298721	0.418108	0.361299
LOC107839489	pentatricopeptide repeat-containing protein At5g03800	XP_016538482.2	107839489	0.0206588	-0.338894	0.0928022	0.0985813	-0.0358469	-0.00317112	0.15187	0.150492	-0.429705	-0.218146	-0.273594	0.0515168	0.322629	0.446464	0.196272	0.213782	0.230675	-0.0612872	-0.0613008	-0.161802	-0.180284	-0.211712
LOC107839490	cytochrome b5 domain-containing protein RLF	XP_016538486.1	107839490	-0.60018	-0.21809	-0.388285	-0.522013	-0.561362	-0.727197	-0.703354	-0.639872	-0.300604	-0.535476	-0.587601	0.55007	0.361579	0.454774	0.172387	0.413554	0.204889	0.639112	0.855871	0.724853	0.690153	0.716791
LOC107839491	carboxylesterase 1-like	XP_016538483.2	107839491	-0.946402	-1.06654	-0.918859	-0.917196	-0.742027	-0.709731	-0.925756	-0.861234	-0.886385	-1.03722	-1.07576	0.495753	0.639514	0.757343	0.88301	0.55207	0.775782	1.83831	1.66126	0.749463	0.613153	1.12146
LOC107839492	acyltransferase-like protein At1g54570, chloroplastic	XP_016538484.1	107839492	-0.87955	-1.60854	-1.01746	-0.807082	-0.929692	-1.23569	-1.31708	-1.579	-1.16225	-0.774807	-0.854459	1.6284	1.6816	1.89202	0.994558	1.23206	1.19864	0.524364	0.467433	0.88565	0.753392	0.907508
LOC107839493	60S ribosome subunit biogenesis protein NIP7 homolog	XP_016538485.1	107839493	0.0782625	0.421273	-0.0567137	-0.077527	0.0693466	0.326824	0.35439	0.105809	0.101506	0.0847363	0.0763137	0.158882	0.150205	0.20141	0.161974	-0.0987823	0.0732602	0.110231	-0.273953	-0.86164	-0.430074	-0.675735
LOC107839494	WD repeat-containing protein 48	XP_016538487.2	107839494	-0.190658	-0.268209	-0.188919	-0.206802	-0.270715	-0.523276	-0.27357	-0.556122	-0.219503	-0.366409	-0.377636	0.0801041	0.3589	0.397881	0.190782	-0.103753	0.0121619	0.388052	0.441377	0.46961	0.669756	0.536948
LOC107839495	kinesin-like protein KIFC3	XP_047250562.1	107839495	-0.119539	-0.332624	-0.342883	-0.43341	-0.407793	-0.420185	-0.464284	-0.122304	0.0112981	-0.293402	-0.345082	0.126805	-0.318665	-0.308891	0.402272	0.735633	0.684383	0.36506	0.24329	0.592307	0.630416	0.117598
LOC107839496	UPF0695 membrane protein C977.11/PB8B6.06c	XP_016538494.1	107839496	-0.472962	-1.02629	-0.442127	-0.116598	-0.323213	-1.73362	-1.50381	-1.73826	-1.13573	-0.902441	-1.04235	1.05057	1.14073	0.974718	1.31573	0.935682	1.10157	0.714454	0.853551	0.749677	0.877342	0.723375
LOC107839498	protein HASTY 1	XP_047250570.1	107839498	0.00111812	-0.224108	0.133687	0.242736	0.179693	-0.103141	-0.0133471	0.163062	0.525457	0.650287	0.643474	-0.527876	-0.283307	-0.0535781	0.0567435	-0.394818	-0.0878587	-0.698246	-0.3153	0.103336	0.106068	-0.10408
LOC107839500	mitochondrial import inner membrane translocase subunit TIM44-2	XP_016538498.2	107839500	0.0569605	0.0136217	0.00346944	0.090092	0.0854183	0.11301	0.220636	0.369509	0.222224	0.33995	0.370445	-0.0614825	-0.234278	-0.204627	-0.0210763	0.0184778	-0.00747133	-0.450073	-0.0768094	-0.25186	-0.0883407	-0.507795
LOC107839501	uncharacterized LOC107839501	XP_016538499.2	107839501	-0.618486	-0.644782	0.282873	0.396582	0.473083	1.01249	1.28448	1.0276	0.874301	0.701332	0.721491	-0.82003	-0.819788	-0.851761	-0.133383	-0.0051769	-0.0748069	-0.806363	-0.60312	-0.464111	-0.411508	-0.520908
LOC107839502	uncharacterized LOC107839502	XP_016538500.1	107839502	-0.0803104	-0.278063	0.00514779	-0.110793	-0.226292	-0.508095	-0.152129	-0.115571	-0.0801317	0.0120343	-0.0726045	-0.00727092	0.195838	0.169719	0.0317868	-0.0697496	0.133331	0.0978846	0.293911	0.280112	0.355417	0.125827
LOC107839503	DNA-directed RNA polymerase V subunit 5A-like	XP_016538501.1	107839503	-0.337342	-0.182952	0.183365	0.136834	0.103601	0.233504	0.175959	0.292715	0.387407	0.237076	0.166715	-0.678372	-0.660464	-0.739141	-0.010521	0.179815	0.155393	0.297388	0.286835	-0.128986	-0.0581896	-0.0406406
LOC107839504	uncharacterized LOC107839504	XP_016538512.1	107839504	1.40594	1.29438	-0.699857	-0.831078	-0.867749	1.58726	1.34755	1.57627	-0.783891	-0.981741	-0.791791	1.6106	1.00339	0.748126	-0.855073	-0.80335	-0.798777	-0.0811191	0.0995376	-1.00892	-1.24808	-0.921624
LOC107839505	uncharacterized LOC107839505	XP_016538502.2	107839505	0.792762	0.49466	0.811294	1.40191	0.958497	0.409162	1.47071	0.830433	1.23829	0.967165	1.17407	-0.961748	-0.866502	-1.27086	-0.591923	-0.925808	-0.692299	-1.02504	-1.27086	-1.06377	-0.869413	-1.01072
LOC107839506	cyclin-L1-1	XP_016538506.2	107839506	-0.0749859	0.0116041	-0.0820973	-0.163931	-0.119762	-0.109024	-0.162351	-0.304303	-0.168434	-0.175519	-0.215683	0.229946	-0.00625006	0.138781	0.292294	0.240214	0.204331	0.104082	0.0345528	0.165676	0.0583347	0.102525
LOC107839509	probable acyl-activating enzyme 6	XP_016538510.2	107839509	-1.52557	-1.31556	-1.54869	-1.4148	-1.4374	-1.58999	-0.487575	-0.890421	-1.81626	-1.72119	-1.63553	1.37499	1.7745	1.5987	1.16114	1.48421	0.948949	1.26999	1.23358	1.82142	0.775595	1.93992
LOC107839510	F-box/kelch-repeat protein At3g06240-like	XP_047250629.1	107839510	0.114763	0.269756	0.152546	0.164886	0.12209	0.091273	0.180795	-0.0567487	0.00344584	-0.254403	-0.390185	-0.0490629	0.244183	0.249015	-0.183867	-0.0808769	-0.172853	0.230568	0.23979	-0.303187	-0.329064	-0.242862
LOC107839511	39S ribosomal protein L45, mitochondrial	XP_047250597.1	107839511	-0.371777	-0.452108	-0.284728	-0.451276	-0.20589	0.431631	0.0815014	0.238195	0.06071	0.385938	0.380683	0.484091	0.196195	0.165233	0.568493	0.571598	0.744111	-0.220441	-0.278788	-0.628255	-0.620248	-0.794869
LOC107839513	UPF0603 protein At1g54780, chloroplastic	XP_016538515.1	107839513	0.960004	0.811923	0.693089	0.693996	0.889031	0.231048	-0.301908	0.236123	-0.39646	-0.258716	-0.471769	0.575084	0.185307	0.446223	-0.233455	0.0509594	-0.0407508	-0.938847	-0.901026	-0.61954	-1.01587	-0.594441
LOC107839517	gibberellin receptor GID1C	NP_001311498.1	107839517	-0.437029	-0.751278	0.283734	0.194077	0.156644	-0.25057	-0.87801	-0.0648337	-0.340185	0.100843	0.00667948	-0.768653	-0.184621	-0.196522	0.814817	0.561069	0.458618	0.146314	0.227667	0.353453	0.233161	0.334624
LOC107839518	histidine-containing phosphotransfer protein 1-like	XP_016538521.1	107839518	-0.89529	-1.22074	-2.18456	-1.77359	-1.85012	0.573219	-0.842265	0.528285	-2.91699	-1.65332	-2.23478	1.54864	1.41094	1.47025	0.643821	0.748276	0.256387	2.17245	2.08389	1.39156	1.28826	1.45567
LOC107839520	chitin elicitor receptor kinase 1-like	XP_016538526.2	107839520	0.209491	-0.134975	-0.0547239	0.0248175	0.0665324	0.52278	0.237403	0.812569	0.817371	0.589918	0.816958	-0.539084	-0.853583	-0.697779	-0.285624	-0.337026	-0.224414	-0.43455	-0.64307	0.0973983	0.187731	-0.178139
LOC107839521	autophagy-related protein 18h	XP_016538528.1	107839521	0.171069	-0.0256747	0.304499	0.170697	0.0195038	-0.247245	-0.571852	-0.423329	-0.0850762	0.177376	0.302631	-0.468023	-0.461688	-0.108679	-0.209588	0.0167223	-0.219796	0.131646	0.200058	0.423213	0.557717	0.345816
LOC107839523	uncharacterized LOC107839523	XP_016538531.2	107839523	-0.098402	-0.551641	-0.0381166	-0.0965884	-0.259316	-0.161338	0.0114538	0.166616	-0.0673716	0.168349	0.182982	0.0658886	0.310246	0.342015	-0.106191	-0.127108	0.0679216	-0.141125	0.204567	0.0821031	0.0623318	-0.0172775
LOC107839524	methyltransferase-like protein 16 homolog	XP_016538534.2	107839524	-0.271297	-0.314147	-0.111641	-0.25969	-0.229424	0.0354884	-0.0711558	0.0782141	-0.171867	-0.147551	-0.0786871	-0.0298739	-0.0088158	-8.42659e-05	0.0669597	0.00972028	0.0942563	0.439586	0.570445	0.140385	-0.109432	0.368609
LOC107839525	pentatricopeptide repeat-containing protein At2g21090	XP_016538535.2	107839525	0.1701	0.0417726	0.291419	0.101397	0.199394	0.920755	0.669719	0.417219	-0.179694	0.208714	0.199255	-0.319879	-0.140848	-0.137064	0.0396019	0.137393	0.233146	-0.391816	-0.161189	-0.947895	-0.535523	-0.815977
LOC107839526	tropinone reductase homolog At5g06060-like	XP_016538538.2	107839526	0.245247	0.250441	0.270385	0.173824	0.178946	0.420872	0.529715	0.566668	0.408299	0.382114	0.182549	-0.554935	-0.472585	-0.33453	-0.488301	-0.309309	-0.456319	0.0530125	0.279435	-0.36455	-0.65636	-0.304621
LOC107839527	sec-independent protein translocase protein TatB	XP_016538539.1	107839527	-0.31743	-0.184146	-0.188857	-0.210767	-0.139675	-0.22241	-0.342753	-0.144861	-0.303767	-0.331408	-0.43861	0.0279587	0.153201	0.281714	0.117872	0.286671	0.216454	0.277327	0.356422	0.313024	0.218319	0.57572
LOC107839528	tryptophan synthase alpha chain-like	XP_047250592.1	107839528	0.00899118	0.137611	-0.15388	-0.0438302	-0.00234423	0.372618	0.387065	0.346234	0.303504	0.355583	0.177655	-0.381671	-0.0292748	-0.143655	-0.251036	-0.0129832	-0.233344	0.533673	0.680296	-0.637277	-0.841104	-0.57283
LOC107839529	sugar transporter ERD6-like 5	XP_047250591.1	107839529	0.825794	0.850354	0.779327	0.985264	1.00949	0.59832	0.664498	1.01491	0.53374	0.62848	0.456894	-0.592834	-0.562455	-0.445815	-0.162057	-0.311814	-0.207531	-1.07366	-1.17377	-1.34171	-1.24659	-1.22883
LOC107839530	phosphoglycerate mutase-like protein AT74H	XP_016538542.1	107839530	-0.43863	-0.279034	-0.465371	-0.531029	-0.449174	-0.312719	-0.166277	-0.163817	-0.153426	-0.626829	-0.560299	0.188453	0.475228	0.0442478	-0.0076211	0.158425	-0.099268	0.767433	0.734108	0.576526	0.558115	0.750958
LOC107839536	glutathione synthetase, chloroplastic	XP_016538548.2	107839536	0.268598	0.394697	0.250704	0.43981	0.267306	0.017848	0.121023	-0.00607071	0.0410166	-0.155902	-0.110817	0.209348	0.13658	0.144137	0.280524	0.0881707	0.233221	-0.519118	-0.459684	-0.453847	-0.52243	-0.665112
LOC107839539	signal peptidase complex subunit 3B-like	XP_016538552.2	107839539	-0.0619691	0.461366	-0.000835478	-0.0693925	0.01536	0.110231	0.562824	0.0893445	0.158618	0.00444345	-0.170744	-0.158745	-0.471483	-0.393771	-0.303551	-0.0152555	-0.315055	0.144697	0.168057	-0.0563289	0.184205	0.117985
LOC107839540	cation/calcium exchanger 5	XP_016538553.2	107839540	0.995179	0.855836	0.795414	0.813876	0.674555	0.625109	1.15596	0.574056	0.845114	0.792493	0.686631	-1.03714	-1.00281	-0.685283	-0.515966	-0.853084	-0.620616	-0.604503	-0.526254	-1.00619	-0.983563	-0.978816
LOC107839541	alpha-crystallin domain-containing protein 22.3-like	XP_016538554.1	107839541	0.277537	0.611157	0.39163	0.308284	0.344114	0.48038	0.766997	0.710402	0.712965	0.9982	0.779623	-1.08518	-0.801651	-0.842091	-1.32481	-0.924051	-1.24671	-1.02627	-1.12174	0.521509	0.773064	0.69664
LOC107839543	alpha-crystallin domain-containing protein 22.3-like	XP_016538558.1	107839543	-0.433908	-0.550675	-0.644755	-0.820323	-0.614995	-0.676893	-0.905534	-0.523927	-0.480512	-0.234307	-0.213959	0.328798	0.420766	0.360978	0.283427	0.265714	0.249982	0.894228	0.784423	0.719736	0.751958	1.03978
LOC107839544	squamosa promoter-binding-like protein 12	XP_016538564.2	107839544	1.30193	1.34193	1.31918	1.42586	1.37889	0.775221	1.09774	0.793641	1.77685	1.68029	1.67714	-1.25948	-1.18983	-1.37273	-0.692162	-1.19781	-0.98955	-1.35589	-1.51892	-1.60067	-1.62795	-1.76368
LOC107839545	coleoptile phototropism protein 1-like	XP_016538567.2	107839545	0.612275	0.589016	0.485085	0.560286	0.41992	0.344828	0.330257	-0.162883	0.965324	0.866559	1.16775	-0.461902	-0.461659	-0.435117	-0.451881	-0.434016	-0.241291	-0.995278	-0.742677	-0.702664	-0.667149	-0.584787
LOC107839546	uncharacterized LOC107839546	XP_016538568.2	107839546	-0.649814	-0.459335	-0.415293	-0.567645	-0.578743	-0.505203	-0.524114	-0.372478	-0.325481	-0.366428	-0.427692	0.210982	0.155545	0.195608	0.442348	0.534278	0.156788	0.480342	0.431381	0.763078	0.897194	0.924681
LOC107839547	mevalonate kinase	XP_016538569.2	107839547	-0.55283	-0.41683	-0.1144	-0.140072	-0.310858	-0.597592	-0.542879	-0.456761	0.0550209	-0.115732	-0.335646	-0.00549435	0.506408	0.351647	0.0389589	0.185868	0.0422364	0.691359	0.701723	0.242616	0.27578	0.497479
LOC107839548	glucose and ribitol dehydrogenase homolog 1-like	XP_047250615.1	107839548	-0.882394	-0.882394	-0.670203	-0.714159	-0.882394	-0.882394	-0.640026	-0.882394	-0.882394	-0.882394	-0.882394	-0.882394	-0.882394	-0.630625	0.915019	2.31472	0.309153	1.94188	1.7506	1.34943	1.2266	1.67155
LOC107839551	uncharacterized LOC107839551	XP_016538574.2	107839551	-0.599676	-0.684509	-0.44429	-0.467302	-0.549047	-0.557579	-0.0617124	-0.113747	-0.181919	-0.203309	-0.184381	0.182785	0.399366	0.181859	0.552693	0.457947	0.59763	0.152624	0.324997	0.494288	0.591553	0.111727
LOC107839553	protein YIPF1 homolog	XP_016538577.1	107839553	0.361061	0.782104	-0.0229208	0.169414	-0.0660165	-0.109933	0.432274	0.395762	0.257771	0.189956	-0.024055	-0.225296	-0.479776	-0.203297	-0.75016	-0.383338	-0.57141	0.220817	0.170004	-0.107333	-0.177419	0.141793
LOC107839554	peroxisomal adenine nucleotide carrier 1-like	XP_016538578.1	107839554	0.0353052	0.181935	0.0865925	0.0913296	0.108074	-0.0948536	-0.161304	-0.288684	0.124108	-0.229207	-0.320116	-0.0548049	0.172731	0.0832485	-0.0521869	0.0741906	-0.055906	0.0672736	-0.0582927	0.00558346	0.1285	0.156483
LOC107839555	mitochondrial Rho GTPase 1-like	XP_016538579.1	107839555	-0.471367	-0.565807	-0.352643	-0.373193	-0.404982	-0.332873	-0.244849	-0.196851	-0.464208	-0.225318	-0.394512	-0.0507488	0.48567	0.518638	-0.0673318	0.011775	-0.0257828	0.819051	0.984486	0.464618	0.302035	0.584194
LOC107839556	mitogen-activated protein kinase kinase kinase ANP1-like	XP_016538580.2	107839556	0.582326	0.735039	0.245754	0.465096	0.402381	0.897381	1.22242	0.967046	0.56343	0.562965	0.920065	-0.797531	-0.714887	-0.783247	-0.87309	-0.840135	-0.630098	-0.686342	-0.421674	-0.667815	-0.5226	-0.626489
LOC107839558	subtilisin-like protease SBT1.9	NA	107839558	0.916956	-0.183346	0.579316	-0.275199	0.865313	2.96511	0.32484	1.45617	0.233362	0.36058	0.420187	-0.778147	-1.35372	-0.605859	-0.850214	-0.541162	-0.486276	-0.664189	-0.392056	-0.808601	-0.55835	-0.624714
LOC107839559	pentatricopeptide repeat-containing protein At3g05340	XP_016538583.1	107839559	-0.0731452	-0.281787	0.0263682	-0.210359	-0.0416518	0.394323	0.179634	0.119061	-0.304522	-0.00372442	-0.108983	-0.188383	0.0713479	0.365671	0.150203	0.273577	0.259522	0.130605	0.0380173	-0.332592	-0.160441	-0.302741
LOC107839560	uncharacterized LOC107839560	XP_016538584.1	107839560	-0.00828214	-0.309964	-0.0246761	0.0310027	-0.091541	-0.68604	-1.32656	-0.770073	-0.93841	-0.711867	-0.84089	1.0601	1.16075	1.3375	0.958224	1.03862	1.0462	-0.140486	-0.131995	-0.16091	-0.468687	-0.0220091
LOC107839561	uncharacterized LOC107839561	XP_016538585.1	107839561	0.648655	0.397949	0.60132	0.709218	0.604731	0.720783	0.493763	0.777597	0.994609	0.820443	1.00757	-0.652986	-0.863032	-0.820169	-0.696164	-0.693974	-0.592372	-1.04507	-0.929746	-0.52137	-0.321602	-0.640157
LOC107839562	protein HYPER-SENSITIVITY-RELATED 4-like	XP_016538591.1	107839562	2.17637	2.39726	1.8906	2.20492	1.77861	0.860618	1.83461	1.08076	2.15624	1.30765	1.43602	-2.1255	-1.89256	-1.84263	-1.6074	-1.85745	-1.53137	-1.72165	-1.68096	-1.41084	-1.88122	-1.57205
LOC107839563	acetylajmalan esterase-like	XP_016538592.2	107839563	0.469811	0.953726	1.04514	0.731613	0.81639	0.803764	1.10809	0.513274	0.516156	0.367259	0.29715	-0.777686	-0.491296	-0.777686	-0.571261	-0.777686	-0.777686	-0.777686	-0.777686	-0.5706	-0.545414	-0.777686
LOC107839564	GDSL esterase/lipase At5g03980-like	XP_016538593.1	107839564	0.442574	0.79219	0.668414	0.852723	1.22392	0.187233	0.852277	0.133446	-0.149273	-0.31573	-0.303478	-0.378743	-0.402367	-0.373991	-0.575712	-0.50787	-0.677215	-0.128735	-0.298793	-0.391477	-0.340258	-0.309134
LOC107839570	probable linoleate 9S-lipoxygenase 5	XP_016538599.2	107839570	-1.38867	-1.08853	-1.08885	-1.15088	-1.38867	-1.38867	-1.092	-1.17786	-1.38867	-1.38867	-1.20797	-0.258956	-1.10228	-0.399788	2.05359	2.32418	2.11492	2.36557	2.5559	1.3916	1.48287	1.22183
LOC107839572	uncharacterized LOC107839572	XP_016538601.1	107839572	-0.166974	-0.830482	0.30755	0.261213	-0.0325688	0.0585028	-0.261321	-0.613153	-0.583716	-0.24387	-0.668669	0.00125781	0.0327504	0.105626	0.239488	0.160297	-0.0858384	0.210651	0.0822592	0.581367	0.745435	0.700198
LOC107839573	DNA polymerase zeta catalytic subunit	XP_016538602.1	107839573	0.141066	-0.234709	0.388877	0.28793	0.0617255	0.398213	0.18101	0.34747	0.019235	0.268119	0.243303	-0.0430763	0.0319375	0.118011	0.118633	0.122971	0.286737	-0.888865	-0.666348	-0.247733	-0.318004	-0.616503
LOC107839575	uncharacterized LOC107839575	XP_016538605.1	107839575	-0.0634959	0.0204615	0.00646549	-0.155158	-0.0321829	0.411107	0.185445	0.614709	0.541629	0.312463	0.501491	0.0854053	0.000872925	-0.315646	0.372877	-0.175119	0.381533	-0.194216	-0.515113	-0.559385	-0.739434	-0.684711
LOC107839576	probable 3-hydroxyisobutyrate dehydrogenase-like 1, mitochondrial	XP_016538607.1	107839576	-0.0701102	-0.00880564	-0.198075	-0.147826	0.0919521	0.178669	-0.09286	0.254585	-0.17519	-0.125483	-0.291	-0.095958	0.148014	0.270174	-0.336966	0.265312	-0.0484082	0.491034	0.508514	-0.221626	-0.643762	0.247815
LOC107839578	uncharacterized LOC107839578	XP_016538609.1	107839578	0.151767	-0.0749087	-0.42162	-0.28804	-0.00143174	0.26095	-0.51862	-0.201327	0.237689	0.489076	0.201448	0.207513	-0.196524	-0.271361	-1.66266e-05	0.282781	-0.156286	-0.836186	-0.764821	0.725115	0.488143	0.686659
LOC107839580	sucrose nonfermenting 4-like protein	XP_016538612.1	107839580	-0.190094	0.00523332	-0.353031	-0.256907	-0.496901	-0.40787	-0.235266	-0.537918	-0.21698	-0.562083	-0.515946	-0.0732793	-0.064469	0.225981	-0.111053	-0.00135297	-0.251205	1.09426	0.928193	0.502549	0.614443	0.903691
LOC107839582	cyclin-H1-1	XP_016538614.1	107839582	-0.120908	-0.366455	-0.232098	-0.111238	-0.220292	-0.125302	-0.134619	0.042023	0.117308	0.201657	0.284004	0.373995	0.315356	-0.0158447	0.3597	0.352065	0.33131	-0.499717	-0.290183	0.0137352	0.0821558	-0.356654
LOC107839583	subtilisin-like protease SBT1.9	XP_016538618.2	107839583	1.52187	1.18501	1.83959	1.56519	1.97949	2.2037	2.52331	1.79515	2.10216	2.06203	1.94832	-2.03994	-2.03994	-2.03994	-1.62814	-1.84041	-1.82001	-2.03994	-1.68316	-1.83285	-2.03994	-1.72155
LOC107839587	acyl-CoA-binding domain-containing protein 4	XP_047258162.1	107839587	-0.336175	-0.137199	-0.406409	-0.303592	-0.463239	-0.243644	0.0565278	0.211563	0.203125	-0.0724172	-0.00239977	0.0112933	0.227581	0.239586	-0.322008	-0.117416	-0.276464	0.432414	0.502939	0.210299	0.25607	0.329565
LOC107839589	protein PIF-like	XP_047259134.1	107839589	0.503244	0.73537	0.590307	0.308333	0.271992	0.718275	0.446435	0.570852	0.571864	0.444191	0.392846	-0.60304	-0.556886	-0.564657	-0.303462	-0.493653	-0.337389	-0.617895	-0.470479	-0.580178	-0.523609	-0.502459
LOC107839591	protein SRC2-like	NP_001311499.1	107839591	-1.59832	-1.10533	-1.084	-0.714545	-1.26961	-1.94832	-1.92145	-1.84533	-1.55366	-1.81397	-1.8844	1.51774	2.25524	1.58513	0.27421	1.41071	0.584431	2.38493	2.44869	1.50698	1.03005	1.74083
LOC107839592	transcription factor MafA-like	NA	107839592	1.69761	1.96666	1.67553	1.5588	1.5638	-0.410222	-0.461273	-0.374774	-0.447305	-0.441997	-0.38219	-0.379235	-0.402196	-0.310726	-0.482959	-0.57267	-0.878161	-0.673345	-0.434776	-0.552971	-0.865819	-0.391774
LOC107839593	uncharacterized LOC107839593	XP_016538628.1	107839593	1.59795	1.27806	1.27004	1.44061	1.15095	1.11455	1.67785	1.40404	1.67736	1.69329	1.55631	-2.29133	-2.44661	-2.21106	-1.24136	-1.371	-1.19643	-1.57411	-1.56321	-0.724413	-0.524031	-0.71747
LOC107839594	autophagy-related protein 18a-like	XP_016538625.1	107839594	-0.340763	-0.58073	-0.513651	-0.316284	-0.32211	-0.731641	-0.742313	-0.380151	-0.116156	-0.320365	-0.33513	-0.0864557	0.328923	0.350522	-0.649169	-0.152695	-0.285365	1.1197	1.12225	0.886659	0.888334	1.17659
LOC107839595	histone H2A.1	XP_016538626.1	107839595	1.42291	1.77045	1.16771	1.05362	1.24451	2.41643	2.56448	2.19739	1.43015	1.321	1.44938	-1.45923	-1.37877	-1.33052	-1.66925	-1.38338	-1.6448	-1.71628	-1.87045	-1.95822	-1.91867	-1.70847
LOC107839596	histone H2A.1-like	XP_047260746.1	107839596	-0.123583	0.121584	-0.849309	-0.96073	-0.830111	0.35744	1.02215	0.655479	0.0360764	-0.40455	-0.224059	0.178962	0.0652705	0.311275	-0.284459	-0.148444	-0.130633	0.216781	0.0977082	0.109655	0.257504	0.525993
LOC107839597	histone H2A.1-like	NA	107839597	1.92422	2.44761	1.79796	1.65679	1.7592	2.65932	2.83123	2.54143	1.97182	1.79437	1.81173	-2.64422	-2.49473	-2.59326	-1.84189	-1.60439	-2.03869	-1.52915	-1.69621	-2.19699	-2.34795	-2.20819
LOC107839598	ATP-dependent DNA helicase Q-like SIM	XP_016538630.2	107839598	0.303257	0.25486	0.0751272	0.264037	0.185212	0.227636	0.262322	0.381553	0.505196	0.605294	0.72225	0.0191597	-0.286766	-0.174693	-0.132754	0.0357945	0.0356841	-1.00503	-1.01638	-0.258125	-0.337855	-0.665774
LOC107839599	uncharacterized LOC107839599	XP_047250645.1	107839599	-0.806568	-0.708196	-0.835641	-0.938673	-0.872501	2.94778	2.32293	2.32271	-1.30652	-1.24635	-0.893104	-0.258599	-0.478373	-0.545482	0.215102	-0.215379	-0.115896	0.741078	0.922297	-0.11618	0.0984496	-0.232883
LOC107839600	rapid alkalinization factor-like	XP_016538633.1	107839600	0.19103	0.342062	0.188238	0.379824	0.353678	0.0291898	-0.0882529	-0.250248	-0.375868	-0.0527461	-0.134236	-0.812717	-0.451289	-0.720494	-1.02231	-1.11552	-1.17255	1.08187	0.650508	0.758748	1.19709	1.02399
LOC107839601	pentatricopeptide repeat-containing protein At5g14770, mitochondrial	XP_016538634.1	107839601	0.252414	-0.188086	0.367303	0.26891	0.293842	0.562829	0.301987	0.3662	0.304462	0.410068	0.557043	-0.129416	-0.0984438	-0.354002	0.240247	0.0542474	0.0777978	-1.2633	-1.13889	-0.185536	-0.0259766	-0.673705
LOC107839602	alpha-N-acetylglucosaminidase	XP_016538641.1	107839602	0.802027	0.679583	0.439429	0.562879	0.477536	0.823314	1.13603	0.68308	0.188443	0.2688	0.226523	-0.0222108	-0.0809364	-0.198643	-0.775948	-0.778857	-0.63929	-0.794808	-0.822386	-0.801479	-0.585334	-0.787749
LOC107839603	desiccation-related protein PCC13-62-like	XP_016538644.2	107839603	-3.03182	-2.87105	-2.85054	-2.88151	-2.6086	-2.75128	-3.04593	-2.91955	-2.96032	-3.034	-3.03671	1.70311	1.84697	1.88419	1.00765	1.47265	1.1259	4.60058	4.54506	4.58083	4.55071	4.67366
LOC107839604	uncharacterized LOC107839604	XP_016538645.2	107839604	-0.372764	-0.488547	-0.141784	-0.0889816	0.0548549	-0.440627	-0.546925	-0.237059	-0.247644	-0.355864	-0.23133	0.616918	0.10314	-0.158034	0.928441	0.778515	1.10178	-0.478832	-0.457709	0.338812	0.417011	-0.0933703
LOC107839605	cactin-like	XP_016538657.2	107839605	-0.381528	-0.187959	-0.097917	-0.0963465	0.0610083	-0.262856	-0.172774	-0.134273	0.0269604	-0.0666892	-0.0190618	0.52235	0.0818377	-0.0664335	0.572921	0.398528	0.47789	-0.302287	-0.506275	0.134759	0.163749	-0.145604
LOC107839606	probable xyloglucan endotransglucosylase/hydrolase 1	XP_016538658.1	107839606	-0.289337	0.370299	0.472403	0.703595	0.14197	0.259566	1.21788	1.26109	1.04531	1.07296	0.790961	-2.02106	-1.26029	-1.72953	-0.125765	-1.04709	-0.901293	0.780691	0.830616	-0.347792	-0.999635	-0.225538
LOC107839608	heavy metal-associated isoprenylated plant protein 3	XP_016538662.2	107839608	1.21911	1.03053	1.39686	1.65189	1.26557	0.929772	1.46842	1.80134	1.63637	1.7971	1.65513	-1.74196	-1.58656	-1.76457	-1.76325	-1.59476	-1.63028	-1.31443	-1.19002	-0.977798	-1.23364	-1.05483
LOC107839609	glutathione S-transferase U7-like	XP_016538663.1	107839609	0.824001	0.528118	0.722828	0.690958	0.718532	0.873762	0.245051	0.637769	0.459927	0.359037	0.391964	-0.313923	-0.223752	-0.21259	-0.643023	-0.800424	-0.999955	-0.826032	-0.999955	-0.318881	-0.59851	-0.514903
LOC107839611	formin-like protein 11	XP_016538664.2	107839611	0.634324	0.121205	1.45822	1.30221	1.3113	0.990806	0.645275	0.708143	0.703052	1.14791	0.986801	-0.808473	-0.819116	-0.863055	-0.536678	-0.828369	-0.480496	-1.42322	-1.17061	-1.0101	-0.906052	-1.16307
LOC107839613	40S ribosomal protein S10-1-like	XP_016538666.1	107839613	-0.509988	0.175544	-0.367545	-0.416167	-0.459531	-0.137046	0.0903107	-0.349848	-0.564694	-0.460045	-0.576798	0.0649165	0.392567	0.305284	-0.152769	0.19261	0.0471625	0.981392	0.911288	0.0743464	0.223543	0.535467
LOC107839614	REF/SRPP-like protein At3g05500	NP_001311500.1	107839614	-0.828309	-0.561735	-0.774556	-1.00962	-0.661164	-0.504223	-1.85614	-0.263027	-0.71193	-0.849088	-0.902537	0.603077	0.594649	0.873037	0.65798	0.980295	0.847229	-0.0113203	-0.0511065	1.19975	1.56984	1.65891
LOC107839615	ubiquitin-like protein 5	XP_016538672.1	107839615	-0.504704	-0.20581	-0.638886	-0.583205	-0.697099	-0.680365	-0.76168	-0.501202	-0.244964	-0.482451	-0.605893	0.439462	0.431672	0.279475	0.0909538	0.409391	0.0960925	0.792749	0.67345	0.706384	0.910199	1.07643
LOC107839616	ATP-dependent Clp protease proteolytic subunit-related protein 3, chloroplastic	XP_016538669.1	107839616	-0.498027	-0.712661	-0.678502	-0.480212	-0.502569	-0.667263	-0.858934	-0.590309	-0.457122	-0.441448	-0.541912	0.513585	0.561409	0.700509	0.239296	0.497481	0.364493	0.885925	0.804583	0.607261	0.553579	0.700837
LOC107839617	uncharacterized LOC107839617	XP_016538671.1	107839617	0.174108	0.116089	0.261671	0.242262	0.355967	0.48192	0.279405	0.362863	0.0577222	0.388741	0.263647	-0.266863	-0.310281	-0.238605	-0.257521	-0.134411	-0.0163052	-0.678301	-0.433717	-0.0799274	-0.376843	-0.191622
LOC107839618	tafazzin-like	XP_016538675.1	107839618	-0.429658	-0.587328	-0.693438	-0.630466	-0.772831	-0.480558	-0.807158	-0.382078	-0.134696	-0.376058	-0.373778	0.333326	0.206091	0.45681	-0.0318733	0.164603	0.327038	1.05617	0.991959	0.723707	0.57459	0.865623
LOC107839619	F-actin-capping protein subunit alpha	XP_016538676.1	107839619	-0.0685972	-0.00588367	-0.0969362	-0.0208341	-0.0602313	-0.30697	-0.0905534	-0.0271811	0.224514	0.142656	0.0351794	-0.101892	-0.0987699	-0.137284	-0.0087314	-0.0178517	0.0332022	0.162977	0.130838	0.0384981	0.180388	0.093464
LOC107839620	probable U6 snRNA-associated Sm-like protein LSm4	XP_016538677.1	107839620	-0.65677	-0.430468	-0.675951	-0.733059	-0.62108	-0.74604	-0.685194	-0.499457	-0.527941	-0.597317	-0.787222	0.518788	0.518314	0.43687	0.515053	0.449633	0.37158	0.68545	0.738473	0.786195	0.911304	1.02884
LOC107839621	heparan-alpha-glucosaminide N-acetyltransferase	XP_016538678.2	107839621	0.496437	0.142839	-0.117602	0.395155	0.185001	0.159766	0.355707	0.603742	0.266282	0.305751	0.167754	-0.00444848	0.00173763	-0.0111289	-0.217515	-0.238188	-0.135242	-0.550459	-0.384486	-0.616137	-0.420649	-0.384318
LOC107839622	26S protease regulatory subunit 6A homolog	XP_016538682.2	107839622	-0.0604571	0.0851272	-0.122475	-0.194572	-0.180583	-0.172568	0.157708	0.226694	0.276431	0.0596154	0.0497174	-0.011417	-0.135428	0.00466437	-0.330837	-0.0782444	-0.192011	0.00764287	0.0606739	0.191748	0.129098	0.229473
LOC107839623	translationally-controlled tumor protein homolog	XP_016538683.2	107839623	-0.938081	-1.0556	-0.968699	-0.885363	-1.03249	-0.800375	-1.15796	-0.924397	-1.48265	-1.31907	-1.70841	0.759595	1.07743	1.16626	0.977392	1.09282	0.743667	1.63339	1.63741	1.05383	0.804408	1.32688
LOC107839624	uncharacterized LOC107839624	XP_016538684.1	107839624	-0.692708	-0.829832	-1.01359	-0.849705	-1.08235	-1.2829	-0.954278	-0.974699	-0.396582	-0.861991	-1.02961	0.276551	0.769537	0.805632	0.59613	0.427718	0.435369	1.62933	1.63398	1.02245	1.0659	1.30566
LOC107839625	serine/arginine-rich-splicing factor SR34-like	XP_016538685.2	107839625	-1.82452	-1.61288	-1.61124	-1.82736	-1.38256	-2.09068	-2.28813	-1.90363	-1.72053	-1.65905	-1.58365	1.61512	1.75161	1.67554	1.36218	1.57544	1.43891	2.48608	2.42362	1.60771	1.63931	1.92872
LOC107839626	uncharacterized LOC107839626	XP_016538687.2	107839626	-3.14666	-3.14666	-3.14666	-2.97842	-2.99797	-2.78496	-3.14666	-2.93585	-2.88957	-3.14666	-2.96596	2.99876	3.13315	2.74977	2.47599	3.01501	2.4526	3.18721	3.08358	3.25536	3.45883	3.47576
LOC107839627	cinnamoyl-CoA reductase 1-like	XP_016538689.1	107839627	0.658796	0.996863	0.669261	1.07563	0.818456	0.776899	0.831131	0.709849	0.21104	0.204958	-0.201563	-0.689549	-0.632031	-0.900309	-0.731911	-0.863948	-0.917032	-0.648124	-0.7025	-0.277469	-0.188578	-0.199869
LOC107839628	60S ribosomal protein L22-3	XP_016538688.1	107839628	-0.578942	0.0538964	-0.408806	-0.415781	-0.556494	-0.00343192	0.279994	0.240311	-0.1074	-0.209486	-0.315076	0.0226208	0.0558305	-0.0283377	0.220856	0.414352	0.374274	0.410152	0.381697	-0.0769944	-0.00900553	0.255771
LOC107839630	uncharacterized LOC107839630	XR_001665119.2	107839630	-0.731492	-0.612544	-0.817686	-0.848654	-0.63135	-0.888977	-1.18455	-0.973745	-1.18455	-1.18455	-1.18455	1.1656	0.78605	1.12994	1.63235	1.60888	1.64769	0.434293	0.394039	0.608642	0.307821	0.527359
LOC107839631	auxin-repressed 12.5 kDa protein	XP_016538690.2	107839631	-2.30919	-2.32095	-1.7736	-1.7721	-1.74606	-3.11334	-2.18482	-2.78422	-2.00546	-2.63202	-2.41595	1.37203	1.75214	1.47338	2.25876	1.95619	2.1507	3.5057	3.4291	2.24233	2.22409	2.69328
LOC107839632	uncharacterized LOC107839632	XP_016538691.2	107839632	-0.520681	-0.524516	-0.610883	-0.693207	-0.67502	-0.404715	-0.541773	-0.42865	-0.565711	-0.698654	-0.856381	0.283635	0.650577	0.569656	0.0599828	0.0126686	-0.00625329	1.50189	1.41657	0.541466	0.606141	0.883862
LOC107839633	serine/threonine-protein phosphatase PP1 isozyme 9	XP_016538692.1	107839633	-0.330121	-0.463389	-0.185642	-0.256499	-0.448096	-0.49294	-0.696581	-0.750249	-0.65509	-0.851653	-0.905711	0.304815	0.692778	0.630337	0.395455	0.16683	-0.0317326	0.885126	0.798241	0.666581	0.538032	0.989508
LOC107839636	bidirectional sugar transporter SWEET16-like	XP_016538695.1	107839636	0.936898	1.11198	1.09429	1.08284	1.16863	-0.171548	0.173817	0.189797	1.43772	0.810785	1.02645	-0.972124	-0.972124	-0.972124	-0.680444	-0.690169	-0.972124	-0.972124	-0.972124	-0.765038	-0.406198	-0.487073
LOC107839637	conserved oligomeric Golgi complex subunit 8	XP_016538699.2	107839637	-0.0724344	-0.0901117	0.0145396	-0.0141253	-0.123544	0.0121075	0.26573	0.437334	0.268289	0.240115	0.161432	-0.414386	-0.447879	-0.426063	0.0281871	0.0995574	-0.0358366	0.244049	0.254541	-0.0733346	-0.260612	-0.0675549
LOC107839638	malignant T-cell-amplified sequence 1 homolog	XP_016538696.1	107839638	-0.392333	-0.581528	-0.526903	-0.468081	-0.668983	-0.623965	-0.423983	-0.408562	-0.467048	-0.538644	-0.68917	0.456872	0.494417	0.36958	0.512736	0.439649	0.604566	0.533026	0.640858	0.640234	0.416847	0.680413
LOC107839639	60S ribosomal protein L18-2	XP_016538697.1	107839639	-0.430791	-0.142014	-0.406401	-0.451184	-0.521024	-0.0774968	-0.0848591	0.0265378	-0.131973	-0.20761	-0.37276	0.186999	0.378168	0.23102	0.125043	0.319282	0.254632	0.611246	0.566041	-0.0744447	-0.0531215	0.254711
LOC107839641	probable splicing factor, arginine/serine-rich 7	XP_016538700.2	107839641	-0.294292	-0.161658	-0.282936	-0.213416	-0.238862	-0.24954	-0.441755	-0.598919	-0.420789	-0.433911	-0.438568	0.505322	0.534173	0.220784	0.48441	0.561924	0.38491	0.610329	0.600163	-0.080401	-0.0571065	0.0101405
LOC107839645	glycine-rich domain-containing protein 2	XP_047250685.1	107839645	-0.12291	-0.0573543	-0.0305308	0.000927418	0.0771439	-0.40485	-0.664701	-0.60318	-0.524682	-0.335386	-0.31194	0.0437851	0.0516306	0.0667306	-0.0756446	0.0581737	0.03006	1.04015	1.08651	0.365144	0.0877159	0.223211
LOC107839646	F-box protein PP2-B15-like	XP_016538706.2	107839646	0.133948	0.573718	2.03988	1.64584	1.80244	1.90999	-0.0934167	0.318529	0.783361	0.678593	0.698348	-1.03209	-0.900409	-0.999108	-0.893944	-1.25088	-1.03095	-0.792372	-0.747585	-0.892805	-1.0186	-0.932484
LOC107839647	U3 small nucleolar RNA-associated protein 21 homolog	XP_016538709.2	107839647	0.311417	0.281065	0.302468	0.261353	0.191464	0.643633	0.454428	0.397856	0.319986	0.599969	0.729556	0.0259774	0.12102	-0.0761942	-0.0308978	-0.331396	0.0464093	-0.867394	-0.797147	-0.903136	-0.729705	-0.950732
LOC107839650	pantoate--beta-alanine ligase	NA	107839650	-0.268681	0.100628	-0.0420603	-0.124187	0.00670565	0.243908	0.237645	-0.0663098	0.0734997	-0.341016	-0.379282	-0.0870915	0.110443	-0.119345	0.118172	-0.0416836	0.0649626	0.172676	0.228712	-0.0706887	0.030453	0.152542
LOC107839653	phospholipase D zeta 1-like	XP_016538712.2	107839653	0.105461	-0.125352	0.495934	0.3514	0.532311	0.629075	0.985968	0.861983	0.19009	1.02122	0.867451	-0.77843	-0.592856	-0.437051	-0.38208	-0.43595	-0.21316	-0.649994	-0.435218	-0.639141	-0.76494	-0.586721
LOC107839654	probable protein phosphatase 2C 34	XP_016538714.1	107839654	-0.417017	-0.219915	-0.472062	-0.27459	-0.558253	-0.830213	0.2818	-0.610431	-0.444172	-0.64894	-0.617419	0.261419	0.514872	0.116419	0.00167647	0.270078	0.139373	1.06233	1.03053	0.485749	0.225781	0.702981
LOC107839655	topless-related protein 3	XP_016538716.1	107839655	-0.829419	-1.23583	-0.544853	-0.797233	-0.651519	-0.662899	-0.83002	-0.54235	-0.808966	-0.388986	-0.559275	0.154511	0.803758	0.928782	-0.0593915	0.0430273	0.295654	1.10012	1.30178	1.145	1.01106	1.12705
LOC107839656	pre-mRNA-splicing factor 38	XP_016538719.1	107839656	-0.276722	-0.242465	-0.323429	-0.316565	-0.266601	-0.312903	-0.0515596	0.120852	0.273677	0.104035	0.149762	0.0273603	-0.229198	-0.227311	0.127316	0.123333	0.0840483	0.0421837	0.0525256	0.387832	0.449398	0.304433
LOC107839657	single-stranded DNA-binding protein, mitochondrial	XP_016538720.1	107839657	-0.235215	0.0415904	-0.0461969	-0.19074	0.0150465	0.108091	0.132219	0.372084	0.488384	0.353973	0.323026	-0.0666409	-0.00883745	-0.0477577	0.139521	0.0576086	0.343066	-0.15197	-0.0336553	-0.640978	-0.462959	-0.48966
LOC107839658	probable protein phosphatase 2C 5	XP_016538721.2	107839658	0.260971	0.413005	0.20934	0.385866	0.314483	0.230337	0.747445	0.401639	0.453997	0.542041	0.44153	-0.677674	-0.70118	-0.781245	-0.0577788	-0.475572	-0.363913	-0.0317011	-0.0410661	-0.57232	-0.319233	-0.378972
LOC107839660	uncharacterized LOC107839660	XP_016538723.2	107839660	-0.343955	-0.624421	-0.341077	-0.472624	-0.468076	-0.591402	-0.497655	-0.537573	-0.318533	-0.420816	-0.316483	0.397115	0.390599	0.112058	0.939142	0.779484	0.89704	0.214397	0.149295	0.659455	0.445102	-0.0510698
LOC107839661	uncharacterized LOC107839661	XP_016538728.1	107839661	-0.166605	-0.586527	-0.480234	-0.579209	-0.213349	-1.84948	-3.7473	-1.80249	-2.0627	-1.40258	-1.72384	1.78548	1.5368	1.55146	0.929908	1.2521	1.29553	0.351254	0.331358	1.77056	1.97821	1.83166
LOC107839662	protein DEHYDRATION-INDUCED 19 homolog 3	XP_016538725.2	107839662	-0.495378	-0.724252	-0.814532	-0.603789	-0.721395	-0.93748	-0.883035	-1.14399	-1.43349	-1.54284	-1.71965	1.06636	1.75668	1.52279	1.06462	0.856146	0.947402	1.77696	1.72836	0.10356	-0.132087	0.32903
LOC107839663	syntaxin-41-like	XP_016538726.1	107839663	-0.232247	-0.107387	-0.271411	-0.196997	-0.284229	-0.298921	-0.168777	-0.144589	0.280541	-0.0457515	0.00127626	-0.000247606	-0.022187	-0.0269151	0.320563	0.0822478	0.120402	0.182853	0.207	0.229594	0.129318	0.245862
LOC107839664	exonuclease DPD1, chloroplastic/mitochondrial	XP_016538727.1	107839664	0.262925	0.33354	0.392966	0.417878	0.428036	0.409469	0.25199	0.00388492	0.278441	0.0619814	0.0664957	0.00477692	-0.464973	-0.0764176	-0.0746251	0.0673195	-0.082509	-0.498262	-0.62818	-0.354713	-0.406911	-0.393115
LOC107839665	protein misato homolog 1	XP_016538729.1	107839665	-0.415657	-0.618421	-0.632447	-0.629629	-0.585136	-0.469055	-0.486225	-0.314309	-0.336117	-0.397584	-0.420651	0.267489	0.707668	0.542817	0.130821	0.0877562	0.196843	1.12243	1.28348	0.287434	0.22862	0.449881
LOC107839666	scarecrow-like protein 14	XP_016538732.1	107839666	-0.410137	-0.687552	-0.621691	-0.508031	-0.603976	-1.3476	-1.37026	-1.2426	-0.466248	-0.949721	-1.15703	0.889941	0.456363	1.3849	1.01197	1.12709	0.0495847	1.65634	1.47499	0.576499	-0.0909577	0.828126
LOC107839667	probable galacturonosyltransferase-like 7	XP_016538734.2	107839667	1.96445	1.1105	1.75101	1.54972	1.32494	-0.270988	-0.687616	-0.438592	0.0365972	0.478205	0.404058	-0.859097	-0.656423	-0.607328	-0.859097	-0.659566	-0.859097	-0.613281	-0.606496	-0.501025	-0.626825	-0.374045
LOC107839668	dnaJ homolog subfamily B member 6-B	XP_016538735.1	107839668	-0.94051	-0.155446	-0.649148	-1.03205	-0.757966	-0.415345	-1.63171	-0.393698	-0.740732	-0.94628	-0.600053	1.21379	0.593168	0.678673	0.127962	0.815504	0.701105	1.03666	1.07097	0.534355	0.685942	0.8048
LOC107839669	calmodulin-binding protein 60 D	XP_016538736.2	107839669	1.07627	1.04342	0.430745	0.282974	0.343957	0.0992534	0.700969	0.372997	1.93004	1.02169	1.18708	-0.648839	-0.532101	-0.70122	-0.457265	-0.79115	-0.91627	-0.74823	-1.1362	-0.778128	-0.903928	-0.876058
LOC107839670	uncharacterized LOC107839670	XP_016538741.1	107839670	1.42032	1.98273	0.855465	0.676745	1.11653	2.31234	1.6818	2.34179	0.813958	0.551865	0.513273	-1.49916	-1.23605	-1.42636	-1.19627	-1.30123	-1.29695	-1.36389	-1.48322	-1.12024	-1.12917	-1.21429
LOC107839671	protein TRIGALACTOSYLDIACYLGLYCEROL 1, chloroplastic-like	NA	107839671	0.368158	0.289412	0.630401	0.486811	0.365056	0.544603	-1.20745	0.721641	-0.915871	-1.08874	-1.07298	0.265782	0.243295	0.469237	0.445279	0.376726	0.466708	0.282572	0.592069	-0.853229	-0.725724	-0.683758
LOC107839672	uncharacterized LOC107839672	XP_016538739.2	107839672	-0.46961	-0.0277678	-0.440985	-0.273784	-0.231498	-0.0769338	0.307387	-0.183478	0.492353	0.653059	0.467446	-0.641977	-0.661214	-0.715141	0.331961	-0.102262	0.175198	-0.227084	-0.0335271	0.555503	0.852427	0.249927
LOC107839674	ATP-dependent DNA helicase Q-like 1	XP_016538747.1	107839674	-0.273632	0.0886159	-0.0814988	-0.0929481	-0.266297	0.199477	0.377793	0.500119	0.169178	0.703822	0.957591	-1.31153	-1.27704	-1.2534	-0.585547	-0.852332	-0.743738	-0.498879	-0.5043	1.63383	1.42704	1.68366
LOC107839675	uncharacterized LOC107839675	XP_016538750.1	107839675	0.333059	0.454782	-0.0619749	0.219152	0.185972	0.0493315	0.740829	0.731469	1.39427	1.07353	1.03309	-0.678474	-0.487466	-0.501961	-0.465249	-0.798998	-0.747763	-0.50379	-0.464915	-0.513721	-0.292295	-0.69888
LOC107839676	structural maintenance of chromosomes protein 5	XP_047253732.1	107839676	0.621759	0.487155	0.650485	0.710184	0.764074	0.724504	0.928089	1.04988	0.68299	1.10133	1.10569	-0.387908	-0.473417	-0.749647	-0.421117	-0.64084	-0.205721	-1.53494	-1.53995	-0.800305	-0.986093	-1.0862
LOC107839677	uncharacterized LOC107839677	XP_016538751.2	107839677	0.709579	0.682291	0.186916	0.483387	0.155492	-0.11833	1.01705	0.635545	0.649521	0.527087	0.364685	-0.0903059	0.0601418	-0.192402	-0.349251	-0.314302	-0.317759	0.163399	0.11127	-1.48158	-1.3982	-1.48424
LOC107839678	probable protein disulfide-isomerase A6	XP_016538752.1	107839678	-0.0600567	0.445152	-0.263631	-0.376514	-0.231777	0.114081	0.681027	0.152095	0.0290521	-0.0481157	-0.211647	0.114687	0.243981	0.170794	-0.297111	-0.168386	-0.426215	0.563424	0.634595	-0.296042	-0.504991	-0.264401
LOC107839679	zinc finger matrin-type protein 2	XP_016538753.1	107839679	-0.290238	0.0152559	-0.460357	-0.529664	-0.462633	-0.481037	-0.303791	-0.012446	-0.318609	-0.365398	-0.323829	0.654555	0.512949	0.190366	0.223514	0.190107	0.121168	0.612641	0.545295	0.0612889	0.20215	0.218714
LOC107839680	pentatricopeptide repeat-containing protein At1g09190	XP_016538755.2	107839680	-0.502755	-0.981856	-0.380281	-0.28628	-0.11582	0.333199	0.0314312	0.03877	-1.03924	-0.947644	-1.01775	0.223226	0.596913	0.311136	0.521594	0.676196	0.639913	1.25109	1.3139	-0.0847882	-0.55538	-0.0255666
LOC107839681	GTP-binding protein SAR1A-like	XP_016538756.1	107839681	-0.382713	-0.114269	-0.532708	-0.350338	-0.599537	-0.756073	-0.547055	-0.822747	-0.538974	-0.841229	-0.919341	0.409716	0.607233	0.432294	0.365611	0.391073	0.136382	1.35517	1.0957	0.351109	0.536681	0.724008
LOC107839682	dihydrolipoyl dehydrogenase 2, chloroplastic-like	NP_001311501.1	107839682	0.300959	0.366766	0.560002	0.601643	0.42516	0.863688	0.575729	0.431084	1.14059	0.984627	1.1088	-1.21952	-0.847493	-0.76872	-0.570289	-0.649084	-0.403673	-0.260326	-0.340589	-0.805515	-0.749558	-0.744279
LOC107839683	universal stress protein A-like protein	XP_047250700.1	107839683	-0.856334	-1.05498	-0.744704	-0.697971	-0.0322311	-0.102383	-0.719256	0.104332	-0.803094	-0.374832	-0.815589	0.827808	0.15397	0.82002	-0.103944	1.0564	0.336407	1.55795	1.52259	0.0457271	-0.330511	0.210621
LOC107839685	calreticulin	XP_016538761.2	107839685	-0.482912	0.133376	-0.167414	-0.275041	-0.0648142	0.0285655	0.693287	0.157825	-0.285489	0.0278911	-0.00605577	-0.402226	-0.177869	-0.184501	-0.618126	-0.0676547	-0.409527	0.791274	0.722632	0.0950518	0.0941085	0.397617
LOC107839686	50S ribosomal protein L1, chloroplastic-like	XP_016538766.1	107839686	-0.568655	-0.290587	-0.419671	-0.175754	-0.340154	-0.510817	-0.223444	0.27158	-0.252977	-0.273116	-0.335144	0.484978	0.423051	0.437916	0.118387	0.483424	0.210215	0.16619	0.208217	0.229599	0.253587	0.103175
LOC107839688	RNA pseudouridine synthase 1	XP_016538763.2	107839688	0.128747	0.176951	0.212702	0.198085	0.166904	0.408659	0.121631	0.248295	-0.0692272	-0.0297562	0.0803699	-0.105702	-0.152007	-0.175805	-0.0795107	-0.096523	-0.0686126	-0.338658	-0.157129	-0.262008	-0.138904	-0.0684995
LOC107839689	putative membrane-bound O-acyltransferase C24H6.01c	XP_016538770.2	107839689	0.264949	0.309239	0.191253	0.196924	0.126989	-0.111458	-0.0522506	0.216566	0.685416	0.806829	0.973705	0.0806189	-0.491588	-0.620192	0.0975157	0.0153106	0.1336	-1.0852	-1.05798	-0.0846592	-0.176563	-0.419021
LOC107839690	iron-sulfur assembly protein IscA-like 2, mitochondrial	XP_047250707.1	107839690	-0.870824	-0.832528	-0.713894	-0.728448	-0.701689	-0.894066	-0.959728	-1.08085	-0.800928	-1.04489	-0.869273	0.948727	0.870231	0.738925	0.836275	0.704014	0.618654	0.810055	0.85587	0.992592	1.1675	0.954279
LOC107839691	peptide chain release factor PrfB2, chloroplastic	XP_016538775.2	107839691	0.0482341	0.0716741	-0.0687789	-0.116289	0.0491382	0.322587	0.140198	0.0866632	0.233375	0.446231	0.377863	0.0801313	0.134472	0.182982	-0.0440415	-0.251787	0.0129052	-0.261151	-0.32634	-0.406121	-0.229853	-0.482093
LOC107839692	protein RETICULATA-RELATED 4, chloroplastic-like	XP_016538780.2	107839692	1.81592	1.26102	1.26533	1.56909	1.47242	-0.0530301	0.969511	-0.00660737	0.1338	0.62033	0.218689	-0.859396	-0.791789	-1.07818	-0.871754	-0.796223	-0.639584	-1.07818	-0.825578	-0.720107	-0.845907	-0.759786
LOC107839693	ribosomal RNA small subunit methyltransferase	XP_016538776.1	107839693	0.0983012	0.414045	-0.0164754	-0.0259472	-0.0442703	-0.401432	0.0158229	-0.176067	-0.0204497	-0.186417	-0.245374	0.104806	0.0862413	0.139061	-0.0646526	-0.0788805	-0.00810375	0.252943	0.0914154	-0.0347856	-0.0834017	0.183622
LOC107839694	pentatricopeptide repeat-containing protein At1g09820	XP_016538777.2	107839694	0.375716	0.296435	0.395754	0.380956	0.465863	0.691054	0.406154	0.492448	0.357716	0.685703	0.909511	-0.0148376	-0.37032	-0.437429	-0.104262	-0.304916	-0.400733	-0.965686	-0.792241	-0.689092	-0.628553	-0.749239
LOC107839695	bZIP transcription factor 53-like	XP_016538782.1	107839695	-1.22295	-1.39575	-1.54471	-1.82437	-1.80484	-2.06216	-1.76549	-1.85135	-1.80507	-2.06216	-1.88146	1.79468	1.96201	1.75977	1.29234	1.56551	1.23969	1.89854	1.72674	1.95023	1.96958	2.06123
LOC107839696	uncharacterized LOC107839696	XP_016538783.2	107839696	-0.594961	-0.723696	-0.0848055	-0.204073	-0.146696	-0.0780346	0.0386042	-0.106035	-0.0723446	-0.0893017	-0.147514	-0.559996	-0.54998	-0.617748	-0.33948	0.00474231	-0.0850063	0.831588	0.755373	0.914066	0.804906	1.05039
LOC107839698	microfibrillar-associated protein 1-like	XP_016538787.2	107839698	-0.0363164	0.198802	0.00353247	-0.0940904	0.115943	-0.109944	-0.115249	-0.295382	-0.297013	-0.419215	-0.166074	0.794341	0.271688	0.11164	0.499511	0.500836	0.34949	-0.496091	-0.732285	-0.0215168	0.178416	-0.241025
LOC107839701	ATP-dependent Clp protease proteolytic subunit 5, chloroplastic	XP_016538790.1	107839701	-0.0595812	-0.0849921	-0.330633	-0.166209	-0.322229	0.233147	0.0454453	0.0379944	-0.354054	-0.284517	-0.552679	0.160076	0.344782	0.50733	-0.224504	0.0636157	-0.0807412	0.360052	0.289191	0.108736	0.0735863	0.236185
LOC107839702	polyubiquitin-like	XP_016538791.2	107839702	-0.200888	0.32344	-0.110062	0.279162	0.0174702	-1.2732	-0.517166	-0.270963	-0.0539103	-0.583239	-0.511711	-0.417526	0.0673927	0.0438519	-0.490792	0.218829	-0.13672	1.37676	1.26255	0.153831	0.146142	0.676757
LOC107839703	uncharacterized LOC107839703	XP_016538792.2	107839703	-0.145278	-0.169746	-0.0554884	-0.17405	-0.0146066	-0.115326	-0.208029	0.169485	-0.120482	0.145468	0.332802	0.275116	0.216629	0.0417261	0.296684	0.258194	0.0853263	-0.608935	-0.645934	0.269949	0.109863	0.0566317
LOC107839706	protein EFR3 homolog A	XP_016538796.2	107839706	0.387516	0.179278	0.0143466	0.12331	0.180545	0.00739254	0.252425	0.0501407	-0.203602	-0.11179	-0.0817041	-0.347539	0.0200772	0.353872	-0.295023	-0.172829	-0.0278351	-0.089264	0.00961254	-0.0693506	0.00815871	-0.187737
LOC107839707	uncharacterized LOC107839707	XP_016538797.1	107839707	-0.797242	-0.894151	-0.694048	-0.553329	-0.459926	-0.566347	-0.699561	-1.01456	-1.16633	-1.04569	-1.19635	0.998047	1.28954	1.25814	0.912744	0.700172	0.949631	0.877415	0.959983	0.494193	0.324491	0.323175
LOC107839708	CTL-like protein DDB_G0274487	XP_016538805.2	107839708	0.483793	0.0830022	0.340574	0.242879	0.496864	1.2486	1.40271	1.20176	1.50761	1.54055	1.6428	-1.54424	-1.34781	-1.38661	-1.36441	-1.53263	-1.49032	-0.799003	-0.871292	0.0298138	-0.0219347	0.137301
LOC107839709	TMV resistance protein N-like	XP_047251539.1	107839709	0.244382	-0.0401565	0.243182	0.0685082	0.173524	0.0356903	0.031813	-0.0226804	-0.351081	-0.354828	-0.283985	0.433365	0.117038	-0.0292764	0.38421	0.488439	0.36615	-0.433253	-0.442515	-0.128916	-0.0475299	-0.452079
LOC107839710	nucleolar protein 56-like	XP_016538803.1	107839710	0.250159	0.2827	0.175184	0.0950833	0.263023	0.631262	0.72398	0.282262	0.0671616	0.317008	0.219405	-0.0229763	0.0753416	-0.154055	-0.0349357	-0.0127882	0.122182	-0.171458	-0.2787	-0.99546	-0.778495	-1.05588
LOC107839711	pentatricopeptide repeat-containing protein At4g01990, mitochondrial-like	XP_016538804.2	107839711	0.259014	0.542719	0.190262	0.172066	0.146659	0.497726	0.548885	0.833942	-0.332554	-0.344111	-0.407243	0.259903	0.15165	0.344861	0.0404851	0.0365493	0.376801	-0.0904222	0.121675	-0.989324	-1.20734	-1.1522
LOC107839712	uncharacterized LOC107839712	XP_016538806.1	107839712	-0.073223	0.208653	0.0825143	-0.0430504	0.0936824	-0.115302	0.138199	0.0807255	0.240326	-0.215411	-0.0538096	-0.323356	-0.0466953	-0.0329874	-0.277873	0.00837179	-0.037637	0.36374	0.448721	-0.162049	-0.197561	-0.0859784
LOC107839713	tip elongation aberrant protein 1-like	XP_016538807.1	107839713	2.60749	2.31665	2.53865	2.47909	2.56078	2.70344	2.22404	2.58294	1.97411	2.54162	2.3721	-2.47056	-2.35382	-2.60231	-1.80223	-2.67596	-2.26835	-2.65704	-2.52151	-2.59985	-2.44075	-2.50855
LOC107839714	solute carrier family 40 member 3, chloroplastic	XP_016538810.1	107839714	-0.0670114	-0.388381	-0.19148	-0.324216	-0.39404	-0.348916	-0.3982	-0.519949	-0.210722	0.0164835	0.2128	0.0685469	0.252396	0.365346	-0.00729825	-0.0255496	-0.00207432	0.0443535	-0.0832825	0.657949	0.735871	0.607376
LOC107839716	putative gamma-glutamylcyclotransferase At3g02910	XP_016538817.2	107839716	0.254776	-0.23612	-0.056979	-0.238029	0.252638	0.580078	-0.0200619	0.128264	-0.169786	-0.0386327	-0.189309	-0.338853	0.0497948	-0.183065	-0.379164	-0.39499	-0.6453	0.455692	0.260768	0.256101	0.0630238	0.589153
LOC107839717	NHL repeat-containing protein 2	XP_016538815.2	107839717	0.360989	0.312864	0.596253	0.785151	0.683799	0.181937	0.0571592	0.526471	0.0558273	0.151932	0.208952	-0.0685699	-0.0374239	-0.0536821	-0.147644	-0.259454	-0.144125	-0.937578	-0.702058	-0.502143	-0.419897	-0.648759
LOC107839718	transcription factor bHLH149	XP_016538816.2	107839718	0.639837	0.971448	0.612956	1.1025	0.734843	0.576377	1.32438	1.357	1.09868	1.01967	0.876434	-1.00515	-0.965485	-1.02179	-1.30499	-1.01889	-1.2697	-0.254766	-0.383771	-1.00621	-1.3364	-0.746957
LOC107839719	uncharacterized LOC107839719	XP_016538818.1	107839719	-0.218425	-0.202735	-0.0234272	-0.384015	-0.0906967	0.149889	-0.161171	0.166906	-0.0417066	-0.2596	-0.24271	0.257984	0.080802	0.0615481	0.259899	0.0715175	0.0482428	-0.0557463	-0.164738	0.274639	0.486537	-0.0129939
LOC107839720	uncharacterized LOC107839720	XP_016538821.1	107839720	-0.0242185	0.394219	-0.210447	-0.137806	-0.116961	0.150221	-0.0713492	-0.137584	-0.227335	-0.10269	-0.215313	0.295633	-0.131409	-0.0156853	0.102551	0.100226	-0.00939077	0.140811	0.118485	-0.0223348	0.0450722	0.075305
LOC107839721	E3 ubiquitin-protein ligase CIP8	XP_016538823.2	107839721	-0.465076	-0.352866	-0.522841	-0.507897	-0.42924	-0.626524	-0.350946	-0.694355	-0.466723	-0.783282	-0.859152	-0.282611	0.227094	0.083717	0.453688	0.342745	0.149416	1.39293	1.1383	0.615265	0.712405	1.22596
LOC107839722	importin subunit alpha-4	NP_001311502.1	107839722	0.00875119	0.0447324	0.116456	0.182908	0.04497	0.164027	0.333631	-0.00363572	0.0658487	-0.0183029	-0.110256	-0.328741	0.0252415	0.0600292	-0.201659	-0.128014	-0.248968	0.614864	0.566788	-0.451333	-0.458731	-0.278606
LOC107839723	photosystem I chlorophyll a/b-binding protein 5, chloroplastic-like	XP_016538825.1	107839723	1.43711	1.24408	2.05239	1.81516	2.058	0.123389	-0.0564572	0.367007	-0.379437	-0.43286	-0.555877	-0.587657	-0.66878	-0.415034	-0.362474	-0.676978	-0.418347	-1.2024	-1.2024	-0.620128	-0.800954	-0.717347
LOC107839724	N-alpha-acetyltransferase daf-31	XP_016538829.1	107839724	-0.472964	0.0396142	-0.274628	-0.326871	-0.397925	-0.318127	-0.0540051	-0.505165	-0.284635	-0.215215	-0.385299	0.0546944	-0.0268727	0.0569708	0.0422388	0.234951	0.0527033	0.494887	0.353471	0.425953	0.710005	0.796219
LOC107839725	rhodanese-like domain-containing protein 6	XP_016538826.1	107839725	0.126166	0.136991	-0.0402258	0.0156309	0.0896946	0.534529	0.545352	0.819716	0.326826	0.493232	0.418988	-0.0666844	-0.271749	-0.174594	-0.444153	-0.376371	-0.373735	-0.301742	-0.17697	-0.367666	-0.434028	-0.479208
LOC107839726	probable Xaa-Pro aminopeptidase 3	XP_016538827.1	107839726	-0.0695639	-0.00246012	-0.149573	-0.136083	-0.0360345	0.444067	0.159953	0.388954	0.099026	0.226014	0.137033	-0.285535	-0.208636	-0.168468	-0.358615	-0.209693	-0.117036	-0.0661037	0.0810269	0.0686277	-0.0619191	0.265018
LOC107839728	uncharacterized LOC107839728	XP_016538828.1	107839728	2.71747	3.47347	1.64606	1.81373	1.40674	1.94077	2.51059	2.97752	4.34117	3.51213	3.6367	-2.85014	-2.55484	-2.76455	-2.74678	-2.90029	-3.11499	-2.90644	-2.92242	-2.47107	-2.29246	-2.45235
LOC107839729	uncharacterized LOC107839729	XP_016538830.2	107839729	-0.169075	-0.0359937	0.0713759	-0.133473	0.154835	-0.136594	0.0663197	-0.183468	-0.307343	-0.243356	-0.364962	0.0581899	-0.162149	0.017156	0.311856	0.235214	0.342425	0.686465	0.511729	-0.31355	-0.329797	-0.0758025
LOC107839732	uncharacterized LOC107839732	XR_001665129.2	107839732	-0.769843	-0.769843	-0.769843	-0.769843	-0.769843	-0.474265	-0.769843	-0.769843	-0.769843	-0.769843	-0.769843	-0.769843	-0.769843	-0.769843	0.139001	0.819313	1.15988	-0.769843	-0.769843	3.43951	3.46525	2.99896
LOC107839733	uncharacterized LOC107839733	XP_016538834.2	107839733	-1.3591	-1.3591	1.25626	1.05736	1.04649	-1.3591	-1.3591	-1.3591	1.31823	1.08495	1.22488	-1.3591	-1.3591	-1.3591	1.14124	1.41795	1.43904	-1.3591	-1.3591	1.0113	0.74989	0.84342
LOC107839734	F-box/WD-40 repeat-containing protein At3g52030	XP_016538838.2	107839734	-0.213702	-0.308289	-0.0243418	-0.138245	-0.00711181	-0.170863	-0.397948	-0.375592	-0.451692	-0.378252	-0.288663	0.577639	0.631104	0.518909	0.344612	0.0651269	0.253891	0.123057	0.0870605	0.0863176	0.0140692	0.0529137
LOC107839736	S-adenosylmethionine synthase 1	XP_016538836.2	107839736	0.426278	0.481061	0.817095	1.14661	0.728436	0.0594531	0.107562	0.485837	0.274997	-0.0472459	-0.172923	-0.915194	-0.511883	-0.352007	-0.963857	-0.606295	-0.652994	-0.159811	-0.132066	-0.0559444	-0.35059	0.393481
LOC107839738	EVI5-like protein	XP_016538839.1	107839738	0.289848	0.13679	-0.00404768	0.118435	0.0219459	0.00885093	0.0565371	0.304614	0.578186	0.471394	0.563774	-0.155443	-0.541608	-0.612061	-0.33417	-0.358717	-0.3817	-0.347787	-0.279563	0.177478	0.228283	0.0589602
LOC107839739	probable receptor-like protein kinase At5g18500	XP_016538842.1	107839739	1.86706	1.75369	1.62635	1.6939	1.49532	2.0428	2.12673	1.79817	1.69417	1.88071	1.62887	-2.47619	-2.22	-2.37024	-0.962606	-2.02891	-1.53998	-2.0817	-1.87911	-1.48927	-1.27355	-1.28622
LOC107839741	glucan endo-1,3-beta-glucosidase 4	XP_047250742.1	107839741	0.0555345	0.0191527	0.276823	0.391768	0.14105	-0.0387023	0.43662	0.508785	0.841607	0.809124	0.971009	-0.701549	-0.320191	-0.42522	-0.108796	-0.810178	-0.35517	-0.964114	-1.06552	-0.0761018	0.450417	-0.0363512
LOC107839742	myosin-11-like	NA	107839742	-0.303761	-0.658878	-0.532364	-0.246184	-0.349591	-1.0294	-0.902035	-0.706459	-0.541918	-0.59472	-0.431382	1.12076	1.39651	1.10525	0.368673	0.174245	0.467395	0.660885	0.923325	-0.058582	0.120101	0.0181298
LOC107839744	uncharacterized LOC107839744	XR_001665130.2	107839744	0.0766214	-0.235747	0.0371032	0.189177	0.0647686	-0.0718744	-0.28135	-0.365523	-0.0523079	0.0738206	0.0534475	0.0309889	0.0204439	-0.0746709	0.0977531	0.245353	0.0488983	-0.102022	-0.00728676	0.0809656	-0.0175843	0.189026
LOC107839745	uncharacterized LOC107839745	XP_016538850.1	107839745	-0.0369173	-0.456632	-0.0102977	-0.0415387	-0.23934	-0.155561	-0.0752055	-0.0877212	-0.0640437	0.0956714	0.00485784	-0.24561	-0.267462	0.10651	0.16998	-0.171896	0.0131114	-0.26413	0.00597005	0.712128	0.462535	0.545591
LOC107839746	pentatricopeptide repeat-containing protein At1g63330-like	XP_016538851.2	107839746	0.0194363	-0.227999	-0.00359123	0.0350315	0.0157876	-0.0362593	-0.21737	0.080186	0.147893	0.33322	0.247717	0.0109235	0.0049352	0.173095	0.0843667	-0.184487	0.137224	-0.464118	-0.382674	0.253709	0.252963	-0.279989
LOC107839747	uncharacterized LOC107839747	XP_016538852.1	107839747	-0.404493	-0.400299	-0.515939	-0.547004	-0.485493	-0.274773	-0.391663	-0.204241	-0.234492	-0.282713	-0.307253	-0.287449	0.168503	0.131525	-0.0980896	0.157084	0.10014	0.807151	0.830301	0.557582	0.71426	0.967356
LOC107839750	protein transport protein SEC31 homolog B	XP_016538857.2	107839750	0.123774	-0.0843557	0.0765044	0.0439513	0.0470837	0.131671	0.492722	0.239924	0.0301184	0.327902	0.408128	-0.579904	-0.0205749	0.164711	-0.349866	-0.644546	-0.374507	0.284613	0.318679	-0.172863	-0.262917	-0.20025
LOC107839751	uncharacterized LOC107839751	XP_016538854.1	107839751	0.164428	0.177118	0.175172	0.22063	0.151584	0.0682309	0.459199	0.0221404	-0.0763917	0.0840254	0.0963771	-0.568076	-0.269058	-0.0536476	-0.488674	-0.629795	-0.405053	0.195662	0.274755	0.0163427	0.150733	0.234298
LOC107839752	cyprosin-like	XP_016538858.1	107839752	0.177214	-0.154835	0.0200221	-0.0847483	0.16716	0.155548	-0.391456	0.0535991	-0.0706497	-0.257397	-0.329094	0.275787	0.547922	0.550918	-0.517463	-0.24913	-0.300379	0.285292	0.325873	-0.167966	0.0347698	-0.0709906
LOC107839753	G patch domain-containing protein 8	XP_016538859.1	107839753	0.105386	0.190365	0.0246066	0.0687505	0.0951528	0.0450593	-0.136715	-0.128144	0.41305	0.309097	0.340045	0.259951	-0.279243	-0.444304	0.464195	0.307283	0.271907	-0.69092	-1.09578	-0.0197246	-0.0507885	-0.0492329
LOC107839754	hydrophobic protein LTI6A-like	XP_016538863.1	107839754	-2.07303	-1.36191	-0.503011	-0.65792	-0.651048	-2.00767	-1.60044	-1.72076	-0.735811	-1.13622	-0.959266	-0.807214	-0.56345	-0.500318	0.595716	1.1275	0.436049	1.14566	1.16639	3.32825	3.68962	3.78888
LOC107839755	hydrophobic protein LTI6A-like	XP_016538864.1	107839755	-0.857618	-0.235695	-0.643763	-0.914353	-0.729826	-0.179237	-0.215765	-0.481949	-0.72022	-0.754329	-0.773471	0.378803	0.670223	0.733493	-1.37541	-1.17953	-1.55691	1.21784	1.00772	2.0717	2.01462	2.52368
LOC107839756	titin	XP_016538865.2	107839756	0.626134	0.26664	0.550638	0.999267	0.939948	0.745899	0.443633	0.503709	-0.0954144	0.364217	0.331381	0.0250921	-0.173013	-0.472331	0.132712	-0.300193	-0.136369	-0.510348	-0.589444	-1.18448	-1.0572	-1.41047
LOC107839757	transcription factor PIF3-like	XP_016538866.2	107839757	0.864251	0.559723	0.765718	0.879959	0.958753	0.933141	1.52307	1.17708	0.632206	0.566639	0.51784	-1.06855	-0.969152	-0.97073	-0.526709	-1.00188	-0.657252	-0.675085	-0.649301	-0.98261	-0.927227	-0.949885
LOC107839758	probable carbohydrate esterase At4g34215	XP_016538868.1	107839758	1.09378	1.3413	1.23959	1.19257	1.44278	2.22575	2.26223	1.88194	0.612089	0.707902	0.680939	-1.20337	-1.21947	-1.42215	-1.42215	-1.42215	-1.42215	-1.24823	-1.42215	-1.42215	-1.42215	-1.05475
LOC107839759	myb-related protein 330	XP_016538869.2	107839759	0.999473	0.506689	1.50514	1.3122	1.18696	1.23798	0.797532	1.01688	0.694187	1.21787	1.02908	-1.04582	-1.04582	-1.04582	-1.04582	-1.04582	-1.04582	-1.04582	-1.04582	-1.04582	-1.04582	-1.04582
LOC107839760	pectin acetylesterase 12	XP_016538871.1	107839760	0.346642	0.350537	0.655265	0.706754	0.4552	0.347925	-0.00741195	0.111147	-0.313765	0.0962683	-0.113026	-0.619418	-0.355591	-0.357069	-0.633829	-1.05375	-0.597665	0.792997	0.760031	-0.186816	-0.203201	-0.181227
LOC107839762	flap endonuclease 1	XP_016538873.1	107839762	-0.311478	-0.0691293	-0.260916	-0.325902	-0.23525	0.336243	0.261994	0.220497	0.0697087	0.323206	0.312168	-0.0108197	-0.159842	-0.0316004	0.0928748	0.0887744	0.212486	-0.0855651	-0.082888	-0.201142	-0.139316	-0.0041019
LOC107839763	nectarin-1-like	NP_001311503.1	107839763	1.59267	1.72534	1.55961	1.87667	1.28416	0.0305821	0.533246	0.579489	1.73131	1.27568	1.48013	-1.37692	-0.92891	-1.34394	-1.59571	-1.39617	-1.37578	-0.97308	-1.3431	-1.05059	-1.26758	-1.01711
LOC107839764	nectarin-1-like	XP_016538877.1	107839764	0.704894	0.274858	0.428698	0.544584	-0.16734	-1.16571	-1.5524	-1.42566	-0.532858	0.0471036	-0.2449	-0.10538	-0.235079	-0.0990651	-0.918736	-0.281634	-0.620998	2.33307	2.31513	0.129974	-0.0360694	0.607518
LOC107839765	methyltransferase-like protein 13	XP_016538881.1	107839765	-0.202862	-0.0840655	-0.103601	0.134511	-0.16933	-0.786612	-0.144045	-0.236362	0.0417454	-0.318245	-0.25868	0.100078	0.172804	0.168036	0.141386	0.119682	0.0841234	0.360663	0.448242	0.0556441	0.150773	0.326114
LOC107839766	glutamate--tRNA ligase, cytoplasmic	XP_016538878.1	107839766	-0.0169194	0.0956022	-0.0635045	-0.0698097	0.0107802	-0.00878378	0.391928	0.0093108	-0.364497	-0.188661	-0.318285	0.0205808	0.192702	0.342189	-0.365794	-0.328349	-0.32117	0.546593	0.546591	-0.0862411	-0.0778206	0.0535573
LOC107839767	uncharacterized LOC107839767	XP_016538879.1	107839767	-0.532456	-0.57189	-0.388565	-0.401245	-0.381344	-0.609811	-0.685153	-0.679965	-0.883301	-0.494104	-0.829742	0.312315	0.644997	0.199908	0.809371	0.263743	0.349077	0.682089	0.589567	0.770117	0.923822	0.912572
LOC107839768	transmembrane protein 184A	XP_016538880.1	107839768	0.30604	0.0599498	0.0160458	0.168318	0.0329086	0.432571	0.175372	0.0735085	-0.0758989	-0.0108379	-0.01953	-0.134842	-0.0297165	0.0107649	-0.443312	-0.563632	-0.419251	0.150211	0.0148027	0.076768	0.0118974	0.167862
LOC107839769	pentatricopeptide repeat-containing protein At4g38150-like	XP_016538882.2	107839769	-0.144776	0.320516	-0.18535	-0.268469	-0.0307295	0.243251	-0.165437	0.000379544	-0.634003	-0.537932	-0.459775	0.221975	0.178467	0.402871	0.00685785	0.243192	0.365773	0.669664	0.409278	-0.274245	-0.290193	-0.0713159
LOC107839770	NADPH:adrenodoxin oxidoreductase, mitochondrial	XP_016538883.2	107839770	-0.300615	-0.364866	-0.384262	-0.353993	-0.174954	0.0771052	-0.605059	-0.188261	0.459803	0.4482	0.41653	-0.209208	-0.367653	-0.309102	0.170129	0.313209	0.0900361	-0.0608201	-0.234781	0.573134	0.445973	0.559454
LOC107839771	uncharacterized LOC107839771	XP_016538887.1	107839771	-0.455329	-0.114529	0.135542	0.0693494	-0.356189	-0.583018	-0.430515	-0.561804	-0.208056	-0.628705	-0.631659	-0.328374	0.115919	0.159409	0.284947	0.123821	0.090635	1.17306	1.23268	0.181976	0.334257	0.396588
LOC107839772	uncharacterized LOC107839772	XP_016538888.1	107839772	0.287348	-0.0312159	0.128862	0.260184	-0.101325	-0.00199917	0.39208	-0.0192328	0.371211	0.324612	0.457514	-0.840918	-0.24361	0.0862775	-0.550324	-0.824799	-0.796674	0.185255	0.206973	0.238819	0.106531	0.364429
LOC107839774	agamous-like MADS-box protein AGL15	XP_016538893.1	107839774	-1.24163	-1.29401	-0.296707	-0.611266	-0.223618	-0.225759	-1.03972	-0.442879	-0.740897	-0.489923	-0.950988	0.774826	0.72162	0.676946	0.491665	0.484602	0.295666	1.2934	1.23153	0.469028	0.482806	0.635303
LOC107839775	TVP38/TMEM64 family membrane protein slr0305	XP_016538890.1	107839775	-0.113858	-0.037242	-0.146462	0.0401804	-0.201013	-0.546276	-0.423012	-0.576165	0.0968343	-0.644796	-0.427667	0.295781	0.352884	0.408223	0.228557	-0.100388	-0.166448	0.41412	0.427317	0.233407	0.564551	0.321471
LOC107839777	nuclear pore complex protein NUP160	XP_016538892.2	107839777	0.156801	-0.0836276	0.417949	0.264814	0.271203	0.643038	0.616566	0.467406	0.112109	0.55194	0.464701	-0.363571	0.0596623	0.316111	-0.250744	-0.632787	-0.178504	-0.568181	-0.440648	-0.632203	-0.585366	-0.606667
LOC107839778	endoglucanase 25-like	XP_016538895.1	107839778	0.0813367	0.0118298	0.463305	0.615104	0.576227	0.417859	0.723382	0.727608	0.555884	0.129272	0.0809866	-2.32263	-2.20384	-2.23724	1.00425	0.320301	0.5343	2.05031	1.7712	-1.35163	-0.816075	-1.13174
LOC107839779	eukaryotic translation initiation factor 3 subunit C-like	XP_016538896.1	107839779	0.164812	0.148037	0.0949358	0.129533	0.0333445	0.0489401	0.586349	0.0432996	-0.157308	-0.08588	0.00575962	-0.40412	-0.0304681	-0.00387227	-0.201373	-0.235576	-0.18026	0.288431	0.244211	-0.139823	-0.142713	-0.206261
LOC107839780	ferric reduction oxidase 7, chloroplastic-like	XP_016538897.1	107839780	0.166454	-0.72346	-0.133941	0.441671	-0.0393415	-3.93137	-0.884317	-1.87552	-0.588134	-0.192882	0.0277553	1.33925	2.1975	1.87428	1.40494	0.402001	0.813858	-0.462992	-0.554586	0.296968	0.144678	0.277189
LOC107839781	uncharacterized LOC107839781	XP_047251545.1	107839781	-1.61568	-1.59909	0.0153674	-0.185928	0.287062	-1.398	-1.12409	-1.01489	-1.72902	-1.53833	-1.50987	0.417221	0.388945	-0.213312	4.74384	3.87241	4.31063	-0.0647957	-0.358409	-0.501468	-0.434339	-0.748271
LOC107839782	probable leucine-rich repeat receptor-like protein kinase At5g49770	XP_016538899.2	107839782	0.116677	0.0934878	0.3225	0.119425	0.303782	0.728359	-0.0745836	0.321619	0.78002	0.635427	0.771723	0.0884711	-0.247717	-0.410693	0.0409184	-0.239604	-0.0924998	-0.982442	-0.868514	-0.350377	-0.345031	-0.710947
LOC107839783	uncharacterized LOC107839783	XR_001665133.2	107839783	-0.654405	-0.176886	-0.469886	-0.478983	-0.597625	-0.476913	-0.268874	-0.160518	-0.425173	-0.322316	-0.445138	-0.124803	0.150567	0.246869	0.20028	0.35928	0.0742488	0.860382	0.89566	0.585486	0.505536	0.723212
LOC107839784	uncharacterized LOC107839784	XP_047251547.1	107839784	0.317934	0.557807	0.393541	0.483205	0.443865	0.507337	0.506556	0.315501	0.416124	0.521572	0.505424	-0.535049	-0.587109	-0.326716	-0.41398	-0.489482	-0.386458	-0.0924456	-0.026628	-0.792418	-0.643275	-0.675307
LOC107839785	glutathione S-transferase zeta class-like	NP_001311504.1	107839785	-1.95498	-1.46225	-1.85952	-1.94966	-1.81032	-1.93171	-2.03259	-1.62693	-1.61583	-1.78328	-1.79998	1.73534	1.77577	1.65389	1.48389	1.72277	1.72302	2.28418	2.23632	1.62165	1.8295	1.76071
LOC107839787	probable leucine-rich repeat receptor-like protein kinase At5g49770	XP_016538907.2	107839787	0.413837	0.398774	0.0248778	-0.106343	-0.0936143	0.581584	1.14723	0.704188	0.818603	0.181	0.469594	-0.312101	-0.594982	-0.391533	-0.610178	-0.633436	-0.40032	-0.367117	-0.357056	-0.110737	-0.52335	-0.23892
LOC107839788	probable leucine-rich repeat receptor-like protein kinase At5g49770	XP_016538908.2	107839788	0.514676	0.828965	0.897814	0.831407	0.672293	0.892289	1.00148	1.04388	1.17724	1.00639	1.1181	0.0466536	-0.896501	-1.19679	0.0590424	-0.216707	-0.141576	-1.96936	-2.01187	-1.12617	-1.32822	-1.20304
LOC107839789	serine/threonine-protein kinase-like protein At3g51990	XP_016538912.1	107839789	0.0353216	0.157866	0.156191	-0.0521023	-0.0780817	0.282547	0.612609	0.678998	0.31652	0.273866	0.176541	-0.45505	-0.393638	-0.0404494	-0.279872	-0.147173	-0.335973	-0.360913	-0.468283	-0.024902	-0.0685245	0.0145036
LOC107839791	PCTP-like protein	XP_016538910.1	107839791	-0.272734	0.123318	0.866887	1.13181	0.57375	1.15187	1.15431	0.404511	1.22484	0.986133	0.936219	-0.440821	-0.687893	-0.736644	-0.800569	-0.694135	-0.781522	-0.846434	-0.839649	-0.587143	-1.09225	-0.773858
LOC107839792	cinnamoyl-CoA reductase 2	XP_016538911.2	107839792	-1.01108	-0.760192	-1.02262	-0.872848	-1.07558	-1.30527	-0.648621	-1.00647	-1.19282	-1.24982	-1.24019	0.816236	1.02628	1.09454	0.133504	0.151125	-0.225169	1.84852	1.57457	1.62329	1.35322	1.98939
LOC107839794	PHD finger protein Alfin1	XP_016538914.1	107839794	-0.104984	0.150047	-0.0383614	0.0393024	-0.198552	-0.234541	-0.0446612	0.0248943	-0.0740409	-0.0239682	-0.169738	-0.147016	-0.237485	-0.113372	-0.507029	-0.123584	-0.147921	0.336581	0.317494	0.36117	0.46617	0.469596
LOC107839796	PHD finger protein Alfin1-like	XP_016538916.1	107839796	-0.525508	0.131918	-0.102808	-0.00522654	-0.272033	-0.59814	-0.0342126	0.139696	-0.0283265	0.175115	0.0169161	-0.16355	-0.191591	-0.253326	-0.468786	-0.152828	-0.221728	0.391168	0.419044	0.431393	0.807023	0.505789
LOC107839797	histidine--tRNA ligase, cytoplasmic	XP_016538917.1	107839797	-0.138362	-0.188374	-0.284946	-0.279273	-0.308542	-0.231226	-0.0433115	-0.00303564	-0.161897	-0.0948373	-0.153032	0.21058	0.527407	0.4425	-0.148424	-0.133915	-0.0913982	0.238591	0.351466	0.163704	0.188697	0.137628
LOC107839798	2-C-methyl-D-erythritol 4-phosphate cytidylyltransferase, chloroplastic	XP_016538918.1	107839798	0.99738	1.21027	0.751225	0.932764	0.836788	0.913832	1.02088	0.969658	0.633894	0.68731	0.57248	-0.492682	-0.755833	-0.742637	-0.68949	-0.630718	-0.686805	-1.43741	-1.46554	-0.586091	-1.23219	-0.807084
LOC107839799	protein STICHEL	XP_047250767.1	107839799	0.433679	0.228914	0.309473	0.491397	0.168406	0.53876	0.911653	0.785734	0.366833	0.687601	0.563686	-0.251317	-0.84082	-0.592773	-0.417239	-0.310588	-0.264183	-0.516899	-0.549061	-0.275259	-0.698512	-0.769486
LOC107839800	bifunctional endo-1,4-beta-xylanase XylA	XP_016538923.1	107839800	-0.305511	-0.410539	-0.239397	-0.336913	-0.373933	-0.454278	-0.40488	-0.292881	-0.0775309	-0.316742	-0.414523	0.300092	0.206916	0.339814	0.31884	0.585415	0.19709	0.107463	0.110762	0.524655	0.553812	0.382269
LOC107839801	NADH dehydrogenase [ubiquinone] 1 beta subcomplex subunit 3-B	XP_016538920.1	107839801	-0.389893	0.097464	-0.396439	-0.41827	-0.661787	-0.46331	-0.324467	-0.430628	-0.211178	-0.486057	-0.654684	0.0920586	0.256628	0.277457	0.18278	0.173222	-0.0272992	1.02986	0.901984	0.324245	0.352576	0.775735
LOC107839805	TMV resistance protein N-like	XP_016538925.1	107839805	-0.791425	-0.564757	-0.228416	-0.284707	-0.470745	0.220078	-0.0275704	-0.190632	-0.0127797	0.0838653	0.1239	-0.510424	-0.465958	-0.455904	-0.321928	-0.201411	-0.19551	0.717043	0.7874	0.869406	1.45234	0.468134
LOC107839810	pentatricopeptide repeat-containing protein At4g20740	XP_016538934.1	107839810	-0.0483026	-0.0986259	-0.116429	-0.017859	-0.10783	-0.0558953	0.0535684	0.308702	0.110574	0.17773	-0.0449209	-0.00871253	-0.0729857	0.120001	0.088286	0.0963534	0.176643	-0.273148	-0.367861	0.101647	-0.084861	0.0639263
LOC107839812	putative germin-like protein 2-1	XP_016538933.1	107839812	-1.01844	-1.01844	-0.595195	-0.156643	-0.188435	-0.722863	-1.01844	-0.807631	-0.836531	-0.835024	-1.01844	-0.18205	0.0493496	-0.157992	0.201583	0.221665	-0.10004	1.28181	1.04828	1.9519	2.17759	1.72399
LOC107839813	germin-like protein subfamily 1 member 17	XP_016538935.1	107839813	-1.47133	-1.47133	-0.714293	0.226289	-0.0231765	-1.47133	-1.47133	-1.47133	-1.21424	-1.47133	-1.47133	-0.509862	-0.116364	-0.225046	0.741173	0.850438	0.410119	1.84706	1.66134	2.10976	3.17559	2.08055
LOC107839816	uncharacterized LOC107839816	XR_001665135.2	107839816	0.187905	0.0236403	-0.22086	-0.281693	0.0953369	-0.122502	-0.259426	-0.154611	0.00254086	0.169988	0.291024	0.0312852	-0.260452	-0.130875	-0.166928	-0.323052	-0.259752	0.374464	0.528171	-0.108661	0.458902	0.125555
LOC107839818	methionine S-methyltransferase	XP_016538939.1	107839818	0.4291	0.910623	0.403882	0.735412	0.645045	0.667021	1.51781	0.950074	1.02231	0.594057	0.88749	-1.36851	-1.13804	-0.910314	-0.467329	-0.247084	-0.223195	-1.0357	-0.977369	-0.80932	-0.786248	-0.799719
LOC107839819	uncharacterized LOC107839819	XP_016538940.1	107839819	1.01019	0.745288	1.27874	1.72269	1.36494	0.561315	0.739887	-0.166219	0.303817	0.190181	0.670255	-0.805244	-0.809093	-0.972427	0.25766	0.262597	0.353858	-1.23808	-1.33269	-1.22722	-1.58529	-1.32515
LOC107839820	uncharacterized LOC107839820	XP_016538943.1	107839820	0.0282286	0.165239	-0.126828	-0.142907	-0.081722	-0.0633121	-0.494689	-0.373693	-0.522993	-0.627144	-0.427054	0.390357	0.545331	0.572097	0.27499	0.358499	0.292915	0.317403	-0.0691225	-0.151547	0.182823	-0.04687
LOC107839822	squamous cell carcinoma antigen recognized by T-cells 3	XP_016538941.2	107839822	0.358855	0.28087	0.337642	0.241033	0.263546	0.193086	0.333649	0.45211	0.596657	0.466312	0.560979	-0.0128597	-0.253141	-0.141567	-0.154769	-0.21795	-0.213255	-0.953646	-0.817818	-0.299864	-0.353759	-0.666113
LOC107839824	CLP protease regulatory subunit CLPX2, mitochondrial-like	XP_016538944.1	107839824	-0.0281461	-0.155075	-0.306762	-0.143632	-0.0581173	-0.133883	-0.192424	0.216387	0.0524539	0.290989	0.436378	0.165949	0.042488	0.0289095	-0.0532751	-0.0860567	-0.0449128	0.0434563	-0.0239659	-0.0034552	-0.0753197	0.0280151
LOC107839825	cullin-associated NEDD8-dissociated protein 1	XP_016538945.1	107839825	0.403238	0.220535	0.268212	0.206277	0.247513	0.341691	0.451034	0.693204	0.191562	0.585929	0.503834	-0.290957	0.00660226	-0.0149473	-0.227135	-0.442756	-0.156185	-0.96178	-0.480111	-0.356503	-0.5227	-0.666558
LOC107839826	survival of motor neuron-related-splicing factor 30	XP_016538946.1	107839826	-0.0703931	-0.0314216	-0.0178026	-0.0963133	-0.0195241	-0.336768	-0.197157	0.0576746	0.0923777	0.102398	0.285431	0.286067	-0.00415573	-0.103204	0.135448	0.18271	0.148544	-0.263654	-0.0388218	-0.0597258	-0.1822	0.130489
LOC107839828	mitotic spindle checkpoint protein MAD1	XP_016538948.1	107839828	0.432307	0.427684	0.33397	0.427569	0.296403	0.497807	0.801836	0.423433	0.354746	0.493102	0.593347	-0.187429	-0.173256	-0.255922	-0.306537	-0.33272	-0.241377	-0.699855	-0.955878	-0.518275	-0.360721	-1.05023
LOC107839829	auxin response factor 1	XP_016538949.1	107839829	0.569528	0.583622	0.370108	0.605603	0.405613	0.385116	0.986282	0.827728	0.933224	0.848527	0.879319	-0.922919	-0.563374	-0.463805	-1.00426	-1.11142	-1.04435	-0.31511	-0.236295	-0.549828	-0.712307	-0.470995
LOC107839830	DExH-box ATP-dependent RNA helicase DExH9	XP_016538950.2	107839830	-0.0173758	-0.257161	0.29168	0.32875	0.265746	0.340155	0.167258	-0.104822	-0.561115	-0.164433	-0.250248	0.17285	0.273916	0.233033	0.659426	0.494975	0.60363	-0.796587	-0.810082	-0.132328	-0.213943	-0.523323
LOC107839831	glycosyltransferase-like KOBITO 1	XP_016538954.1	107839831	0.341727	0.227418	0.245693	0.410166	0.197806	0.330701	0.499886	0.198074	0.437796	0.328924	0.233696	-0.555227	-0.401546	-0.0414588	-0.569035	-0.842935	-0.775524	-0.0427893	-0.0393524	-0.0637671	0.0122008	-0.132453
LOC107839832	zinc finger CCCH domain-containing protein 5	XP_016538952.2	107839832	0.455503	0.232496	0.242402	0.314281	0.156583	0.172568	0.165649	-0.0539885	0.351569	0.303547	0.456379	0.270905	0.0128686	-0.512971	0.627982	0.211285	0.267379	-1.09222	-0.93047	-0.375357	-0.458445	-0.81795
LOC107839833	NADPH-dependent pterin aldehyde reductase	XP_016538953.2	107839833	-0.621215	-0.362803	-0.487434	-0.715172	-0.554068	-0.0403584	-0.385043	-0.0244759	-0.601134	-0.545283	-0.796819	0.101317	0.398688	0.361794	0.331269	0.357561	0.307854	0.763256	0.739613	0.444894	0.593235	0.734324
LOC107839834	uncharacterized LOC107839834	XP_016538955.2	107839834	0.105889	-0.0569446	0.261934	0.26859	0.311088	0.409559	0.141317	0.298877	0.23708	0.383294	0.581946	-0.196649	-0.495947	-0.202752	-0.0584084	0.0635233	-0.0621276	-0.850623	-0.733328	-0.183291	-0.0765836	-0.146441
LOC107839835	dynamin-2A	XP_016538957.1	107839835	0.492609	0.319967	0.339127	0.364045	0.223679	0.673207	0.729502	0.317678	1.24494	0.642199	0.848716	-0.472663	-0.739801	-0.756539	-0.304982	-0.666098	-0.298187	-0.844301	-0.688228	-0.510445	-0.429227	-0.485202
LOC107839836	chloride channel protein CLC-c-like	XP_016538958.2	107839836	0.402721	-0.192501	-0.0888538	-0.0965669	-0.185077	-0.355462	0.101364	-0.632816	0.374741	-0.0641481	-0.106799	-0.239201	0.213418	0.260828	-0.557775	-0.377367	-0.333678	0.745285	0.666825	0.204309	-0.0908898	0.351644
LOC107839837	uncharacterized LOC107839837	XP_016538959.1	107839837	0.3616	0.539421	0.182413	0.283617	0.0448878	-0.0976842	0.127276	0.64858	0.680184	0.642893	0.427673	-0.432826	-0.341213	-0.312678	-0.328912	-0.298968	-0.359249	-0.495584	-0.599062	-0.160156	-0.209876	-0.302337
LOC107839838	pentatricopeptide repeat-containing protein At1g10270	XP_016538960.2	107839838	0.353956	0.0538756	0.218507	0.321557	0.293848	0.144807	0.414954	0.147802	0.152994	0.319254	0.476024	-0.426814	0.119121	0.240005	-0.0416749	-0.26725	-0.0627929	0.289884	0.0744555	-0.826663	-1.0583	-0.937553
LOC107839839	uncharacterized LOC107839839	XP_016538961.2	107839839	-0.502555	-1.21501	-0.587153	-0.46851	-0.449147	-0.476367	-0.856034	-0.763278	-0.628968	-0.454487	-0.782222	0.269976	0.41518	0.482422	0.435161	0.555525	0.44669	0.893885	0.860369	0.905418	0.943345	0.975765
LOC107839840	NADP-specific glutamate dehydrogenase	XP_016538966.1	107839840	-0.168444	-0.100754	0.0423974	-0.034724	-0.0592242	-0.239723	-0.047899	0.1042	0.029116	0.0975525	0.131877	0.0437923	-0.0909403	-0.154046	0.0837387	-0.0905782	0.0504356	-0.222039	-0.221968	0.296673	0.405009	0.14555
LOC107839841	protein FAR1-RELATED SEQUENCE 11	XP_047250785.1	107839841	-0.073532	0.0262669	0.181946	0.0211652	-0.00473229	-0.515236	-0.0463246	0.118753	0.0997269	0.211229	0.219484	-0.242652	-0.283464	-0.181111	-0.167456	0.094066	0.0271426	-0.171747	-0.0316622	0.164177	0.307689	0.246271
LOC107839842	COX assembly mitochondrial protein 2 homolog	XP_016538965.1	107839842	-0.536109	-0.57455	-0.634679	-0.635999	-0.479441	-0.634353	-0.805119	-0.613135	-0.593171	-0.465934	-0.640371	0.212291	0.392711	0.471945	0.460809	0.423409	0.327316	1.06449	1.11068	0.626072	0.726296	0.796837
LOC107839843	uncharacterized LOC107839843	XP_016538967.1	107839843	-0.167868	-0.361995	-0.172924	-0.15	-0.299295	-0.266775	-0.288044	0.354603	0.0998654	0.404737	0.0816036	-1.13953	-0.404689	-0.660865	0.439801	-0.373803	-0.163826	0.79086	0.921161	0.241689	0.562865	0.552431
LOC107839844	cytochrome c	XP_016538968.1	107839844	-0.9477	-0.30119	-0.628283	-0.583108	-0.743878	-0.686905	-0.414965	-0.152816	-0.351835	-0.553688	-0.454056	0.498072	0.228643	0.262934	0.59718	0.754855	0.619815	0.622715	0.606223	0.448019	0.734327	0.445643
LOC107839845	non-lysosomal glucosylceramidase	XP_016538969.2	107839845	0.466755	0.275449	0.443726	0.349519	0.403144	0.287417	0.393407	0.408499	0.853888	0.699582	0.899915	-0.468669	-0.324095	-0.220502	-0.411199	-0.59795	-0.29482	-0.96473	-0.863764	-0.372095	-0.380102	-0.583373
LOC107839846	zinc finger CCCH domain-containing protein 44-like	XP_016538972.1	107839846	0.553693	0.541427	0.576193	0.596629	0.51926	0.855023	0.889755	0.99224	1.03792	0.888197	0.861787	-0.254453	-0.687565	-0.772817	-0.37932	-0.314945	-0.241961	-1.37149	-1.5848	-0.85556	-0.827338	-1.02187
LOC107839848	ubiquitin carboxyl-terminal hydrolase 24-like	XP_016538977.1	107839848	-0.108481	-0.049674	-0.151087	-0.158081	-0.199984	-0.228467	0.11016	0.191547	0.107794	0.0828997	0.0319186	-0.204458	-0.0431471	0.0504979	-0.18013	0.0083611	0.0221328	0.23128	0.258637	0.0302152	0.125946	0.0721192
LOC107839849	uncharacterized protein At5g08430-like	XP_047250778.1	107839849	0.0780099	-0.19352	0.0603489	0.0550944	0.149879	0.0689897	0.0645786	0.344207	0.114756	0.343667	0.371932	0.160333	0.0204393	-0.00806207	0.31596	0.0445137	0.257779	-0.741003	-0.458597	-0.320922	-0.407721	-0.320661
LOC107839851	DNA-directed RNA polymerase III subunit RPC7-like	XP_016538975.1	107839851	-0.232592	-0.134975	-0.110109	-0.220199	-0.276413	0.0940144	-0.151371	-0.114936	-0.169427	-0.104981	-0.198245	0.0187084	-0.258738	-0.12185	-0.0251238	0.157942	0.260138	0.0233869	0.0120981	0.389111	0.555066	0.608497
LOC107839853	glucuronoxylan 4-O-methyltransferase 1	XP_016538978.1	107839853	2.12009	1.94292	1.28477	1.83027	0.787387	-0.268449	-0.306287	-0.129006	0.986873	1.27229	1.14438	-0.986301	-0.986301	-0.986301	-0.986301	-0.986301	-0.986301	-0.986301	-0.986301	-0.986301	-0.986301	-0.802229
LOC107839854	ras-related protein RABD1	XP_016538979.1	107839854	0.0797239	0.280385	0.104237	0.126126	0.168161	0.0769421	0.155468	0.414393	0.358053	0.27355	0.148663	0.121749	-0.289981	-0.469518	-0.137895	-0.0068308	-0.104706	-0.358435	-0.290626	-0.174757	-0.185125	-0.289578
LOC107839855	ras-related protein RABA2a	XP_016538980.1	107839855	-0.188751	0.0702321	-0.161706	0.02774	-0.195886	-0.237636	-0.0633643	-0.270391	-0.352557	-0.380957	-0.462828	0.122382	-0.118563	0.00636243	0.260814	0.422674	0.148058	0.562134	0.436902	-0.0375881	0.214551	0.198377
LOC107839856	KH domain-containing protein At1g09660/At1g09670	XP_016538981.1	107839856	-0.401862	-0.528752	0.213004	0.315907	0.135161	0.102766	0.0839679	-0.454424	-0.550552	-0.585924	-0.955086	-0.368015	-0.263137	-0.172453	1.1412	0.807023	0.770677	1.09199	0.958584	-0.464714	-0.365523	-0.509837
LOC107839857	uncharacterized LOC107839857	XP_016538982.2	107839857	-0.888676	-0.688665	-0.63989	-0.582794	-0.670388	-0.659798	-0.505412	-0.599273	-0.554598	-0.397551	-0.622291	0.181947	0.151263	0.310257	0.447026	0.229006	0.229083	1.00781	1.11823	1.10655	1.09562	0.932543
LOC107839859	regulator of nonsense transcripts UPF3	XP_016538984.2	107839859	-0.0988686	-0.184642	-0.201184	-0.207386	-0.231453	-0.30266	-0.290727	-0.0610214	0.0719028	-0.179105	-0.141626	0.124884	0.106104	-0.0159131	0.322242	0.161056	0.235005	-0.0372221	0.00984982	0.307884	0.324492	0.28839
LOC107839860	phosphoribosylamine--glycine ligase	XP_016538985.1	107839860	0.329485	0.120753	0.153347	0.0237168	0.121896	0.357625	0.0385397	0.431824	0.341359	0.182608	0.0994818	-0.426865	-0.212253	-0.149923	-0.223043	-0.509106	-0.148613	0.277025	0.137156	-0.44935	-0.28452	-0.211146
LOC107839861	shaggy-related protein kinase kappa	XP_016538986.2	107839861	1.73627	1.86421	1.56018	1.59097	1.46958	1.37704	1.56548	1.56568	1.80782	1.67373	1.68635	-1.54176	-1.37594	-1.59323	-0.935143	-1.62541	-1.1061	-1.97979	-1.88671	-1.95399	-2.01265	-1.88661
LOC107839862	stromal 70 kDa heat shock-related protein, chloroplastic	XP_016538990.1	107839862	-0.528871	-0.425668	-0.597128	-0.528655	-0.466736	-0.341031	-0.221175	0.00939995	-0.778827	-0.586881	-0.684463	0.270221	0.646249	0.805088	0.0410416	0.226946	0.218367	0.873289	0.85625	0.398903	0.205091	0.60859
LOC107839864	coatomer subunit delta	XP_016538992.1	107839864	0.240069	0.498593	-0.0319466	0.160362	0.0671023	0.246296	0.55347	0.304001	0.468511	0.281182	0.2306	-0.262868	-0.210967	-0.102077	-0.539849	-0.524827	-0.605719	-0.323771	-0.342229	-0.0201116	-0.0799593	-0.00586216
LOC107839865	MACPF domain-containing protein At4g24290	XP_016538994.1	107839865	1.02121	0.897185	0.805725	0.788996	0.882089	1.15181	1.23712	1.31019	1.02654	1.01894	1.09126	-1.03346	-1.0541	-0.864131	-0.660047	-0.877356	-0.853199	-0.99749	-0.887147	-1.20419	-1.70867	-1.09126
LOC107839868	60S ribosomal protein L3-2	XP_016538996.1	107839868	-0.388944	-0.03268	-0.495269	-0.548805	-0.546912	-0.233966	-0.257822	-0.341359	-0.382344	-0.428864	-0.550793	0.230535	0.55591	0.406868	0.0229082	0.128565	0.21756	0.958907	0.807598	0.164656	0.229331	0.484921
LOC107839869	leucine-rich repeat receptor-like serine/threonine-protein kinase BAM3	XP_016538998.1	107839869	2.11955	1.79386	2.2939	2.21542	2.18801	1.05116	1.35612	1.88468	1.35786	1.74878	1.85383	-1.72827	-1.57026	-1.70421	-1.85611	-2.0034	-1.64626	-2.04538	-1.90134	-1.85388	-1.80237	-1.7517
LOC107839870	YTH domain-containing family protein 1	XP_016538999.1	107839870	-0.663952	-0.94264	-0.479116	-0.403953	-0.485605	-0.578237	-0.749631	-0.595192	-0.869222	-0.836385	-1.09588	0.128091	0.450797	0.583516	0.788704	1.02422	0.908397	1.12238	1.22455	0.605022	0.191878	0.672261
LOC107839871	bromodomain-containing factor 2	XP_016539003.2	107839871	-0.180996	-0.173321	-0.0138357	-0.0605459	-0.15907	-0.382236	0.107698	-0.439441	-0.0758862	-0.384809	-0.366746	0.325788	0.272401	0.14447	0.0190609	0.18829	0.0963366	0.3147	0.129457	0.277328	0.312513	0.048845
LOC107839872	tRNA pseudouridine synthase A	XP_016539004.2	107839872	-0.0453302	0.296522	-0.0209203	0.00259739	-0.112179	-0.370818	0.0202652	0.0301395	0.317523	0.313536	0.143108	-0.268541	-0.261137	-0.114141	-0.0433923	0.0180968	-0.0065438	0.00953864	0.103397	0.0236483	-0.0719297	0.0365609
LOC107839874	uncharacterized LOC107839874	XP_016539007.2	107839874	0.356856	1.64178	0.202626	0.393417	0.726707	0.984177	2.38944	1.7927	0.480527	0.482536	0.543032	-1.01718	-1.01718	-1.01718	-0.81076	-0.672135	-1.01718	-1.01718	-0.764584	-0.810099	-1.01718	-0.833113
LOC107839875	tRNA uridine 5-carboxymethylaminomethyl modification enzyme MnmG	XP_016539011.2	107839875	-0.264471	-0.365497	-0.318491	-0.28012	-0.2744	-0.0522577	-0.210712	-0.256433	-0.282797	-0.235035	-0.204417	0.28226	0.264455	0.255091	0.111727	0.0888748	0.136373	0.414903	0.360071	0.27355	0.251573	0.305753
LOC107839876	uncharacterized LOC107839876	NA	107839876	0.387675	1.0358	0.876284	1.60098	0.649689	-0.684806	0.979071	0.373088	0.732974	0.352332	0.174009	-0.68579	-0.158415	-1.09496	-0.530148	-0.737893	-0.737139	0.204779	-0.184036	-1.1056	-0.765591	-0.68231
LOC107839877	probable sodium/metabolite cotransporter BASS1, chloroplastic	XP_016539009.1	107839877	0.874627	0.864631	0.513662	0.610449	0.682054	0.619115	0.572407	0.6175	0.45051	0.620719	0.67449	-0.546645	-0.347545	-0.609042	-0.74054	-0.492127	-0.384027	-1.5031	-1.50898	-0.245768	-0.453368	-0.269022
LOC107839882	embryogenesis-associated protein EMB8-like	XP_047250768.1	107839882	0.216962	0.25636	0.400403	0.245015	0.468993	0.451507	0.155904	0.312712	0.511835	0.284007	0.434586	-0.295573	-0.409037	-0.455113	0.163234	0.0553982	0.375151	-0.891947	-0.923138	-0.569143	-0.237207	-0.550909
LOC107839884	cell division control protein 48 homolog C	XP_016539024.2	107839884	0.111459	0.0443384	-0.00665273	-0.0860474	-0.00439038	-0.0271779	-0.0427226	-0.027446	-0.112623	-0.0525947	0.130244	0.0705046	0.349764	0.241856	0.293357	0.192594	0.118767	0.107502	0.102404	-0.485877	-0.41325	-0.504009
LOC107839885	embryogenesis-associated protein EMB8-like	XP_016539019.2	107839885	-0.768096	-0.713242	0.261014	0.203038	0.2798	1.40902	0.79635	1.9264	-0.612896	-0.665974	-0.642102	-0.799679	-0.59692	-0.412876	-0.343305	-0.511062	-0.121824	1.40967	1.52832	-0.530903	-0.557605	-0.537132
LOC107839886	embryogenesis-associated protein EMB8-like	NA	107839886	-0.136493	0.0214879	-0.70188	-0.795025	-0.619283	-0.194836	0.759137	0.25686	1.52097	-0.13512	0.41209	0.039538	0.596809	0.218667	-0.22705	-0.578538	-0.260495	0.231133	0.507058	-0.116878	-0.782792	-0.015364
LOC107839887	embryogenesis-associated protein EMB8-like	XP_016539026.2	107839887	-1.31538	-1.29201	0.583976	0.481602	0.729079	2.34919	1.5518	2.6044	-1.26709	-1.1765	-1.28715	-0.978998	-0.653374	-0.840305	-0.318182	-0.485889	-0.227574	2.10612	2.15446	-0.845832	-1.03705	-0.835289
LOC107839888	uncharacterized protein At5g49945-like	XP_016539030.2	107839888	-0.757799	-0.687449	-0.655133	-0.697871	-0.51906	-0.516171	-0.879643	-1.0851	-0.947512	-1.13751	-1.19561	0.672191	1.13725	1.07371	0.720596	0.565407	0.683753	1.73581	1.5122	0.271522	0.121392	0.585026
LOC107839889	DExH-box ATP-dependent RNA helicase DExH7, chloroplastic	XP_016539031.2	107839889	-0.129058	-0.355754	0.165433	0.134408	0.112471	-0.126328	-0.0319486	-0.0768653	0.155203	0.311439	0.307079	-0.378325	-0.0415411	-0.125774	0.228228	-0.0784569	0.263051	-0.32345	-0.0673349	0.0976374	0.22084	-0.260953
LOC107839891	nifU-like protein 2, chloroplastic	XP_016539037.1	107839891	-1.1565	-1.05596	-1.07737	-0.957724	-0.939909	-1.0833	-1.29481	-1.06808	-1.01289	-1.08486	-1.23525	0.761294	0.907376	0.995382	0.737421	0.899573	0.714258	1.21762	1.22277	1.3466	1.66198	1.50237
LOC107839892	ribosome biogenesis protein BOP1 homolog	XP_016539038.2	107839892	0.248895	0.382285	0.453815	0.230726	0.232765	0.714275	0.665458	0.348501	0.297653	0.557939	0.575078	-0.268275	-0.139712	-0.149723	-0.0352368	-0.316991	-0.0116738	-0.456706	-0.309593	-1.01415	-0.996325	-1.009
LOC107839893	ATP phosphoribosyltransferase 2, chloroplastic-like	XP_016539039.1	107839893	0.203419	0.425012	0.441217	0.272579	0.503625	1.23339	0.759244	0.687689	-0.0544065	0.31451	0.171514	-0.332809	-0.0744838	0.0984058	-0.385587	-0.370256	-0.340594	-0.796434	-0.84119	-0.576495	-1.01216	-0.326187
LOC107839894	probable magnesium transporter NIPA4	XP_047250797.1	107839894	0.308856	0.461474	0.630823	0.625108	0.423433	0.00325398	0.19357	0.791848	0.479772	0.454548	0.474022	-0.624983	-0.802682	-0.559602	-0.469445	-0.601973	-0.470706	-0.39904	-0.267308	-0.160387	-0.397131	-0.0934509
LOC107839895	cx9C motif-containing protein 4	XP_016539041.1	107839895	-0.498038	-0.512828	-0.437429	-0.454731	-0.480301	-0.612391	-0.907994	-0.859628	-0.673786	-0.797867	-0.691822	0.789653	0.929004	0.87526	0.48589	0.10949	0.352003	0.510382	0.597035	0.575389	0.9674	0.735308
LOC107839896	transcription factor TCP8-like	XP_016539042.1	107839896	0.318535	-0.128724	0.389994	0.401636	0.446181	0.000974955	-0.0532785	-0.0121834	-0.0922639	0.126754	0.196018	0.157529	0.179996	0.629508	0.181841	-0.303344	0.144987	-0.903682	-0.780903	0.00208448	-0.717207	-0.184454
LOC107839897	40S ribosomal protein S12-like	XP_016539043.1	107839897	-0.734665	-0.201164	0.0412033	-0.0441425	-0.0827433	0.048812	0.0838023	-0.214675	-0.401028	-0.0299156	-0.286136	-0.170094	0.103267	0.0828735	0.216839	0.426799	0.184471	0.580644	0.472107	-0.0803694	-0.371595	0.375709
LOC107839900	ubiquitin-like domain-containing CTD phosphatase	XP_016539044.1	107839900	-0.215842	0.270568	-0.166214	-0.175428	-0.175248	-0.143313	0.0339899	0.150394	0.134056	-0.0564394	-0.224509	-0.0821701	0.439805	0.275578	-0.0434575	-0.0364781	-0.0198584	0.403873	0.526393	-0.439649	-0.368701	-0.0873494
LOC107839901	COBRA-like protein 6	XP_047258985.1	107839901	-0.715358	-1.03638	-0.439926	-0.273897	-0.410179	-0.82719	-0.584267	-0.343263	0.16334	0.79021	0.541077	-1.03638	-0.833703	-0.784608	0.183647	-0.247483	0.0595919	1.32044	1.49772	0.971423	1.26043	0.744756
LOC107839902	protein EXORDIUM-like 5	NA	107839902	1.09814	1.02468	1.76581	1.93993	1.61654	1.69031	1.35667	2.07475	1.39825	1.96413	1.45016	-2.56283	-2.22424	-2.7828	-0.519266	-1.33283	-1.01576	-1.38938	-1.34633	-1.61776	-1.23835	-1.34982
LOC107839904	uncharacterized protein At4g06598	XP_047261505.1	107839904	0.0233559	-0.13106	-0.154352	-0.174963	-0.187478	-0.151633	-0.217859	-0.539992	-0.0820936	-0.352691	-0.303325	0.0835452	0.068897	0.247679	0.349441	0.123815	-0.00306618	0.341372	0.263908	0.243278	0.199633	0.353587
LOC107839906	magnesium transporter MRS2-4	XP_016539050.2	107839906	0.407834	0.213648	0.321593	0.456408	0.30732	-0.0825937	-0.125337	-0.445475	-0.459729	-0.243998	-0.389053	0.146266	0.154798	0.362738	-0.167483	-0.104757	-0.184766	0.446439	0.43128	-0.19906	-0.73507	-0.111004
LOC107839911	ferredoxin, chloroplastic-like	XP_047250806.1	107839911	1.70019	2.63842	1.85865	2.23808	1.64404	0.563179	1.87824	1.39359	0.952092	1.09338	1.07179	-0.223757	-0.429833	-0.040173	-0.987872	-0.235623	-0.915503	-2.6968	-2.95445	-2.48766	-3.85556	-2.20442
LOC107839912	ferredoxin, chloroplastic	NP_001385267.1	107839912	0.935523	1.30877	1.25834	1.6059	0.996265	-0.287511	0.269979	-0.154953	-0.453213	-0.477054	-0.319187	0.392295	0.547068	0.837367	-0.457197	0.148463	-0.417112	-1.01177	-1.01583	-1.06168	-1.97381	-0.670662
LOC107839913	transmembrane 9 superfamily member 1	XP_047250807.1	107839913	0.138157	0.0776146	-0.0284579	-0.0225301	0.0341807	0.313237	0.498914	0.191476	-0.0208107	0.048113	0.172726	-0.383048	-0.0592187	0.0871821	-0.688891	-0.652657	-0.656671	0.41626	0.387012	0.0754091	-0.260496	0.332498
LOC107839914	serine/threonine-protein kinase SRK2B	XP_016539059.1	107839914	0.476708	0.432047	0.0895879	0.110792	0.130813	0.731693	0.544201	0.711725	0.498124	0.573242	0.653261	-0.309329	-0.746101	-0.346604	-0.985933	-1.05726	-0.896348	-0.60854	-0.578646	0.356207	0.0288366	0.191519
LOC107839915	thiamine biosynthetic bifunctional enzyme TH1, chloroplastic	XP_016539060.2	107839915	-0.0251189	-0.0388328	-0.236158	-0.225408	-0.258818	-0.0183252	-0.190088	-0.236114	0.315055	0.310912	0.336163	-0.0685833	-0.0732956	-0.0103575	0.106898	0.0365771	-0.192619	-0.294689	-0.236565	0.253881	0.33823	0.407258
LOC107839916	histone-lysine N-methyltransferase SUVR3	XP_016539069.1	107839916	0.0428813	-0.0992084	0.00414606	0.0517551	-0.052011	-0.285912	-0.0916412	-0.146401	-0.0162791	-0.123838	-0.207752	-0.273292	-0.0997261	-0.0939704	0.336778	-0.0816894	-0.18482	0.196544	0.235046	0.0567304	0.389489	0.443168
LOC107839917	ATP-dependent DNA helicase Q-like 4A	XP_047250821.1	107839917	0.0637879	-0.142452	-0.027821	0.0732675	-0.00477331	-0.211888	-0.171707	0.16263	-0.174873	0.186635	0.293803	0.0984949	0.0531312	0.164974	0.0800291	-0.131885	0.116652	-0.49172	-0.348454	0.311747	0.224504	-0.124081
LOC107839918	E3 ubiquitin-protein ligase RNF170-like	XP_016539067.2	107839918	0.320636	0.988111	0.547318	0.553866	0.468847	-0.00956516	0.596095	0.405858	0.454902	0.266541	0.265553	-0.64629	-0.296283	-0.413509	-0.279632	-0.437697	-0.45676	-0.625585	-0.408931	-0.56327	-0.441584	-0.288622
LOC107839919	uncharacterized LOC107839919	XP_016539070.2	107839919	-0.202439	-0.541435	-0.112115	-0.00973667	0.192045	-0.955488	-0.689778	-1.06029	0.317796	0.250624	0.450701	-0.103911	0.293965	0.119324	0.251149	0.244489	0.0840021	0.215969	0.212694	0.348007	0.358148	0.336275
LOC107839920	E3 ubiquitin-protein ligase RNF170-like	XP_047250822.1	107839920	-0.23569	-0.25503	-0.183155	-0.212202	-0.23531	-0.324289	-0.152112	-0.0437378	-0.177787	-0.0797634	-0.122311	0.00609318	-0.112482	0.0804104	-0.0229228	-0.117452	-0.159198	0.508302	0.612072	0.267468	0.341544	0.617554
LOC107839921	serine hydroxymethyltransferase 7-like	XP_016539072.1	107839921	-0.080386	-0.219279	-0.00224502	-0.123031	-0.0109393	-0.390151	-0.239137	0.177066	0.52765	0.0631317	0.279611	-0.468968	-0.248497	-0.20029	-0.173882	-0.088715	-0.267339	0.40052	0.50462	0.19899	0.118025	0.243246
LOC107839922	uncharacterized LOC107839922	XP_016539074.2	107839922	0.611314	1.1366	0.4798	0.645097	0.428454	0.423398	0.465329	0.762431	0.4479	0.340019	0.384822	-0.630584	-0.535884	-0.481385	-0.480226	-0.421595	-0.608793	-0.655596	-0.583452	-0.714107	-0.563596	-0.449945
LOC107839923	potassium channel AKT2/3-like	XP_016539075.1	107839923	2.54004	2.23864	2.66424	2.80812	2.6714	2.19269	1.9585	1.87248	2.036	2.20276	2.30404	-2.03191	-1.97889	-2.20791	-2.35525	-2.84741	-2.72826	-2.86032	-3.11671	-1.6645	-1.58899	-2.10876
LOC107839924	UDP-glucose:glycoprotein glucosyltransferase	XP_016539076.2	107839924	0.467484	0.302745	0.480488	0.390555	0.426919	0.729602	0.881067	0.605864	0.093667	0.59083	0.723521	-0.419881	-0.196682	-0.112941	-0.217425	-0.693635	-0.302682	-1.05204	-0.775	-0.436798	-0.647285	-0.838372
LOC107839925	probable receptor-like protein kinase At1g11050	XP_016539080.2	107839925	-0.0518701	-0.576213	0.0192963	-0.0882205	-0.0559769	0.12597	-0.219846	-0.207595	-0.100159	-0.0161808	-0.0979829	0.217566	0.396092	0.235603	0.148095	0.195211	0.273311	-0.316931	-0.279363	0.339197	0.078801	-0.0188035
LOC107839927	putative transferase At1g60990, chloroplastic	XP_016539082.2	107839927	0.0419371	-0.165192	-0.0627369	-0.17573	-0.0737148	0.0683192	-0.390262	-0.273088	-0.529874	-0.552155	-0.346726	0.523139	0.378443	0.434349	0.499174	0.361422	0.54027	-0.302219	-0.106975	0.0562668	0.0897163	-0.0143635
LOC107839928	importin-4	XP_016539084.2	107839928	-0.127182	-0.486817	-0.168659	-0.060305	-0.141559	0.622702	0.496815	0.32502	-0.293254	0.204975	0.131114	-0.531354	0.105783	0.0351676	-0.208956	-0.527189	-0.100987	0.323248	0.431669	0.0180798	-0.0248428	-0.0234697
LOC107839929	uncharacterized LOC107839929	XP_016539085.1	107839929	-0.406984	-0.410428	-0.615041	-0.501435	-0.549099	-0.573023	-0.782293	-0.577387	-0.000332952	-0.123607	-0.183848	0.441075	0.378045	0.521951	-0.0541789	0.170717	0.0452843	0.517808	0.458065	0.765379	0.750428	0.728906
LOC107839931	glutelin type-B 2-like	XP_016539087.1	107839931	-2.35852	-1.91352	-1.9144	-2.51883	-2.15589	-2.73711	-1.62892	-2.4597	-2.40705	-2.94817	-2.56484	3.91281	3.63675	3.87392	1.75809	2.77892	1.83999	-0.487144	-0.69881	2.93755	3.18746	2.86741
LOC107839932	uncharacterized LOC107839932	XP_016539088.2	107839932	-0.718081	-1.03975	-0.695871	-0.806209	-0.77115	-0.183185	-0.778034	-0.061887	-0.78923	-0.404385	-0.871376	0.676523	0.552148	0.75706	-0.270808	0.276751	0.0966219	1.41193	1.5347	0.672496	0.666528	0.745211
LOC107839934	probable inactive purple acid phosphatase 27	XP_047258980.1	107839934	-2.11486	-1.99284	-1.54249	-1.6882	-1.63731	-2.09076	-2.26658	-2.41414	-2.26646	-2.14786	-2.21051	1.64558	1.24025	1.11055	2.32887	2.44402	2.98304	0.794007	0.80605	3.06589	3.39272	2.56103
LOC107839935	phosphatidylinositol 4-phosphate 5-kinase 8	XP_047250813.1	107839935	0.0108005	-0.0178497	0.0357733	-0.171106	-0.186344	0.189609	-0.128548	0.388341	0.0760829	0.154813	0.15808	0.120908	-0.174441	0.0947559	-0.250689	0.0617916	0.0213448	-0.444512	-0.646236	0.440413	0.186431	0.0805817
LOC107839936	ankyrin repeat domain-containing protein 2B-like	XP_016539090.2	107839936	-0.370566	-0.217341	-0.654683	-0.425558	-0.666977	-0.898211	-0.487666	-0.731828	-0.793504	-1.0221	-1.16762	0.579783	0.885297	0.794461	0.29997	0.421948	0.282668	1.34956	1.21907	0.361075	0.514805	0.727414
LOC107839937	uncharacterized protein At1g10890	XP_016539091.2	107839937	0.404996	0.247093	0.222507	0.0906232	0.398211	0.412448	-0.0553968	-0.0173834	0.387173	0.488654	0.630528	0.810247	-0.16676	-0.359973	0.72503	0.373422	0.400824	-1.31181	-1.55769	-0.577325	-0.71905	-0.826372
LOC107839938	probable fatty acyl-CoA reductase 4	XP_016539096.1	107839938	0.225507	0.721234	3.09454	2.79475	2.93896	3.40584	0.384274	1.62379	1.84119	2.22723	2.1717	-2.25125	-2.55413	-2.48259	-1.81917	-2.05652	-2.08711	-0.446243	-0.488884	-2.32358	-2.45133	-2.46821
LOC107839939	transmembrane emp24 domain-containing protein p24delta5-like	XP_016539100.1	107839939	-0.707805	-0.363021	-0.543836	-0.363568	-0.480471	-0.512874	-0.432865	-0.259103	-0.542839	-0.461825	-0.63888	0.181416	0.447642	0.492802	0.12895	0.338425	0.103768	1.0157	0.960635	0.478779	0.423166	0.735801
LOC107839940	uncharacterized LOC107839940	NA	107839940	-1.09171	-0.918211	-0.724838	-0.755805	-0.623352	-0.796128	-1.09171	-0.880896	-1.09171	-0.908289	-0.911007	1.27194	0.49913	0.321077	1.82441	1.05153	1.70644	-0.251086	-0.476836	1.51915	1.3766	0.951287
LOC107839942	myosin-1	XP_016539102.1	107839942	-0.0425278	-0.0314461	0.129124	-0.0396544	-0.168984	-0.347466	-0.332241	-0.206035	0.0735607	-0.0825452	0.212746	-0.346848	-0.187231	-0.124885	-0.0382359	-0.0255129	0.0144773	0.168523	-0.0960479	0.509088	0.612619	0.349522
LOC107839943	RHOMBOID-like protein 10, chloroplastic	XP_016539104.1	107839943	0.00132928	-0.061906	0.0327863	-0.0957414	-0.153462	0.00426721	-0.143139	-0.343995	-0.128994	-0.208583	-0.15627	-0.00112343	0.114689	0.25301	0.0998733	0.00532061	0.035399	0.289323	0.269926	0.00386355	0.122807	0.0606205
LOC107839944	protein RETICULATA-RELATED 1, chloroplastic	XP_047250809.1	107839944	-0.493233	-0.5975	-0.410376	-0.328672	-0.469887	-0.458424	-0.311012	-0.124581	-0.849401	-0.658357	-0.932222	0.116831	0.676435	0.698371	0.610198	0.381631	0.511802	0.95679	1.05829	0.139138	0.141898	0.342279
LOC107839945	uncharacterized LOC107839945	XP_016539107.1	107839945	-0.716429	-0.759445	-0.390074	-0.470047	-0.493433	-0.563759	-0.793775	-0.837178	-0.899076	-0.600623	-0.697913	0.96867	0.817702	0.824008	0.726849	0.822991	0.625764	-0.139107	-0.281445	1.03565	1.07591	0.744757
LOC107839946	nodulation protein H-like	NA	107839946	0.222626	0.381413	0.170635	0.216218	0.142346	0.610216	0.426222	0.358218	0.855998	0.65579	0.616992	-0.455168	-0.622881	-0.643062	-0.276199	-0.219689	-0.281292	-0.855161	-0.70068	-0.290862	-0.127434	-0.184248
LOC107839949	patatin-like phospholipase domain-containing protein 2	XP_016539111.1	107839949	-0.0809464	-0.0858744	-0.110387	-0.0251052	-0.143362	-0.30426	-0.113405	-0.485216	-0.123865	-0.303843	-0.262137	-0.0410973	0.0823042	0.150086	-0.060018	0.0576198	-0.0568938	0.457679	0.371281	0.224721	0.415601	0.437118
LOC107839950	uncharacterized LOC107839950	XP_016539112.2	107839950	-0.191152	-0.195755	-0.148574	-0.149813	0.00193977	0.0365759	-0.550507	-0.522438	-0.609814	-0.69015	-0.769769	0.247293	0.501421	0.602979	0.695069	0.363559	0.524025	0.377235	0.398685	-0.104698	-0.0807776	0.264666
LOC107839951	probable plastid-lipid-associated protein 4, chloroplastic	XP_016539113.1	107839951	-0.0784943	-0.00617012	0.240783	0.236021	0.263629	-0.189968	-0.516173	-0.414979	-0.281648	-0.36231	-0.345683	0.255445	0.193994	0.234312	0.578264	0.627236	0.60748	-0.776762	-0.772684	0.157599	0.168841	0.181268
LOC107839953	KRR1 small subunit processome component	XP_016539123.2	107839953	0.0218708	-0.00155761	0.0378346	0.0862001	0.00480921	0.15993	0.349626	0.442622	0.265932	0.202663	0.249404	0.102118	-0.230319	-0.239539	-0.112801	0.155542	-0.00410555	-0.388844	-0.177345	-0.21713	-0.149178	-0.557732
LOC107839954	uncharacterized LOC107839954	XP_016539119.2	107839954	-0.281835	-0.175183	-0.355682	-0.235267	-0.416172	-0.634988	-0.59994	-0.456235	-0.221967	-0.32111	-0.384121	0.281949	0.346037	0.294355	0.122243	0.331376	0.169103	0.586891	0.566315	0.398179	0.519708	0.466343
LOC107839955	60S acidic ribosomal protein P1-like	XP_016539121.1	107839955	-0.572458	-0.0375427	-0.515866	-0.710104	-0.711548	-0.0569625	0.101953	-0.251639	-0.661831	-0.48039	-0.698202	0.147664	0.523817	0.588134	0.215564	0.246934	0.276169	0.953934	0.928439	0.0329089	0.174177	0.506849
LOC107839967	uncharacterized LOC107839967	XP_047250829.1	107839967	-0.284103	-0.219238	0.0813318	0.235118	0.0628668	-0.259688	-0.59257	-0.179058	0.235661	0.560456	0.410695	-0.134368	-0.301654	-0.396346	-0.506531	-0.196733	-0.027426	0.250986	0.134022	0.247101	0.221573	0.657904
LOC107839969	partner of Y14 and mago	XP_016539138.1	107839969	-0.0385253	-0.0409084	-0.0339182	0.0615129	-0.120996	-0.109808	-0.0371922	0.194636	0.0787798	0.211893	0.260335	0.193355	-0.16712	-0.285369	-0.0419723	0.138859	0.199382	-0.175794	0.0133803	-0.114728	-0.078511	-0.10729
LOC107839970	mRNA turnover protein 4 homolog	XP_016539140.1	107839970	0.325947	0.235886	0.484854	0.446338	0.30341	0.878777	0.783111	0.570713	0.254861	0.411278	0.1121	-0.867329	-1.21248	-0.764321	0.364118	0.605565	0.204326	-0.0998563	-0.170128	-0.93095	-1.10785	-0.828373
LOC107839972	separase	XP_047250835.1	107839972	0.619574	0.475811	0.721151	0.489855	0.388368	1.01922	1.40453	1.36734	0.935794	1.46176	1.53992	-1.24439	-1.10537	-1.18256	-0.334595	-0.351636	-0.400461	-1.50567	-1.2671	-0.996983	-0.936639	-1.09792
LOC107839973	uncharacterized LOC107839973	XP_016539142.2	107839973	-0.146322	-0.151961	-0.00888897	-0.155541	0.179272	-0.229653	-0.578416	-0.589689	-0.312713	-0.396755	-0.308	0.187475	0.00804065	-0.152184	0.424757	0.179047	0.204852	0.624624	0.41768	0.164612	0.217469	0.422296
LOC107839974	WD-40 repeat-containing protein MSI1	XP_016539143.1	107839974	-0.177184	-0.130097	-0.0439095	-0.270817	-0.370745	-0.141672	-0.0780183	-0.285189	-0.471618	-0.270174	-0.485997	-0.208249	0.194133	0.374125	-0.332994	-0.137935	-0.0473292	0.993307	0.959187	0.263792	0.116012	0.551372
LOC107839975	mitogen-activated protein kinase kinase kinase 1-like	XP_016539144.2	107839975	-0.0495532	-0.0769596	0.509253	0.436044	0.373328	0.331361	0.398385	0.101607	-0.216176	-0.188476	-0.217998	-0.257281	-0.133607	-0.240445	-0.114125	-0.222615	-0.0788766	-0.166519	-0.200373	-0.0477795	0.130994	-0.0701872
LOC107839978	dentin sialophosphoprotein-like	XP_016539147.2	107839978	-0.123489	-0.331656	-0.358737	-0.393531	-0.422089	-0.0910783	-0.36882	-0.0649842	-0.302996	-0.404552	-0.384849	0.468421	0.461692	0.584325	0.253964	0.166373	0.0982137	0.239187	0.17559	0.271367	0.270614	0.257036
LOC107839979	pinin	XP_016539149.1	107839979	0.085215	0.16363	-0.0732308	-0.0660795	0.162068	0.0659929	-0.191502	0.24729	0.33201	0.471605	0.629933	0.681925	-0.0667559	-0.375047	0.459799	0.372627	0.456676	-0.869147	-0.841188	-0.610067	-0.437163	-0.598591
LOC107839980	kinetochore protein NDC80 homolog	XP_016539151.1	107839980	0.564475	0.655856	0.47935	0.474478	0.593178	0.520655	0.827732	0.374458	-0.0479907	-0.0545522	-0.154167	-0.36024	-0.395379	-0.445243	-0.139546	-0.00076881	-0.326198	-0.686194	-0.774022	-0.335058	-0.277125	-0.493698
LOC107839981	uncharacterized LOC107839981	XP_016539152.2	107839981	1.19068	0.664486	0.679125	0.889487	1.20848	0.766596	0.764226	0.884763	0.685758	0.606114	0.529394	-0.764015	-0.847293	-0.510198	-0.597698	-0.678827	-0.756481	-0.623853	-0.647999	-0.996607	-1.36988	-1.07626
LOC107839982	60S ribosomal protein L3	XP_016539153.1	107839982	-0.193909	0.20863	-0.237887	-0.381189	-0.232965	0.734386	0.786957	0.326979	-0.320032	-0.18734	-0.326284	-0.0436324	0.0335294	0.0605303	-0.0545035	0.330738	0.104694	-0.0325754	-0.044944	-0.185029	-0.433731	0.0875788
LOC107839983	COP9 signalosome complex subunit 8	XP_016539154.2	107839983	-0.570148	-0.250201	-0.428508	-0.367537	-0.388591	-0.9765	-0.550134	-0.447091	-0.227587	-0.297889	-0.505944	0.370453	0.291786	0.34421	0.195305	0.388862	0.34168	0.756811	0.75371	0.411905	0.519137	0.636269
LOC107839984	uncharacterized LOC107839984	XP_047250844.1	107839984	0.0501759	-0.204131	-0.262566	-0.229217	0.0931915	0.109623	-0.154269	-0.369462	-0.299887	-0.0487479	0.220637	0.312826	0.311094	0.301564	0.179226	0.0443855	0.0113213	-0.0637999	-0.0466524	-0.112039	-0.0414394	0.198165
LOC107839986	uncharacterized LOC107839986	NA	107839986	-0.101386	-0.139166	-0.14448	-0.0799405	0.076313	0.089015	-0.15317	-0.180778	-0.151973	0.101392	0.474128	0.093903	0.149386	0.0430455	0.178755	-0.0942861	0.0456387	-0.0244309	-0.140008	-0.101388	-0.0363465	0.0957761
LOC107839989	pentatricopeptide repeat-containing protein At1g77405	XP_047250849.1	107839989	0.0912468	0.0396668	0.0457192	0.102647	0.0654469	0.183478	0.0747963	-0.0711442	-0.157211	0.122628	0.0349289	0.0554685	0.0850832	0.147141	-0.00553653	-0.194308	-0.0379486	-0.0118965	-0.170269	-0.0832671	-0.154508	-0.162161
LOC107839992	pentatricopeptide repeat-containing protein At2g06000	XP_016539159.1	107839992	-0.0533671	0.0826878	0.00528249	-0.0402908	0.0296089	0.171933	0.0303558	-0.0654518	0.162969	0.105411	0.0144241	-0.00197031	-0.0255861	-0.00435875	0.0139037	-0.156647	0.0160024	-0.161206	-0.352575	0.102976	0.268398	-0.142498
LOC107839993	probable helicase MAGATAMA 3	XP_016539161.2	107839993	-0.0516145	-0.0356632	-0.0096377	-0.062414	0.0754696	0.442276	0.337579	0.528553	0.0528661	0.142925	0.288512	0.0649406	0.127665	0.0693183	0.0058006	0.0937345	0.118791	-0.276286	-0.139916	-0.447766	-0.62183	-0.703304
LOC107839995	G-box-binding factor 4-like	XP_016539162.1	107839995	-0.39597	-0.439599	-0.515845	-0.36285	-0.291967	-1.04393	-1.24092	-0.719116	-0.634394	-0.666679	-0.604462	0.249045	0.215455	0.151434	0.192975	0.612222	0.292327	1.57535	1.52774	0.626467	0.742742	0.729974
LOC107839996	uncharacterized LOC107839996	XP_016539164.1	107839996	0.275522	-0.0343435	-0.0234931	0.142627	0.0652957	-0.345584	-0.093546	-0.590178	-0.106146	-0.0357757	0.0679306	-0.213391	-0.0452958	-0.0222549	-0.37607	-0.236519	-0.229399	0.554633	0.486012	0.0591921	0.479947	0.220836
LOC107839997	2-hydroxyisoflavanone dehydratase-like	XP_016539168.2	107839997	-0.449296	-0.052981	0.268784	0.681337	-0.319824	-0.778109	0.710604	-0.43805	-0.814926	-0.806354	-0.668367	-0.470194	0.14214	-0.0553277	0.144375	0.514224	0.0886418	1.44702	1.34442	-0.0306821	-0.288431	-0.16901
LOC107839998	tubby-like F-box protein 8	XP_016539165.2	107839998	0.443459	0.312594	0.254296	0.423209	0.295433	0.0137183	0.129279	-0.110578	0.489219	0.290279	0.190431	-0.709838	-0.560693	-0.710662	-0.576243	-0.308849	-0.316123	0.0625751	-0.138069	0.162862	0.110582	0.253117
LOC107839999	uncharacterized LOC107839999	XP_016539166.1	107839999	-0.345265	-0.0613823	-0.216968	-0.357978	-0.306905	-0.00245744	-0.445372	-0.393491	-0.224734	-1.00674	-0.927905	0.297998	-0.0728548	0.191215	0.229396	0.570895	0.224894	0.807006	0.763411	0.230418	0.358414	0.688404
LOC107840001	protein TIC110, chloroplastic	XP_016539169.2	107840001	-0.130133	-0.166012	-0.45194	-0.571183	-0.38036	0.123353	0.190067	0.405266	-0.478929	-0.151362	-0.191874	0.611947	0.730715	0.759602	-0.0239489	0.0603573	0.211524	0.0296198	0.0440136	-0.116972	-0.138225	-0.365526
LOC107840002	uncharacterized LOC107840002	XP_047250856.1	107840002	-0.738905	-0.924501	2.40761	2.49702	2.37421	-0.715313	-0.924501	-0.924501	1.2877	1.27674	1.2856	-0.924501	-0.924501	-0.924501	-0.160432	-0.642546	-0.434603	-0.924501	-0.924501	-0.34223	-0.407337	-0.291513
LOC107840003	uncharacterized LOC107840003	XP_047250862.1	107840003	-0.742476	0.0341002	0.362267	0.203025	0.152548	-0.819698	-1.45104	-1.08647	0.674035	0.328046	0.217878	-0.613508	-0.531393	-0.403221	-0.236272	-0.296943	-0.219045	1.05916	0.902489	0.362439	1.25374	0.850342
LOC107840004	uncharacterized LOC107840004	XP_016539172.2	107840004	-0.0768454	0.0277277	0.00237436	0.00294676	-0.0183789	-0.805474	-0.584902	-0.666357	0.412002	0.0181101	0.232344	-0.436562	-0.389061	-0.825647	1.09548	0.412338	0.731133	0.131506	0.143107	-0.0880327	0.773262	-0.0910655
LOC107840005	probable carboxylesterase 13	XP_016539181.1	107840005	0.455031	0.919279	0.483725	0.78892	0.524384	0.11636	0.285372	0.258993	0.132537	-0.10518	-0.252916	-0.42182	-0.746185	-0.52134	-0.61979	-0.341591	-0.449889	0.0383172	-0.256672	-0.157219	-0.261818	0.131502
LOC107840006	actin-100	XP_016539177.1	107840006	0.0898652	0.475842	0.790896	0.613031	0.649251	-0.256191	0.407282	0.585767	0.487802	1.11367	0.828613	-1.77132	-1.29206	-1.18871	-1.15565	-0.991902	-0.899988	0.687154	0.64662	-0.142798	0.190474	0.132349
LOC107840007	uncharacterized LOC107840007	XP_016539178.2	107840007	-0.0608862	-0.18671	-0.0913494	-0.0228567	-0.0651528	-0.479918	-0.129931	-0.0687673	0.0857345	0.0713275	0.0889532	0.0728731	0.187337	0.146347	0.151207	-0.0215245	0.259654	-0.060609	0.0795325	0.0215207	0.110346	-0.0871277
LOC107840009	glycine-rich RNA-binding protein RZ1A	XP_016539185.1	107840009	-0.232747	0.0686706	-0.227373	-0.213155	-0.247255	-0.654179	-0.281867	-0.570812	-0.184352	-0.185647	-0.00640039	0.135031	0.440258	0.223063	0.167144	0.0291173	0.000191321	0.843486	0.66524	-0.0741427	-0.0456984	0.351427
LOC107840011	phosphatidylserine decarboxylase proenzyme 2-like	XP_047250865.1	107840011	1.05294	0.994406	0.984744	1.16103	1.03748	0.571479	0.868138	0.606286	0.846112	0.804909	0.698861	-0.689538	-0.625277	-0.506894	-0.63744	-0.742441	-0.531527	-1.18708	-0.947131	-1.2194	-1.3894	-1.15026
LOC107840013	zinc finger protein 598	XP_016539193.2	107840013	-0.0554085	-0.233405	-0.13484	-0.128675	-0.241589	-0.49038	-0.273019	-0.0288629	0.0828345	-0.108026	-0.0202259	0.0394838	0.0120361	0.0521162	0.291936	0.16371	0.297597	0.00453722	0.0682713	0.30901	0.39942	-0.00652083
LOC107840014	uncharacterized LOC107840014	XP_016539190.1	107840014	1.61148	1.20356	1.63706	1.39928	1.59431	1.37263	1.2144	1.16339	0.858129	1.44245	1.3401	-1.33418	-1.41395	-1.22252	-0.89663	-1.44038	-1.14823	-1.26845	-1.36599	-1.57364	-1.70157	-1.47125
LOC107840015	beta-xylosidase/alpha-L-arabinofuranosidase 2-like	XP_016539194.2	107840015	2.75705	2.41305	2.70925	2.80037	2.83912	2.93065	2.45613	2.20734	1.51132	2.25577	2.0753	-2.78645	-2.22851	-2.81132	-1.68439	-2.81587	-2.55408	-2.24308	-2.54233	-2.29675	-2.86186	-2.13071
LOC107840017	BRASSINOSTEROID INSENSITIVE 1-associated receptor kinase 1	XP_016539195.2	107840017	0.243239	0.00415287	0.0848031	0.21935	0.000441773	-0.32756	0.173978	0.0730696	0.790107	0.52047	0.49559	-0.389827	-0.18195	-0.0228883	-0.444627	-0.760252	-0.578621	0.47643	0.376102	-0.111932	-0.492863	-0.147214
LOC107840018	F-box/kelch-repeat protein At1g22040	XP_016539199.1	107840018	-0.362893	-0.30933	-0.290666	-0.0926305	-0.346714	-0.643142	-0.267615	-0.577412	-0.402897	-0.661724	-0.577962	-0.0617597	0.491481	0.260951	-0.010421	-0.18739	-0.168572	1.23187	1.18809	0.586655	0.48955	0.712525
LOC107840019	tubulin-folding cofactor A	XP_047261877.1	107840019	-0.240188	0.156765	-0.325794	-0.26324	-0.216249	-0.294261	-0.144461	0.0212555	-0.41042	-0.409295	-0.527227	0.222404	0.320139	0.140672	0.156457	0.129303	0.0486898	0.446986	0.354968	0.125051	0.374983	0.333464
LOC107840020	trimethylguanosine synthase	XP_016539204.1	107840020	-0.0494341	-0.00729258	0.193071	0.128723	0.243599	-0.0549394	0.160735	0.0171975	0.502116	0.440489	0.407572	0.0151529	-0.252241	-0.278825	0.146439	0.00456445	-0.0197004	-0.55879	-0.348944	-0.245419	-0.144152	-0.299921
LOC107840021	non-specific lipid-transfer protein-like protein At2g13820	XP_016539205.1	107840021	-0.777801	0.0274538	-0.888478	-0.977837	-0.737474	-0.497968	-0.0744839	-0.0396543	-0.947366	-1.01665	-1.02037	0.33568	0.421738	0.449064	0.578905	0.589739	0.506458	1.22824	1.05723	0.476464	0.441383	0.865724
LOC107840022	probable protein phosphatase 2C 62	XP_016539206.1	107840022	0.166763	0.242499	0.214534	0.308966	0.194793	-0.695144	-0.723855	-0.585194	-0.684033	-0.611518	-0.525165	0.650197	0.528714	0.568868	0.47551	0.570489	0.499797	-0.813007	-0.961383	0.243587	0.626698	0.307882
LOC107840023	protein ROOT PRIMORDIUM DEFECTIVE 1	XP_016539208.1	107840023	0.220766	0.0102451	0.175802	0.205402	0.0487117	0.300124	-0.0208487	-0.131149	-0.10384	-0.00878245	0.153864	0.326981	0.324881	0.177681	0.427169	0.0851605	0.321792	-0.408614	-0.481783	-0.407075	-0.388779	-0.827707
LOC107840024	chlorophyll a-b binding protein CP24 10A, chloroplastic	XP_016539209.1	107840024	2.74818	3.13518	2.31456	2.30086	2.31399	0.542563	0.905534	1.74582	-0.0871276	-0.313733	-0.478702	-0.320505	-1.34125	0.15887	-1.65463	-0.970299	-1.78196	-2.151	-2.11366	-1.5388	-2.31556	-1.09833
LOC107840025	chlorophyll a-b binding protein CP24 10A, chloroplastic-like	XP_016539210.2	107840025	3.49433	3.78381	3.31944	3.15287	3.17669	0.830274	0.928896	1.68414	0.0430944	-0.0456534	-0.179123	-0.390788	-1.21161	0.00261688	-1.91954	-1.42031	-1.95707	-3.15741	-3.04196	-2.22415	-3.04474	-1.8238
LOC107840026	3-hydroxyacyl-[acyl-carrier-protein] dehydratase FabZ-like	NP_001311507.1	107840026	-0.459365	-0.0234511	-0.0838746	-0.205106	-0.227079	0.625925	0.122398	-0.0897978	-0.177912	-0.299678	-0.374672	0.370958	0.458767	0.391539	-0.230116	-0.137888	-0.142788	-0.0905302	-0.209902	0.185893	0.331134	0.265546
LOC107840028	uncharacterized CRM domain-containing protein At3g25440, chloroplastic	XP_016539213.2	107840028	-0.0604531	-0.2482	0.0915455	-0.161435	-0.204809	0.0839635	-0.0823093	0.0043056	0.0668259	0.0775325	0.0738092	0.418869	-0.08884	-0.058833	0.417747	0.313199	0.606532	-0.863142	-0.696651	0.127684	0.310118	-0.127459
LOC107840029	endoplasmic reticulum-Golgi intermediate compartment protein 3-like	XP_016539216.2	107840029	-0.0372296	-0.109775	0.0911663	-0.0534158	0.0507805	0.375241	0.217552	-0.0859556	-0.363647	-0.143967	-0.163119	0.111594	0.00467448	0.103044	-0.162352	-0.203569	-0.184296	0.348195	0.307133	0.0476351	-0.165669	0.0159786
LOC107840030	protein LNK1	XP_016539217.2	107840030	-0.0353392	0.239936	0.0608	0.402992	-0.154435	-1.87222	-0.196308	-0.773126	-0.336034	-0.364391	-0.0889059	0.238042	0.714009	0.322747	0.471338	0.398945	0.357334	-0.149571	0.0121685	0.327892	0.224522	0.199606
LOC107840031	uncharacterized LOC107840031	XP_016539222.1	107840031	-0.321216	-0.069372	-0.372873	-0.321267	-0.442891	-0.437033	-0.471769	-0.359771	-0.100049	-0.140342	-0.401998	0.350411	-0.0766491	-0.153743	0.411015	0.410593	0.273556	0.482339	0.277464	0.470457	0.575803	0.417334
LOC107840032	serine/arginine-rich splicing factor SC35	XP_016539223.2	107840032	-0.342247	0.182836	-0.0423274	-0.259347	-0.153087	-0.739809	-0.253627	-0.475719	-0.389603	-0.364847	-0.231096	0.112453	-0.00595173	0.180211	0.0936751	0.305266	0.250718	0.917399	0.729606	0.0612843	0.0875546	0.336659
LOC107840033	putative auxin efflux carrier component 8	XP_016539226.1	107840033	0.18925	0.265726	1.54558	1.52833	1.78301	-0.0604456	-0.422138	-0.0576502	-0.240229	-0.0560412	-0.422138	-0.422138	-0.422138	-0.422138	-0.422138	-0.422138	-0.422138	-0.248215	-0.422138	-0.422138	-0.189866	-0.238066
LOC107840034	copper-transporting ATPase PAA1, chloroplastic	XP_016539224.2	107840034	-0.0327875	0.0517823	-0.0923235	-0.0925667	0.0821513	0.324451	0.4718	0.110639	0.0454236	0.15448	0.016761	0.026553	-0.00731097	0.222021	-0.296445	-0.15118	-0.307485	0.162982	0.221617	-0.346318	-0.338927	-0.225319
LOC107840035	potassium transporter 7-like	XP_016539225.2	107840035	-0.122914	-0.209083	-0.131461	-0.242267	-0.227781	-0.288148	-0.00954552	0.0134063	0.00643735	-0.00384443	0.118453	-0.114731	0.0105766	0.315412	-0.245586	-0.120867	-0.183808	0.102045	0.313123	0.360946	0.29822	0.361417
LOC107840037	protein DA1-related 1-like	XP_016539235.2	107840037	-0.302164	-0.399133	-0.31714	-0.121351	-0.079623	-0.714991	-0.508922	-0.483172	0.229149	-0.236218	-0.509148	0.868984	0.423783	0.523018	0.913274	0.62169	0.947734	-0.526929	-0.383092	-0.0239266	0.147496	-0.0693181
LOC107840038	charged multivesicular body protein 7	XP_016539239.1	107840038	0.140785	0.209904	0.122462	-0.0476229	0.0850584	0.0619588	-0.0213344	0.167179	0.232692	0.233535	0.165162	0.290576	-0.0208615	-0.0787006	0.187522	0.0202432	0.135647	-0.448406	-0.647615	-0.23424	-0.334629	-0.219314
LOC107840039	ubiquinol oxidase, mitochondrial	XP_047250878.1	107840039	0.39112	0.442258	0.347984	0.442239	0.488536	-0.225942	-0.298782	-0.162309	0.454902	0.408392	0.452266	-0.205185	-0.1621	-0.399168	-0.550488	-0.120939	-0.128388	-0.111357	-0.0829934	-0.33586	-0.423666	-0.220521
LOC107840040	calmodulin-binding transcription activator 2	XP_016539240.1	107840040	0.190614	-0.00779187	0.0811491	0.256718	0.0629319	-0.222005	0.101265	0.382216	0.910958	0.78243	0.877833	-0.0660351	-0.0730688	-0.297677	-0.0135071	-0.16458	0.00242122	-0.94347	-0.678475	-0.305154	-0.195273	-0.681499
LOC107840041	ubiquitin carboxyl-terminal hydrolase 4-like	XP_016539242.2	107840041	0.0424211	0.123552	0.000827291	0.0470896	-0.00556675	-0.0183326	-0.185295	-0.2319	-0.310018	-0.122957	-0.331037	0.228611	0.0323444	0.0927266	-0.0353759	0.0446515	-0.149147	0.252019	0.0441379	0.283704	0.151281	0.0462648
LOC107840042	tobamovirus multiplication protein 1-like	XP_016539243.1	107840042	0.188596	0.364788	0.336787	0.158781	0.161167	0.485077	0.463786	0.187207	-0.0668787	0.287861	-0.0164408	-0.452761	-0.463	-0.195455	-0.445183	-0.378757	-0.345532	0.182498	0.198405	-0.248869	-0.282633	-0.119443
LOC107840043	probable protein phosphatase 2C 10	XP_016539244.1	107840043	-0.664539	-0.910283	-0.698852	-0.649473	-0.782456	-1.04377	-0.846179	-0.730773	-0.482333	-0.46474	-0.638986	0.416563	0.425557	0.229299	0.560041	0.595561	0.627563	0.779777	0.740925	1.15621	1.36686	1.01402
LOC107840044	uncharacterized LOC107840044	XP_016539245.2	107840044	-0.144286	-0.0879227	-0.0233933	0.340305	-0.0743255	-1.94599	-1.69198	-1.48741	0.491632	0.0136768	-0.0645856	-0.133204	0.159365	-0.0347832	0.715821	0.261199	0.260651	1.18814	0.991919	0.085148	0.663339	0.516681
LOC107840047	metacaspase-3-like	XP_016539247.1	107840047	0.584219	0.655938	0.815273	0.790274	0.537739	0.790951	0.465347	0.07233	0.39051	0.525946	0.427763	-0.384382	-0.38929	-0.582402	-0.940072	-0.682562	-0.745556	-0.653434	-0.986398	-0.301951	-0.0736892	-0.316554
LOC107840053	uncharacterized LOC107840053	XP_016539254.2	107840053	-0.211306	-0.250962	-0.21072	-0.163068	-0.251551	-0.367321	-0.614306	-0.602661	-0.431337	-0.179118	-0.18377	0.129834	0.450198	0.531495	-0.0011466	-0.299	0.00762612	0.754149	0.683149	0.383833	0.49134	0.334645
LOC107840054	chaperone protein dnaJ A6, chloroplastic-like	XP_016539255.1	107840054	-0.875916	-0.841221	-0.428636	-0.433041	-0.377274	-0.838123	-1.14724	-0.553288	-0.859667	-0.772304	-0.844161	0.827513	0.648622	1.15841	0.89758	1.32559	1.14197	0.633301	0.604724	0.209416	0.149616	0.374126
LOC107840055	7-deoxyloganetin glucosyltransferase-like	XP_016539259.1	107840055	0.577601	0.859777	0.190649	0.645888	0.709123	-0.915873	-1.28183	-1.08664	0.329456	0.580301	0.608711	0.979365	0.557108	0.18274	-0.417308	0.0983627	-0.249041	-1.90363	-2.45067	0.683495	1.0694	0.233015
LOC107840056	7-deoxyloganetin glucosyltransferase-like	XP_016539260.1	107840056	-0.723452	-0.812248	-0.773552	-0.985743	-0.728428	-0.690165	-0.985743	-0.985743	-0.985743	-0.985743	-0.985743	-0.176981	0.0994929	-0.16094	1.51998	2.27983	1.8124	0.911507	0.792282	0.948966	0.812915	0.802842
LOC107840057	nitronate monooxygenase	XP_016539261.2	107840057	-1.57778	-1.53839	-1.65746	-1.72218	-1.71624	-1.95878	-2.42202	-2.37204	-2.134	-2.06121	-2.27722	1.56465	1.83919	1.8807	1.29237	1.62194	1.62981	2.81455	2.63569	1.92437	2.10173	2.1323
LOC107840058	protein EXORDIUM-like 2	XP_016539262.2	107840058	1.2193	0.855673	1.36194	1.55258	1.6564	-3.80785	-3.92717	-3.61472	1.58894	1.91904	1.61505	-0.172285	1.54383	0.243946	2.41753	-0.268263	0.697612	-3.99561	-4.16954	1.11286	0.644133	1.52661
LOC107840059	phospho-2-dehydro-3-deoxyheptonate aldolase 2, chloroplastic-like	XP_016539263.2	107840059	-0.229529	-0.203194	-0.595808	-0.302925	-0.26048	-0.662474	-0.590082	-0.709529	-0.885052	-0.905481	-1.02972	0.809109	1.16935	1.23821	-0.0168421	0.285994	0.191385	0.95441	0.811772	0.228078	0.122253	0.58056
LOC107840060	ABC transporter G family member 11-like	XP_016539264.1	107840060	2.7272	3.07102	2.86679	2.77426	2.76911	1.38435	2.71215	1.60286	2.61546	1.57337	1.55647	-2.15677	-1.63328	-2.29929	-2.34217	-3.22527	-3.24842	-2.57539	-2.3103	-1.86857	-2.17508	-1.81849
LOC107840062	2-carboxy-1,4-naphthoquinone phytyltransferase, chloroplastic	XP_016539267.1	107840062	0.571018	0.429583	1.01939	0.790844	0.708644	0.528693	0.47465	0.25475	0.985389	0.86768	0.625075	-0.252987	-0.256266	-0.342064	-0.150634	0.145323	-0.273564	-1.38819	-1.23212	-0.968948	-1.40728	-1.12897
LOC107840063	uncharacterized LOC107840063	XP_047250888.1	107840063	-0.355557	-0.527671	-0.336715	-0.444357	-0.326273	0.00725589	0.261861	-0.0492121	-0.288427	-0.225311	-0.335608	-0.309571	-0.215056	0.0777515	0.271979	-0.113341	-0.228609	-0.123621	-0.0826294	1.20379	0.812075	1.32725
LOC107840064	endo-1,4-beta-xylanase A-like	XP_016539271.1	107840064	0.87031	2.08943	0.968598	1.0004	1.02266	0.229655	0.73521	1.22565	1.30684	1.03231	1.38231	-1.00203	-1.11806	-1.18642	-1.22804	-1.20124	-1.19817	-1.68807	-1.68807	-0.512329	-0.34226	-0.69868
LOC107840065	LMBR1 domain-containing protein 2 homolog A-like	XP_016539273.1	107840065	-0.122574	-0.226379	-0.476624	-0.314068	-0.381808	-0.140091	-0.0429139	-0.0249559	0.111221	0.00511858	-0.0451828	-0.0196899	0.120141	0.115899	0.226961	-0.158991	0.244534	0.544882	0.63761	0.0453296	0.122505	-0.220923
LOC107840066	probable DNA helicase MCM9	XP_016539274.2	107840066	0.291722	0.308165	0.431146	0.303135	0.343507	0.0443592	0.173449	0.29426	0.399381	0.799278	0.973932	-0.0533793	0.0779663	0.0702665	0.13308	-0.244156	0.175687	-1.63764	-1.63109	-0.549638	-0.385927	-0.317496
LOC107840067	dicarboxylate transporter 2.1, chloroplastic	XP_016539277.2	107840067	-0.294424	-0.331196	-0.314124	-0.187461	-0.349651	-0.65271	-0.558566	-0.774206	-0.672481	-0.575257	-0.54903	0.205263	0.600692	0.954788	0.393367	0.40457	0.418228	0.616869	0.437332	0.245621	0.573233	0.409143
LOC107840068	bifunctional riboflavin biosynthesis protein RIBA 1, chloroplastic	XP_016539278.2	107840068	-2.26459	-2.68324	-2.58169	-2.32988	-2.45047	-2.80033	-2.50717	-2.60616	-2.62184	-2.86315	-2.89881	2.32465	2.25499	2.59985	2.25617	2.49708	2.27955	3.54535	3.53038	2.45809	2.36066	2.50055
LOC107840069	acetyl-CoA-benzylalcohol acetyltransferase-like	XP_047259831.1	107840069	-0.583148	-0.356764	-0.372655	-0.266224	-0.354439	0.982658	1.734	1.78224	0.931751	1.22707	1.26876	-0.845438	-0.642765	-0.845438	-0.845438	-0.563483	-0.845438	-0.420693	-0.137196	-0.164364	-0.443994	-0.239001
LOC107840070	uncharacterized LOC107840070	XP_016539280.2	107840070	0.188601	0.224983	0.0663972	0.174258	0.285842	0.136411	-0.0920813	-0.0589597	-0.0455633	-0.0403109	0.0906712	0.358192	0.00911526	-0.268248	0.393742	0.121971	0.206369	-0.416999	-0.194529	-0.408735	-0.221254	-0.509873
LOC107840071	protoporphyrinogen oxidase, chloroplastic	XP_016539284.1	107840071	0.782869	0.852657	0.555027	0.598606	0.730806	0.43004	0.292777	0.83553	0.258391	0.204094	0.222385	-0.354167	-0.0133548	0.0960915	-0.469243	-0.385375	-0.391408	-0.407395	-0.430712	-1.10758	-1.26332	-1.03672
LOC107840073	RING-H2 finger protein ATL54-like	XP_016539282.1	107840073	-0.753855	-0.71177	-0.744539	-0.746137	-0.873716	-0.929555	-0.961331	-1.16555	0.101989	0.0205921	0.0784007	0.942989	0.786937	0.94121	0.67865	0.805321	0.893613	-0.586434	-0.850008	1.05851	1.17107	0.843624
LOC107840075	protein DMR6-LIKE OXYGENASE 2-like	XP_016539285.1	107840075	-0.0705594	-0.463111	0.0566796	-0.188605	-0.0431742	-0.215146	-0.8273	-0.502259	-0.648435	-0.402796	-0.366236	0.372365	0.353463	0.589475	-0.207222	0.219881	-0.010981	0.753792	0.830747	0.442894	-0.150518	0.477046
LOC107840076	F-box protein At-B-like	XP_016539286.2	107840076	0.350778	0.602933	0.27921	0.0767071	0.206422	0.156747	0.812157	0.0361689	-0.149343	-0.240128	-0.200662	-0.101504	-0.122103	-0.172274	0.125834	-0.126121	-0.0709123	-0.0460771	-0.321521	-0.481796	-0.214759	-0.399754
LOC107840077	serine/threonine-protein kinase PEPKR2-like	XP_016539289.2	107840077	0.0825884	-0.0144226	0.129505	0.238318	0.0712093	-0.377448	-0.086893	-0.0737748	0.706412	0.205853	0.254925	-0.626274	-0.212497	-0.441968	0.345634	-0.0318772	0.108356	-0.0470382	0.00609807	-0.143203	0.00938937	-0.102892
LOC107840078	root phototropism protein 3	XP_016539291.2	107840078	0.891232	1.18859	0.688223	0.965391	0.856367	0.926117	1.21374	1.44603	0.477907	0.889654	0.823946	-0.731695	-1.00957	-1.05409	-0.829488	-0.761844	-0.705214	-1.24076	-1.40326	-0.744796	-1.03247	-0.854014
LOC107840079	transcription factor bHLH143-like	XP_016539292.2	107840079	1.17976	1.0705	0.899471	0.875803	0.826706	0.903657	1.28535	0.932776	0.780976	0.865995	0.696516	-0.880192	-0.866816	-1.27848	-0.335184	-0.667463	-0.410773	-1.08512	-1.10417	-1.22329	-1.15115	-1.31488
LOC107840081	peptidyl-prolyl cis-trans isomerase FKBP12	XP_016539293.1	107840081	0.601436	1.22172	0.310717	0.451689	0.317566	0.74364	0.920855	0.619029	0.279298	0.279215	0.103243	-0.973397	-0.68075	-0.559506	-0.818937	-0.64048	-0.888539	0.264644	0.134331	-0.781065	-0.654184	-0.250525
LOC107840082	uncharacterized LOC107840082	NA	107840082	1.43072	1.45308	1.0291	1.24234	0.832882	0.7656	1.52545	1.53802	1.31568	1.42621	1.22408	-1.13566	-1.00155	-0.957106	-1.37231	-1.10315	-1.33715	-1.56849	-1.35371	-1.29863	-1.22476	-1.43066
LOC107840084	uncharacterized LOC107840084	XP_016539297.2	107840084	0.175741	0.188222	0.0692127	0.177657	0.224752	0.00278762	0.355157	-0.121543	0.266729	-0.0558801	-0.0132876	-0.137664	-0.0397545	0.0451555	-0.449449	-0.401533	-0.263869	0.324886	0.189068	-0.242475	-0.178847	-0.115065
LOC107840086	probable ubiquitin-like-specific protease 2A	XP_016539301.2	107840086	0.132789	0.105013	0.248682	0.293849	0.303619	0.325318	0.260085	0.461117	0.345288	0.384539	0.566393	0.0028619	-0.209049	-0.299864	-0.0867108	-0.0563333	-0.0554983	-0.963279	-0.953523	-0.187445	-0.146054	-0.471798
LOC107840089	histone H3.2-like	XP_016539307.1	107840089	1.92299	2.97598	2.11811	1.95841	1.97519	3.0688	2.93545	3.26902	2.17341	2.03154	2.02571	-2.44288	-2.38476	-2.52359	-1.79249	-1.93828	-2.3893	-2.8792	-2.52242	-2.46608	-2.64692	-2.4687
LOC107840091	uncharacterized LOC107840091	XP_047250908.1	107840091	-0.970276	-0.921105	-1.18131	-1.21392	-1.10806	-1.14602	-1.21495	-1.23743	-1.44467	-1.36365	-1.20772	1.55582	1.30989	1.17021	1.73186	1.39621	1.63877	0.91554	0.867094	0.611138	1.11421	0.698364
LOC107840093	(-)-camphene/tricyclene synthase, chloroplastic-like	XP_016539309.2	107840093	1.85442	1.13443	-0.401703	-0.381851	-0.448445	1.19625	1.95731	1.96891	0.783029	1.63735	1.42419	-0.322173	-0.590396	-0.846494	-1.41385	-1.25729	-1.47486	-1.42476	-1.736	-0.584009	-0.181959	-0.892102
LOC107840099	magnesium-dependent phosphatase 1	XP_016539314.1	107840099	-0.198354	-0.0786479	-0.216899	-0.165851	-0.236202	-0.674115	-0.678518	-1.30985	-0.570485	-0.690634	-0.943513	0.58656	0.901513	0.776428	0.39492	0.231878	0.123451	1.32057	1.15198	0.033485	0.0545108	0.187769
LOC107840100	pyruvate dehydrogenase (acetyl-transferring) kinase, mitochondrial	XP_016539317.2	107840100	0.51367	0.569384	0.56841	0.601695	0.628713	-0.164664	-0.379769	-0.582998	-0.655014	-0.733483	-0.895255	0.144335	0.416257	0.548081	0.208236	0.426682	0.314635	0.150648	-0.0288676	-0.587653	-0.78646	-0.276581
LOC107840101	uncharacterized LOC107840101	XP_047250911.1	107840101	0.301872	0.568282	0.504533	0.482509	0.417938	0.347408	0.0663032	-0.140634	0.274578	0.0944359	0.228879	-0.254031	-0.266054	-0.149291	0.133335	0.12285	0.0220165	-0.596849	-0.82619	-0.583855	-0.493111	-0.254925
LOC107840102	protein EXECUTER 1, chloroplastic	XP_016539316.1	107840102	-0.198438	-0.260748	-0.242887	-0.33075	-0.288943	-0.221035	-0.21481	-0.0775158	-0.0189146	-0.0996516	-0.0587861	0.175009	0.284362	0.262807	0.0399572	0.0832934	-0.0621694	0.134596	0.273506	0.328851	0.164535	0.327733
LOC107840103	nicotinamidase 1-like	XP_016539318.1	107840103	-1.17138	-1.18454	-1.50067	-1.47279	-1.22967	-0.884977	-2.09767	-1.66952	-2.17846	-2.1246	-2.3089	1.23475	1.69799	1.77228	1.09574	1.53456	1.49813	1.75018	1.78061	1.74265	1.73729	1.979
LOC107840104	fructose-1,6-bisphosphatase class 1	XP_016539319.1	107840104	0.350293	0.284025	0.316181	0.402365	0.388594	0.404707	0.182038	0.236163	-0.0132591	0.149908	0.131497	0.0958655	0.0483405	-0.17645	0.0523859	0.129545	0.12581	-1.01002	-1.31144	-0.257941	-0.288926	-0.239682
LOC107840105	KH domain-containing protein At4g18375	XP_016539320.2	107840105	0.209243	0.0699092	-0.00506615	0.0204773	0.091518	0.0340644	0.351101	0.332957	0.194817	0.0513767	0.0660531	0.0952663	0.0723394	0.0768704	-0.113663	-0.234787	-0.178045	0.258925	0.261383	-0.526326	-0.421828	-0.706587
LOC107840106	GATA transcription factor 28-like	XR_007043709.1	107840106	-0.349143	-0.0962977	-0.455746	-0.286099	-0.248185	-0.310771	-0.0936353	0.080831	-0.10721	-0.168641	-0.293846	0.128409	0.206382	0.261453	-0.133956	-0.0677424	-0.0166414	0.359402	0.329362	0.314053	0.37478	0.573241
LOC107840108	uncharacterized protein C24B11.05	XP_016539330.1	107840108	-0.50364	-0.392396	-0.22028	-0.854679	-0.709183	-0.981833	-1.40593	-1.41487	-1.74986	-0.474599	-1.02031	-1.46438	-0.923991	-1.00983	-0.115257	-0.30206	-0.480535	3.4109	3.30098	2.54644	2.06564	2.69967
LOC107840109	dynamin-related protein 3B-like	XP_016539327.2	107840109	-0.0571457	-0.073452	-0.0869357	-0.0649425	-0.131362	0.026189	-0.00127094	-0.0769832	-0.297223	-0.201346	-0.168016	0.0747779	0.145026	0.395131	-0.261743	-0.176432	-0.191922	0.501638	0.509268	0.0811612	0.0547757	0.000808162
LOC107840110	gamma-glutamyl peptidase 5-like	XP_016539329.1	107840110	-0.155915	0.319955	0.0329772	0.152879	0.198648	-0.208998	0.610545	-0.0894633	-0.182876	-0.551416	-0.550113	-0.523024	-0.123483	-0.62406	-0.693681	-0.643886	-0.781925	1.66004	1.45401	0.0385265	0.381726	0.279544
LOC107840111	methylmalonate-semialdehyde dehydrogenase [acylating], mitochondrial	XP_016539331.2	107840111	-0.342149	-0.0720065	-0.53858	-0.424513	-0.29943	-0.412684	-0.48097	-0.377986	-0.499496	-0.388094	-0.425955	0.375947	0.384978	0.34006	-0.170791	0.0853459	0.0933404	0.697833	0.685122	0.533298	0.607525	0.629206
LOC107840112	psbP domain-containing protein 1, chloroplastic	XP_016539332.1	107840112	0.964374	1.15654	0.798418	0.929886	0.919345	1.31429	1.31393	1.40184	0.95487	0.926818	0.868528	-1.05791	-1.16434	-0.865372	-0.527093	-0.681733	-0.677448	-1.36702	-1.36702	-1.36702	-1.36702	-1.10688
LOC107840113	putative F-box protein PP2-B12	XP_016539334.2	107840113	0.121681	0.479956	0.333404	0.395354	0.496663	0.0343558	0.287151	0.705792	-1.90587	-1.87623	-1.79827	0.916282	0.70719	0.807809	0.521275	0.700177	0.71739	1.4081	1.45293	-1.4314	-1.49045	-1.58329
LOC107840114	putative F-box protein PP2-B12	NA	107840114	-0.343971	-0.446825	-0.410198	-0.26914	-0.360012	-0.163884	-0.356408	-0.178207	0.0547386	-0.153273	-0.230799	0.249034	0.0966938	0.151978	-0.100024	0.0257212	0.0391966	0.299945	0.381685	0.414534	0.711688	0.587526
LOC107840116	50S ribosomal protein L25-like	XP_016539337.2	107840116	0.187965	0.183829	0.0574442	0.152123	0.188306	0.362606	0.318455	0.474795	0.409834	0.474298	0.650398	0.00832814	-0.223154	-0.365341	0.282302	-0.0881769	0.242615	-0.404738	-0.313198	-0.887747	-0.762623	-0.948319
LOC107840117	receptor-like protein kinase HAIKU2	XP_016539339.1	107840117	-0.697204	-0.707945	-0.63911	-0.692681	-0.5774	-1.34321	-1.2409	-1.33679	0.188604	-1.30888	-0.782145	0.912259	1.21781	1.04401	0.538917	0.689969	0.584195	1.34256	1.49808	0.577305	0.22431	0.508234
LOC107840118	uncharacterized LOC107840118	XP_016539340.1	107840118	-1.18473	-0.618492	-1.10145	-1.1041	-1.01442	-1.4291	-0.768301	-1.28101	-1.51251	-1.91084	-1.4363	1.16605	1.34193	1.60816	-0.158734	0.462858	0.177891	2.08415	1.96947	1.52109	1.34382	1.84457
LOC107840119	malate dehydrogenase, glyoxysomal	XP_016539341.1	107840119	0.98249	0.968544	0.880473	1.38528	1.05288	-0.54814	-0.304674	0.0713748	-0.589376	-0.50547	-0.550839	0.721864	0.79932	0.874608	-0.377907	0.213123	-0.116008	-1.47216	-1.55676	-0.678579	-0.893717	-0.356327
LOC107840120	probable protein S-acyltransferase 23	XP_016539342.1	107840120	0.323557	0.36742	0.250076	0.216499	0.190416	0.0414528	0.238875	-0.0692299	0.25433	0.276084	0.33666	-0.0166896	-0.516505	-0.150889	-0.316432	-0.144983	-0.231777	-0.491787	-0.363784	-0.0197798	-0.113523	-0.0599897
LOC107840121	L-galactose dehydrogenase	XP_016539344.1	107840121	-0.493979	-0.318134	-0.645597	-0.518626	-0.530803	-0.383533	-0.463639	-0.151988	-0.708849	-0.751847	-0.899051	0.361038	0.664409	0.805192	0.221175	0.52411	0.417284	1.02418	1.0256	0.171244	0.234793	0.417027
LOC107840122	soluble inorganic pyrophosphatase 6, chloroplastic	XP_016539345.2	107840122	-0.213248	0.0813425	-0.373705	-0.210687	-0.307399	-0.320991	-0.446567	-0.0912069	-0.338547	-0.442943	-0.631155	0.377279	0.358388	0.359666	0.356756	0.865301	0.775843	0.182022	0.231913	-0.201216	-0.0215551	0.010708
LOC107840123	uncharacterized LOC107840123	XP_016539350.1	107840123	-0.251823	-0.310381	-0.130347	-0.178052	-0.0977357	0.184172	0.0493563	-0.257521	-0.249775	-0.225006	-0.0969924	-0.203554	-0.18956	-0.213553	-0.137074	-0.2533	0.0328853	0.47747	0.465312	0.459901	0.432872	0.692708
LOC107840124	probable sphingolipid transporter spinster homolog 2	XP_016539346.1	107840124	-0.0127225	-0.14077	0.15742	-0.01509	0.021402	0.326228	0.261799	-0.074551	-0.395991	-0.214322	-0.469368	-0.259093	-0.0136405	0.15037	-0.339915	-0.26501	-0.100363	0.632208	0.548039	0.0226917	-0.0835134	0.264191
LOC107840125	glutamyl-tRNA reductase 1, chloroplastic-like	XP_016539348.2	107840125	0.188618	0.186421	0.180857	0.188979	0.27022	0.367329	0.261281	0.263609	0.683753	0.292165	0.549692	0.0232479	-0.25495	-0.127829	-0.465272	-0.357652	-0.258244	-0.298546	-0.19429	-0.419474	-0.611823	-0.468093
LOC107840126	protein trichome birefringence-like 12	XP_016539349.2	107840126	-0.0618311	-0.183071	-0.00795875	-0.0889661	-0.10134	0.148357	0.0758903	-0.19576	-0.247846	-0.432436	-0.487832	-0.290529	0.173401	0.232225	-0.0643694	-0.185431	-0.0524514	0.692758	0.798565	-0.0823836	0.157635	0.203374
LOC107840127	fatty acid amide hydrolase-like	XP_016539351.2	107840127	1.6301	1.29655	1.47176	1.40956	1.13916	0.47458	0.621239	0.449763	1.51624	1.48968	1.34071	-1.1344	-1.31436	-1.37642	-1.15217	-1.33526	-1.28018	-1.03453	-1.12616	-1.15833	-0.796193	-1.13133
LOC107840128	fatty acid amide hydrolase-like	XP_016539354.2	107840128	0.827192	0.618317	0.57139	0.686665	0.704642	0.369312	0.695342	0.510796	1.36577	0.964697	0.881742	-1.00211	-0.605105	-0.786077	-0.256685	-0.595975	-0.426981	-1.23789	-1.15741	-0.673027	-0.815703	-0.638895
LOC107840132	fatty acid amide hydrolase-like	XP_016539362.2	107840132	1.21353	1.08074	1.03148	0.933659	1.14865	1.5586	0.934421	1.22237	0.821036	1.04727	1.33297	-0.547008	-0.579123	-0.640159	-1.03165	-1.1005	-1.09203	-1.33408	-1.19965	-1.32775	-1.91846	-1.55432
LOC107840134	fatty acid amide hydrolase-like	XP_016539365.2	107840134	-0.487046	-0.385089	-0.580468	-0.703721	-0.228254	-0.0856404	-0.334238	-0.457207	-0.842313	-0.743491	-0.624699	1.3553	0.663493	0.659308	0.460437	0.219515	0.419377	0.480558	0.583016	0.318124	0.286568	0.0264671
LOC107840135	uncharacterized LOC107840135	XP_016539366.1	107840135	-0.163023	-0.0702447	-0.273674	-0.310151	-0.336398	-0.604407	-0.24065	-0.220895	-0.181601	-0.468427	-0.505513	0.0180146	0.454067	0.499793	-0.36474	-0.304432	-0.321749	1.28401	1.14581	0.34215	0.152656	0.469397
LOC107840136	paladin	XP_047254121.1	107840136	-0.0643608	-0.443409	-0.0613237	-0.160947	-0.0650148	-0.403412	-0.389816	-0.446834	-0.342984	-0.108667	-0.0926773	0.41049	0.672396	0.29869	0.616587	0.0848116	0.384576	-0.109956	-0.0491832	0.185127	0.211991	-0.126085
LOC107840138	heat shock 70 kDa protein, mitochondrial-like	XP_016539370.1	107840138	-0.211365	-0.142517	-0.435502	-0.350501	-0.411938	0.15537	0.0843637	-0.0549727	-0.189633	-0.125739	-0.357699	0.238886	0.757996	0.678607	0.232136	0.00928343	0.19869	0.715364	0.646714	-0.367841	-0.543256	-0.526447
LOC107840139	transcription factor GTE7-like	NA	107840139	-1.86385	-0.0412711	-0.747459	0.798796	-0.706826	-0.545721	-0.277562	-0.695896	0.202699	-0.0832996	-0.819527	0.275552	0.95176	0.0860308	1.10638	-0.52103	-0.206088	1.40243	0.417132	0.0251765	0.327788	0.914787
LOC107840140	DNA polymerase V	XP_016539372.2	107840140	0.115506	-0.058685	-0.0903433	-0.135762	-0.0395483	0.313965	0.33967	0.179905	0.0873086	0.242376	0.129594	-0.0228373	0.602186	0.503825	0.216476	-0.182696	0.139332	0.164645	0.286493	-0.786831	-0.940616	-1.06396
LOC107840141	heat shock 70 kDa protein, mitochondrial	XP_016539373.1	107840141	0.0473615	0.53488	-0.0269336	0.026458	-0.0100464	-0.318456	0.237494	0.290492	0.199293	0.295199	0.361273	0.0256467	0.367407	0.379373	-0.547061	-0.362136	-0.266043	0.398264	0.351298	-0.820963	-0.524997	-0.637803
LOC107840142	uncharacterized LOC107840142	XP_047250937.1	107840142	0.0963687	-0.0299688	0.110921	0.129663	0.234312	0.294099	-0.0473497	0.0707808	-0.0956633	0.107552	0.363331	-0.17336	-0.0197122	-0.195506	0.0865045	-0.0529994	0.178864	-0.28235	-0.173069	-0.210373	-0.269349	-0.122694
LOC107840144	uncharacterized protein C9orf78	XP_047254141.1	107840144	0.148499	0.149509	0.0523997	0.204656	0.0105179	-0.259261	0.0198627	0.198589	0.492241	0.415395	0.444257	0.272567	-0.303846	-0.437306	0.310258	0.397323	0.348126	-0.906561	-1.11856	-0.104723	0.0766562	-0.410595
LOC107840146	uncharacterized LOC107840146	XR_001665184.2	107840146	-0.521839	-0.603074	0.470783	0.154354	0.148258	0.484209	-0.0676504	0.281836	1.44614e-05	0.0706467	0.289057	-0.657676	-1.24517	-0.735185	-0.165139	0.493738	0.183255	0.0384054	-0.0509772	0.609357	0.357371	0.465423
LOC107840147	F-box protein At2g02240-like	XP_016539380.2	107840147	0.000443572	0.180612	0.0491612	0.0375373	-0.0448635	-0.301733	-0.0464228	-0.234248	-0.128823	-0.228611	-0.186346	0.182935	0.0240425	0.0560881	0.10259	0.0610078	-0.00408141	0.108908	0.0918362	0.0871689	0.354721	-0.161923
LOC107840149	uncharacterized LOC107840149	XP_016539383.2	107840149	-0.770426	-0.679505	-0.632024	-0.549142	-0.424272	-0.381814	-0.839796	-0.506592	-0.656868	-0.787055	-0.852166	-0.000273253	0.201608	-0.164598	0.510472	0.386284	0.246602	2.13928	2.09901	0.639626	0.440001	0.581655
LOC107840150	squalene monooxygenase-like	XP_016539384.2	107840150	0.0902378	0.499599	2.14784	1.88454	1.71563	0.729732	-0.963789	-0.412208	0.0983553	0.954693	0.407851	-1.26988	-1.51631	-1.38877	-0.594272	-1.05174	-0.675781	1.71831	1.65597	-1.50481	-1.0817	-1.44349
LOC107840151	DUF21 domain-containing protein At4g33700	XP_016539385.2	107840151	0.200863	0.370746	0.0606852	0.386428	0.145637	-0.118285	0.162929	-0.12501	0.189597	0.00119998	-0.146845	-0.123487	0.352802	0.0795168	0.0520735	-0.436732	-0.202378	0.107394	-0.0349937	-0.502896	0.0259308	-0.445178
LOC107840152	uncharacterized protein At3g49720-like	XP_016539386.1	107840152	-0.186606	-0.0778626	-0.27476	0.0072976	-0.215753	-0.281159	0.30874	0.263995	0.338828	0.419509	0.243397	-0.48437	-0.426624	-0.34836	-0.369247	-0.315445	-0.416904	0.208237	0.281	0.389037	0.404539	0.532511
LOC107840153	protein trichome birefringence-like 13	XP_016539390.1	107840153	0.153665	0.0166014	-0.092131	0.142235	0.0417366	-0.421383	-0.320423	-0.0558356	0.550578	0.48194	0.411625	-0.420946	-0.232981	-0.264443	0.0252523	0.0938107	0.029565	0.204891	0.24904	-0.142898	-0.42324	-0.0266597
LOC107840154	basic form of pathogenesis-related protein 1-like	XP_016539392.2	107840154	1.24512	1.06787	0.728543	0.680329	1.0807	-2.02091	-1.05286	-1.58045	-0.824637	-0.584978	-1.20067	0.629076	0.74813	0.853453	0.34196	-0.186268	-0.0260755	-1.22744	-1.2391	0.933079	0.368732	1.26639
LOC107840155	basic form of pathogenesis-related protein 1-like	XP_016539393.1	107840155	-0.242647	0.23029	-0.617588	-0.903272	-0.605577	-1.88082	-1.21807	-0.768167	1.1812	-0.251633	0.128148	0.555132	0.674971	0.246211	-0.1003	0.0778067	0.135824	0.109536	0.0840742	1.10568	0.593281	1.46593
LOC107840157	uncharacterized protein DDB_G0290685	XP_016539394.2	107840157	0.362368	0.391769	0.490846	0.598092	0.640048	0.944516	0.851901	1.02973	0.644353	0.82672	0.920883	-0.210494	-0.859304	-0.788573	-0.541873	-0.0993722	-0.341657	-1.17727	-1.03037	-0.709879	-0.839878	-1.10255
LOC107840158	protein LNK2-like	XP_016539398.2	107840158	-0.177186	0.0393507	0.529114	0.34175	0.111923	-0.455385	0.197676	-0.0628136	-0.435558	0.0289978	0.45921	0.0639108	-0.282762	0.234551	-0.680602	-0.189707	-0.188811	-0.466793	-0.204518	0.594753	0.270981	0.271918
LOC107840159	uncharacterized LOC107840159	XP_016539396.1	107840159	0.299141	0.0109449	1.0438	0.986705	0.654829	0.281099	-0.189921	0.447155	-0.646622	0.422689	-0.301353	-1.4704	-1.34704	-1.23114	0.745389	-0.194847	0.573228	0.516212	0.274164	-0.252285	-0.471314	-0.150432
LOC107840160	aspartate--tRNA ligase, chloroplastic/mitochondrial	XP_047260053.1	107840160	-0.0856397	-0.189674	-0.0816082	-0.287083	-0.127362	0.0874221	-0.256827	-0.348941	-0.142528	-0.395118	-0.260234	0.400141	0.21197	0.222717	0.251397	0.170976	0.353749	0.26875	-0.0204933	-0.0496565	0.193885	0.0841567
LOC107840161	pyruvate kinase isozyme A, chloroplastic-like	XP_016539399.1	107840161	-0.152295	0.188445	0.265395	0.17293	0.189315	0.708342	0.675748	0.884343	0.555394	0.530159	0.464094	-0.698108	-0.543355	-0.638464	-0.33982	-0.21405	-0.135633	-0.388352	-0.383162	-0.429508	-0.392995	-0.318421
LOC107840163	uncharacterized LOC107840163	XP_016539403.2	107840163	-0.609977	-0.301499	-0.680267	-0.0480789	-0.746591	-2.82176	-0.75848	-0.811864	-0.125531	-0.323406	-0.17839	1.1948	1.31431	1.02201	1.27352	1.15791	0.837995	-0.642201	-0.623811	0.41141	1.10281	0.357096
LOC107840164	uncharacterized LOC107840164	XP_016539404.1	107840164	-0.270552	-0.102137	-0.0704247	-0.222084	-0.202875	-0.0212107	-0.299921	-0.469334	-0.298851	-0.519128	-0.628084	-0.00582611	0.0799899	0.207232	0.376476	0.467437	0.254407	0.422344	0.308608	0.292992	0.491011	0.209931
LOC107840165	pathogenesis-related protein PR-4-like	XP_016539405.1	107840165	-0.6679	0.41006	-0.94869	-1.13177	-0.864026	-0.956514	-0.64509	-0.474318	0.527129	-0.716988	-0.290722	0.504798	1.25732	0.779407	0.193765	0.181005	0.074529	0.924286	0.978797	0.157668	0.486715	0.220534
LOC107840167	chaperone protein DnaJ	XP_016539407.1	107840167	0.0950062	0.15401	0.554886	0.647988	0.393769	-0.235139	-0.223406	-0.434728	-0.256597	-0.480277	-0.383327	0.44806	0.153649	-0.0984908	1.09484	0.962775	0.881811	-0.976799	-1.25824	-0.328767	-0.0411185	-0.669901
LOC107840169	uncharacterized LOC107840169	XR_001665193.2	107840169	0.369059	0.600604	-1.39995	-1.33561	-1.10104	0.386555	0.239625	0.201429	0.286388	0.3079	0.157511	0.938423	0.528965	0.256468	-0.791243	-0.660279	-1.03873	0.446475	0.17025	0.527024	0.394991	0.515181
LOC107840171	probable zinc metallopeptidase EGY3, chloroplastic	XP_016539410.1	107840171	-1.66786	-1.36277	-1.52378	-0.867576	-0.966529	-3.22657	-2.75233	-2.09576	-2.46263	-2.37421	-2.35278	0.89682	1.32673	1.34727	0.430372	1.29788	0.921456	2.92538	2.94941	3.152	3.0379	3.36758
LOC107840172	ribosomal RNA small subunit methyltransferase E	XP_016539411.1	107840172	0.350968	0.268713	-0.151599	0.123959	0.0865819	0.395912	-0.0070039	0.134076	0.510821	0.483963	0.488029	-0.119952	-0.364845	-0.183892	-0.263421	-0.0472799	0.0397941	-0.593224	-0.456394	-0.128342	-0.326437	-0.240427
LOC107840173	magnesium transporter MRS2-3	XP_016539415.2	107840173	-0.222757	-0.234191	-0.280094	-0.300137	-0.463896	-0.264266	-0.289487	-0.263171	-0.175735	-0.2229	-0.340176	0.128634	0.319169	0.191559	-0.143916	-0.022142	-0.172974	0.601049	0.724734	0.473464	0.384761	0.572473
LOC107840176	myosin-16	XP_016539422.2	107840176	0.0719139	-0.0240627	0.0791653	0.055276	0.187245	-0.0595563	-0.182137	0.43958	0.275138	0.441205	0.472507	0.613958	0.114914	-0.217766	0.646295	0.317116	0.506817	-1.15404	-1.32447	-0.319648	-0.26565	-0.673803
LOC107840178	DNA polymerase kappa	XP_016539424.1	107840178	-0.0185377	-0.0146927	-0.16211	-0.00390634	-0.0101411	0.0247284	0.109326	0.146617	0.192832	0.170474	0.143769	0.0417493	-0.3233	-0.223985	0.0548363	0.11671	0.206648	-0.64332	-0.48833	0.285446	0.453583	-0.0583966
LOC107840179	uncharacterized LOC107840179	XP_016539427.2	107840179	-0.0334044	0.107839	-0.0277386	-0.00774919	-0.148244	0.035565	0.0850676	0.321026	0.242744	0.140279	0.118188	0.148799	-0.0469541	-0.0682829	-0.123838	-0.0287025	-0.0413337	-0.135032	-0.0223888	-0.330515	-0.151567	-0.0337576
LOC107840180	dual-specificity RNA methyltransferase RlmN	XP_016539428.1	107840180	-0.193933	-0.259145	-0.313229	-0.356686	-0.446946	-0.288355	-0.210805	-0.41628	-0.355369	-0.459965	-0.388613	0.206533	0.556324	0.558776	-0.101538	-0.0655736	-0.0713722	0.91943	0.761469	0.322257	0.272021	0.330998
LOC107840181	uncharacterized LOC107840181	XP_016539429.1	107840181	-1.59832	-1.77359	-1.26347	-1.07766	-1.1289	-1.57266	-2.16117	-1.57322	-1.17572	-1.16155	-1.38329	1.06422	1.42916	0.995384	0.863452	1.1081	0.76835	0.651717	0.590368	2.84958	2.55164	2.99758
LOC107840182	vacuolar-sorting receptor 3	XP_016539430.1	107840182	0.341935	0.427533	0.235709	0.0619754	0.245016	0.562732	1.18288	0.937276	0.288033	0.332674	0.398641	-0.103501	0.00261114	0.116669	-0.778455	-0.645861	-0.512595	-0.360465	-0.374776	-0.732976	-0.751233	-0.873824
LOC107840183	zinc finger protein-like 1 homolog	XP_016539432.2	107840183	-0.126661	0.176802	-0.329636	-0.259119	-0.43637	-0.454081	0.0398466	-0.209146	0.0955622	-0.173011	-0.107022	0.0169595	0.059508	0.264738	-0.1658	-0.24832	-0.293934	0.507389	0.451527	0.222641	0.37454	0.593587
LOC107840184	mitotic checkpoint protein BUB3.1	XP_016539433.1	107840184	-0.0488169	0.144248	-0.258767	-0.15132	-0.325449	-0.0799253	0.444884	0.284078	0.236605	0.00192591	0.0124938	-0.135488	0.185937	0.0934114	-0.447249	-0.127762	-0.343202	0.0880291	0.0524478	0.100365	0.0811895	0.192365
LOC107840185	zinc finger protein ZAT6-like	XP_016539435.2	107840185	-2.16158	-2.16366	-2.35659	-1.87861	-2.54482	-3.37618	-3.6382	-2.54619	-2.26785	-2.3024	-2.65251	2.6016	2.7096	2.57743	1.28124	2.00134	1.5565	2.8604	2.69218	3.04074	3.22713	3.34044
LOC107840186	BTB/POZ domain-containing protein NPY2	XP_016539437.1	107840186	1.14103	1.28345	1.41315	1.27612	1.18108	1.44594	1.4884	2.1003	1.63303	1.53428	1.75838	-1.23349	-1.06201	-1.25273	-1.26071	-1.74913	-1.56869	-1.57384	-1.71084	-1.49733	-1.68419	-1.6622
LOC107840187	LOB domain-containing protein 37-like	XP_016539448.1	107840187	0.154259	0.426948	0.990211	0.789677	0.856276	-0.0279374	-0.263269	-0.16982	1.24611	0.571396	0.644276	0.274153	0.335846	0.18466	-0.532341	-1.06243	-0.929311	0.186901	0.115063	-1.34576	-1.35221	-1.09271
LOC107840188	QWRF motif-containing protein 2	XP_016539449.2	107840188	0.239796	0.323551	0.502762	0.260898	0.0605846	0.00284456	0.403416	0.266012	-0.0634866	-0.0110358	-0.205598	-0.553909	-0.444811	-0.178642	0.0595533	-0.0299195	-0.127276	0.155421	0.172064	-0.261672	-0.11792	-0.452635
LOC107840189	uncharacterized LOC107840189	XP_016539450.1	107840189	-0.0637945	-0.0267329	0.169703	0.0309027	0.0854506	0.0614085	-0.169447	0.226337	0.0662362	0.108892	0.0486035	-0.0754469	-0.0298782	0.0334996	0.177843	-0.213869	0.0499496	0.0160904	-0.0128985	-0.249194	-0.0497646	-0.183891
LOC107840191	PXMP2/4 family protein 4	XP_016539453.1	107840191	-0.713605	-0.569617	-0.542223	-0.308926	-0.196547	0.91958	-0.0655073	-0.44579	0.0734917	-0.499074	-0.429273	-0.0828926	0.410396	0.232312	0.630661	0.368256	0.334702	0.419445	0.350819	-0.110411	0.102477	0.121728
LOC107840193	somatic embryogenesis receptor kinase 2-like	XP_016539457.1	107840193	-0.595589	-0.649186	-0.110663	-0.0521141	0.0352338	-0.674696	-0.83047	-0.803776	-0.493359	-0.462192	-0.686806	0.119496	0.158593	0.146471	0.446117	0.526514	0.63028	0.630727	0.732449	0.59398	0.681837	0.657152
LOC107840194	probable phosphoribosylformylglycinamidine synthase, chloroplastic/mitochondrial	XP_016539458.2	107840194	0.884616	0.610641	0.904015	0.581645	0.550923	0.422737	0.294469	0.348513	0.513591	0.816241	0.842232	-0.585449	-0.332895	-0.290345	-0.506458	-0.693012	-0.441985	-0.475039	-0.424835	-0.894405	-1.11934	-1.00586
LOC107840195	E3 ubiquitin-protein ligase RLIM	XP_016539459.1	107840195	0.432333	0.450775	-0.469976	-0.434816	-0.361457	-0.671602	-0.676438	-0.51589	0.0949835	-0.372423	-0.449709	0.404996	0.487993	0.48683	0.077957	0.273125	0.016239	0.310837	0.254408	0.153855	-0.0122705	0.520252
LOC107840196	pentatricopeptide repeat-containing protein At5g02860	XP_016539460.2	107840196	0.53123	0.54494	-0.0343253	-0.196944	-0.210831	-0.15944	-0.495691	-0.391572	-0.872854	-0.760265	-0.475153	1.02824	0.857327	1.26072	0.160134	0.256064	0.415256	-0.602405	-0.623747	-0.251884	0.168002	-0.146801
LOC107840197	probable protein phosphatase 2C 63	XP_016539462.1	107840197	0.022667	-0.221696	-0.912016	-0.975508	-0.942267	-1.47231	-2.05302	-1.41087	-1.47387	-1.52851	-1.40805	2.47058	1.88686	1.57126	0.935947	0.866107	1.0565	0.522721	0.628666	0.81633	0.834525	0.785949
LOC107840198	18.2 kDa class I heat shock protein-like	XP_016539463.1	107840198	1.12839	2.02043	-0.116312	-0.369632	0.0986221	1.78199	0.0448129	0.96262	-1.71922	-1.52702	-1.39158	-0.0439836	-0.721143	-0.107623	-1.89063	-1.34223	-1.27827	2.49118	2.22708	-0.347476	0.168798	-0.0688147
LOC107840199	17.8 kDa class I heat shock protein-like	XP_016539464.1	107840199	0.73323	2.15916	0.904348	0.715399	1.06556	0.777394	-0.834931	-0.0247534	-0.905712	-0.801881	-0.257752	0.385189	-0.959305	0.376501	-2.4544	-0.989815	-1.55054	1.80707	1.64951	-0.660853	-0.589365	-0.544061
LOC107840200	18.2 kDa class I heat shock protein-like	XP_016539465.1	107840200	-0.377324	0.889526	-0.147764	0.549173	0.949016	-0.32148	-1.7611	-1.95965	-1.99306	-1.5514	-1.52245	0.516941	-0.118411	0.609229	-1.75439	0.0590916	-0.851105	2.50453	2.27355	1.3307	1.02884	1.64754
LOC107840201	uncharacterized LOC107840201	XP_016539466.2	107840201	1.12084	0.926695	-0.0633042	-0.241068	0.00109716	0.240035	-0.275371	-0.227658	-1.17578	-0.970389	-0.997906	1.45206	1.41345	1.57096	-0.0127646	0.155185	0.103904	-0.28737	-0.403948	-0.856214	-0.913762	-0.558696
LOC107840202	classical arabinogalactan protein 9	XP_016539467.1	107840202	2.45474	2.24621	0.890922	1.06055	0.961469	1.15709	1.11703	1.20772	1.58231	1.53345	1.58062	-0.846083	-0.546014	-0.506037	-1.05552	-1.00657	-0.976763	-0.395864	-0.595566	-3.18913	-3.79906	-2.8755
LOC107840204	serine/threonine-protein kinase OXI1-like	XP_016539471.1	107840204	-0.111817	-0.191793	-0.45821	0.0461196	0.693972	-0.257732	-0.202606	0.0400023	0.160288	0.040838	-0.123607	-0.937005	-0.519518	-0.595627	-0.612391	-0.443065	-0.4018	0.29007	0.222005	0.97245	1.38078	1.00865
LOC107840205	uncharacterized LOC107840205	XP_047250978.1	107840205	0.183267	-0.140631	-0.112977	-0.0830852	-0.0324679	0.0551079	-0.085624	0.0213388	0.132643	0.216823	0.234646	-0.260404	-0.137792	-0.129625	-0.393517	-0.377683	-0.35299	0.16433	0.424482	0.355204	0.281628	0.0373272
LOC107840206	uncharacterized LOC107840206	XP_016539470.1	107840206	0.11474	-0.0202631	0.112964	0.29691	0.0741467	-1.46421	-1.5155	-1.56154	-1.27066	-1.28452	-1.37044	1.27606	1.5562	1.48765	1.10824	0.850255	0.821144	0.308717	0.377889	0.023544	0.0349038	0.0437738
LOC107840207	probable indole-3-acetic acid-amido synthetase GH3.1	XP_016539472.1	107840207	-3.75392	-3.80063	-3.75769	-3.78531	-3.74563	-3.88418	-3.92294	-4.01173	-3.87486	-3.81486	-4.06455	3.62163	3.50163	3.97598	2.81148	3.64266	2.97418	4.474	4.44431	4.34816	4.01284	4.60942
LOC107840208	pathogenesis-related homeodomain protein	XP_016539473.1	107840208	0.517372	0.486351	0.604098	0.531565	0.547777	0.387615	0.409471	0.52429	0.149457	0.347536	0.56985	0.13391	-0.175543	-0.358477	0.359367	0.0533222	0.343442	-1.31706	-1.3217	-0.672368	-0.893799	-1.22647
LOC107840209	TIP41-like protein	XP_016539480.1	107840209	-0.584	-0.333367	-0.637925	-0.456226	-0.521477	-0.640992	-0.255663	-0.31982	-0.389422	-0.438237	-0.808716	0.433897	0.611462	0.579727	-0.00322634	0.164028	-0.000544092	1.44084	1.45636	0.221849	-0.00636188	0.487815
LOC107840210	uncharacterized LOC107840210	XP_016539484.1	107840210	0.121569	0.0207803	0.0876877	0.208913	0.0768156	0.185805	0.0701753	-0.00297298	-0.280223	-0.200041	-0.1445	0.152719	0.055623	-0.110844	0.00171256	0.125774	0.204407	0.068605	0.0659334	-0.189564	-0.135356	-0.383019
LOC107840211	zinc finger protein 7-like	XP_016539481.2	107840211	0.728301	0.183371	0.658562	0.862946	0.710727	0.442969	0.670191	0.478319	0.347203	0.368184	0.264686	-0.467604	-0.347284	-0.337229	-0.395307	-0.698128	-0.604583	-0.618433	-0.481184	-0.630063	-0.641733	-0.49391
LOC107840212	uncharacterized LOC107840212	XP_016539482.1	107840212	-0.273488	-0.126935	-0.391021	-0.462362	-0.418189	0.205283	0.17677	-0.0889448	-0.335516	-0.25589	-0.126412	-0.0440661	0.318426	0.0993296	0.458428	0.217828	0.367532	1.15869	0.922634	-0.567009	-0.53213	-0.302952
LOC107840213	uncharacterized LOC107840213	XP_016539486.1	107840213	1.32898	0.953789	1.52577	2.59933	1.5859	0.372779	0.328772	0.76975	0.180214	0.776075	1.10568	-0.712208	-0.573195	-0.838079	-1.19182	-1.11628	-1.17831	-1.39824	-1.39824	-1.10563	-0.935185	-1.07985
LOC107840214	LYR motif-containing protein At3g19508	XP_016539487.2	107840214	-0.258734	0.0983473	0.178996	0.00481498	-0.0962571	0.138761	0.0584637	0.0438709	0.530712	0.419506	0.247216	-0.666171	-0.571971	-0.692148	-0.417415	-0.302094	-0.457523	0.0809681	0.169218	0.415918	0.460851	0.61467
LOC107840215	cleavage stimulation factor subunit 77	XP_016539492.1	107840215	-0.255956	-0.333077	-0.32731	-0.19704	-0.260893	-0.467685	-0.305356	-0.081849	-0.0720367	-0.0216674	0.0271262	0.252531	0.490919	0.514842	0.252102	0.0257326	0.294998	-0.015808	0.0611992	0.184345	0.27556	-0.0406756
LOC107840216	DNA repair protein REV1	XP_016539493.2	107840216	-0.42473	-0.823577	-0.363466	-0.431343	-0.457589	-0.496007	-0.775165	-0.395219	-0.112249	0.445769	0.45599	0.414547	0.373123	0.739474	0.252222	-0.0546831	0.163868	-0.528576	-0.115227	0.910751	0.637329	0.58476
LOC107840217	40S ribosomal protein S16-like	XP_016539496.1	107840217	-0.163077	0.173291	-0.171543	-0.188274	-0.0966024	0.32763	0.254262	-0.0397998	-0.045369	-0.18052	-0.161435	-0.157449	0.013239	0.0675734	0.168441	0.193352	0.118308	0.263224	0.0256424	-0.309744	-0.215416	0.124265
LOC107840219	methylthioribose kinase	XP_016539497.1	107840219	-1.07755	-0.837276	-1.1149	-1.3089	-0.972251	-1.10854	-1.41412	-1.3552	-1.11801	-1.49462	-1.30274	1.04273	1.22883	0.996485	1.26812	1.52798	1.13582	1.18447	1.20883	0.965469	1.55565	0.989736
LOC107840223	probable cinnamyl alcohol dehydrogenase 1	NP_001311509.1	107840223	-0.387884	-0.464496	-1.73861	-1.18784	-1.89225	-2.2658	-0.830663	-1.08416	-1.15201	-0.94177	-1.18764	2.07416	2.07151	1.94705	1.00242	0.997922	0.953097	0.284212	0.237331	1.1214	1.33716	1.10688
LOC107840224	protein unc-50 homolog	XP_016539508.1	107840224	0.0879423	0.058898	-0.181845	-0.100118	0.0116328	-0.151771	0.0671664	-0.162791	-0.162885	-0.025205	-0.109721	0.335893	0.270695	0.155902	0.17322	-0.212861	-0.0289382	-0.122493	-0.104255	0.10474	0.0154071	0.0813874
LOC107840225	basic 30 kDa endochitinase	NP_001311510.1	107840225	-1.52327	0.00143576	-1.58874	-2.2527	-1.77271	-1.37036	-0.77032	-0.670754	0.624945	-0.340569	-0.05047	0.143462	0.412768	0.664897	0.3225	0.500814	0.0403518	1.05587	1.28524	1.66723	1.44806	2.17233
LOC107840226	PRKR-interacting protein 1	XP_016539510.2	107840226	-0.757245	-0.345593	-0.759483	-0.826123	-0.730745	-0.795143	-0.781429	-0.441301	-0.451888	-0.533792	-0.690914	0.275345	0.481154	0.327536	0.37172	0.432814	0.27775	1.58541	1.61149	0.451999	0.500994	0.797439
LOC107840227	reticulon-like protein B11	XP_016539511.1	107840227	0.0229356	-0.0685656	-0.0889963	-0.189286	-0.32822	-0.0958347	0.0706291	-0.0423072	-0.00193907	-0.018486	-0.0401698	-0.186763	-0.102475	0.01811	-0.248236	-0.325102	-0.30553	0.399732	0.54876	0.285198	0.123982	0.572564
LOC107840228	cell division cycle protein 123 homolog	NA	107840228	-0.221461	-0.140453	-0.130693	-0.0802997	-0.0924822	-0.770827	0.0266731	-0.466815	-0.331193	-0.494294	-0.647889	-0.0554263	-0.0815665	0.0761161	0.366364	0.454737	0.248823	0.798456	0.645681	0.246019	0.255636	0.394895
LOC107840230	protein TIC 21, chloroplastic	XP_016539514.1	107840230	-0.0164615	-0.0108137	0.112992	0.0110118	0.0494461	0.177415	0.229795	-0.0962278	-0.213039	-0.148105	-0.0626569	-0.52718	0.00283255	0.0656512	-0.381611	-0.219345	-0.154354	-0.186727	-0.132108	0.361903	0.547965	0.589617
LOC107840231	probable LRR receptor-like serine/threonine-protein kinase At4g37250	XP_016539515.1	107840231	0.215441	0.297469	2.40161	2.22132	2.2247	0.362548	0.3721	0.519002	0.326812	0.159294	0.281728	-0.872906	-0.872906	-0.872906	-0.872906	-0.872906	-0.652976	-0.872906	-0.872906	-0.872906	-0.872906	-0.872906
LOC107840232	stress enhanced protein 1, chloroplastic	XP_016539517.1	107840232	0.0651559	0.122668	0.366935	0.502088	0.332722	0.0771268	0.100117	-0.113778	-0.598777	-0.531953	-0.617168	-0.157613	-0.108553	0.0554373	0.298111	0.588921	0.396069	-0.0345587	0.027835	-0.355733	-0.269489	-0.145562
LOC107840233	leucine-rich repeat receptor-like protein kinase PEPR2	XP_016539518.1	107840233	1.51797	1.01067	1.40229	1.46305	1.21023	0.89622	1.1341	0.896936	1.05559	1.0659	1.15862	-1.4153	-1.43004	-1.41789	-1.07401	-1.39898	-1.08679	-0.780299	-0.543467	-1.1026	-1.36365	-1.19854
LOC107840234	kynurenine formamidase	XP_016539519.1	107840234	-0.751795	-0.732553	-0.588333	-0.801182	-0.765639	-0.724677	-1.46386	-1.20224	-1.09041	-1.31068	-1.26047	1.13304	1.15302	0.933622	0.259062	0.67345	0.717993	1.22155	1.27715	1.09154	1.04053	1.19088
LOC107840237	cyclin-D3-1	XP_016539525.1	107840237	-0.185848	-0.616499	-0.192204	-0.0400923	-0.194551	-0.455137	0.467049	-0.629663	-1.25981	-1.36976	-1.38655	-0.966853	-0.93269	-0.661996	0.382334	0.976408	1.13254	-0.456481	-0.280545	2.14175	2.30609	2.22252
LOC107840238	spore coat protein SP85	XP_016539526.2	107840238	-0.0697497	-0.42224	-0.24241	-0.121563	-0.353077	-0.220816	-0.212763	-0.58359	-0.0385332	-0.417482	-0.281583	0.0314379	0.343611	0.254075	-0.154868	-0.225609	-0.191442	0.704984	0.603821	0.479718	0.631136	0.486944
LOC107840239	phosphatidylinositol 3,4,5-trisphosphate 3-phosphatase and protein-tyrosine-phosphatase PTEN2A	XP_016539527.1	107840239	-0.313146	-0.334714	-0.219083	-0.164866	-0.183392	-0.361804	-0.33777	-0.499695	-0.310081	-0.272244	-0.271326	0.23332	0.323406	0.230712	0.107248	-0.0454901	0.0143072	0.709197	0.653116	0.335068	0.351257	0.355981
LOC107840241	scopoletin glucosyltransferase-like	XP_016539530.1	107840241	-1.80437	-1.50628	-1.7383	-1.64778	-1.52549	-2.71153	-2.4907	-2.64943	-0.708577	-1.93913	-1.76939	2.34653	2.82375	2.83003	0.724118	0.872827	0.933704	2.73861	2.535	1.56779	1.47854	1.64007
LOC107840243	protein IRX15-LIKE-like	XP_016539533.1	107840243	2.7206	2.58206	2.1376	2.25233	2.08257	1.40471	2.06315	1.51458	1.89379	1.53606	1.59461	-2.44778	-2.1592	-2.47039	-2.24557	-2.26474	-2.13643	-1.23814	-1.15118	-1.73596	-2.06371	-1.86896
LOC107840244	scopoletin glucosyltransferase-like	XP_016539534.1	107840244	1.3589	1.4537	0.0461871	0.513914	0.424066	0.744207	1.2302	0.748333	-0.166647	0.338968	0.0959607	-0.330283	-0.0847902	-0.314864	-0.735199	-1.01492	-0.886981	-1.20837	-0.830255	-0.551909	-0.399431	-0.43078
LOC107840245	scopoletin glucosyltransferase-like	XP_016539535.1	107840245	0.379271	0.450823	1.4158	1.59549	1.62288	0.609304	0.940912	0.286545	0.771542	0.426019	0.496225	-0.692617	-0.719974	-0.646198	-0.650158	-0.254015	-0.479071	-1.1328	-1.20746	-1.00428	-1.35927	-0.848965
LOC107840246	scopoletin glucosyltransferase-like	XP_016539536.1	107840246	0.848329	1.29972	-0.807442	-0.766068	-0.483715	-0.024917	0.510047	0.0236278	-0.285832	-0.355114	-0.221468	1.36205	1.32101	1.21738	-0.586596	-0.660574	-0.579801	-0.0543242	-0.157195	-0.583838	-0.430424	-0.584854
LOC107840247	scopoletin glucosyltransferase	XP_016539537.1	107840247	2.00744	2.29113	1.90248	1.9934	1.86242	0.141976	0.751065	0.113175	0.555211	0.000501127	0.00783751	-1.14135	-1.19632	-1.20376	-0.924231	-1.0979	-1.08475	-0.651604	-0.720571	-1.32648	-1.08777	-1.19192
LOC107840250	nuclear export mediator factor Nemf	XP_016539543.1	107840250	-0.563167	-0.554455	-0.560376	-0.520286	-0.494298	-0.312401	-0.396937	-0.733807	-0.661878	-0.599929	-0.62028	0.713042	0.574186	0.43178	0.914412	0.658746	0.806588	0.418368	0.379022	0.479071	0.571956	0.0706418
LOC107840252	CBS domain-containing protein CBSX1, chloroplastic-like	XP_016539540.1	107840252	-0.123786	-0.0798419	-0.566648	-0.770132	-0.539324	-0.237817	-0.311084	-0.467137	-1.07641	-1.2819	-1.08367	0.645139	0.691673	0.682715	0.452114	0.501838	0.423943	0.767457	0.635935	0.433728	0.601614	0.70159
LOC107840253	polyadenylate-binding protein 8-like	XP_016539541.1	107840253	0.0251087	-0.0531416	-0.0396915	0.00401035	-0.204369	-0.201361	0.0272324	0.0990011	-0.218966	-0.152921	-0.165323	-0.228229	0.0758911	0.157762	-0.0567178	-0.0866672	-0.020313	0.110707	0.20286	0.207861	0.285221	0.232046
LOC107840255	probable E3 ubiquitin ligase SUD1	XP_016539544.1	107840255	0.0720046	-0.237669	-0.254313	-0.243005	-0.171758	-0.0649006	0.0597405	-0.21001	-0.520111	-0.355956	-0.42696	-0.051498	0.570113	0.626114	-0.461139	-0.502452	-0.54791	1.07663	1.04763	0.193593	0.026386	0.375465
LOC107840257	filament-like plant protein 7	XP_016539547.1	107840257	2.02157	2.06546	1.65012	1.9506	1.71926	0.976578	2.02389	1.55961	2.00657	1.59478	1.64099	-1.57035	-1.74157	-1.89416	-1.56549	-1.58466	-1.70733	-2.14593	-1.89333	-1.64082	-1.58	-1.88579
LOC107840259	O-acyltransferase WSD1-like	XP_016539552.1	107840259	-1.03773	-1.32711	-0.780347	-0.459412	-0.601758	-2.88132	-2.50799	-2.8771	-1.54951	-1.62697	-1.86305	1.57807	1.88675	1.90381	1.63464	1.3735	1.44213	0.916629	0.844206	1.89793	2.2002	1.83444
LOC107840260	uncharacterized LOC107840260	XR_001665211.2	107840260	0.0556466	0.157977	-0.152557	0.0512939	-0.0161436	1.69646	1.77132	1.57701	0.258368	0.029624	0.169324	-0.472995	-0.841383	-0.690205	-0.611418	-0.535237	-0.701953	0.101173	0.165723	-0.60958	-0.728795	-0.673653
LOC107840262	caffeoyl-CoA O-methyltransferase 6	NP_001311511.1	107840262	2.18657	1.62132	2.10217	2.29096	1.57415	-0.148228	-0.865673	-0.255404	0.601489	1.30557	0.70243	-2.15791	-1.86689	-2.10272	-0.796361	-0.994142	-0.953695	-0.60602	-0.624275	-0.40698	-0.251029	-0.355329
LOC107840265	U-box domain-containing protein 26-like	XP_016539560.1	107840265	-0.400742	-0.28731	-0.149837	0.144483	-0.166595	-0.675031	-0.519313	-0.703985	-0.711968	-0.831946	-0.841133	-0.926952	-0.563794	-0.696099	0.083344	-0.0226565	0.00242798	1.85255	1.71884	1.04716	1.13341	1.51514
LOC107840266	PI-PLC X domain-containing protein At5g67130	XP_016539562.1	107840266	1.05475	1.30226	0.769304	0.778364	0.637898	0.663708	0.936654	0.596708	0.898039	0.515354	0.774961	-0.984367	-0.781693	-0.984367	-0.524345	-0.639317	-0.984367	-0.984367	-0.984367	-0.691754	-0.752095	-0.616967
LOC107840267	probable receptor-like protein kinase At1g49730	XP_016539564.1	107840267	0.627766	0.571275	0.390615	0.366247	0.514452	1.04063	1.32141	1.22585	1.33444	1.07248	1.25477	-1.15032	-1.18926	-1.43193	-0.528011	-0.848206	-0.439014	-0.688775	-0.753535	-0.944506	-0.769	-0.977377
LOC107840268	uncharacterized LOC107840268	XP_016539566.2	107840268	-0.159881	-0.384729	-0.0306457	-0.0447137	-0.063821	-0.3481	-0.427448	-0.638193	-0.418632	-0.318304	-0.246913	0.102016	0.381209	0.614501	0.234341	0.0167973	0.20804	0.103036	0.332419	0.371254	0.262661	0.455107
LOC107840269	intron-binding protein aquarius	XP_047254238.1	107840269	-0.0420214	-0.472552	0.0259346	-0.0610709	-0.00476523	0.145237	-0.00848702	-0.256247	0.00373881	0.0114854	-0.0363528	-0.266408	0.13789	0.294713	0.190192	-0.160231	-0.104125	0.202356	0.292857	0.0142484	0.218431	-0.124822
LOC107840270	thioredoxin M3, chloroplastic	XP_016539574.1	107840270	-0.890374	-0.855035	-0.234675	-0.384309	-0.179627	-0.394991	-0.785851	-0.685669	-1.04873	-1.21176	-1.29867	0.0533322	0.00698845	0.127833	0.64046	0.895512	0.581538	1.14231	1.05435	1.1112	1.09183	1.26434
LOC107840271	methylcrotonoyl-CoA carboxylase beta chain, mitochondrial	XP_016539576.1	107840271	-0.935689	-0.794615	-1.08982	-1.14254	-0.955175	-0.817591	-0.904411	-1.14892	-0.952088	-0.91471	-1.15964	0.956856	1.28914	1.30168	-0.0508031	-0.0916126	-0.0470231	1.08032	1.13124	1.7039	1.63103	1.91046
LOC107840272	dynamin-related protein 3B-like	XP_016539577.1	107840272	0.116078	0.320731	0.318584	0.141719	0.268814	0.715125	0.786298	0.713618	0.440094	0.580638	0.507132	-0.470052	-0.625699	-0.512012	0.0747305	-0.196447	-0.00470218	-0.706453	-0.691261	-0.414751	-0.853184	-0.509
LOC107840273	protein DJ-1 homolog C	XP_016539578.1	107840273	-0.0430755	-0.281631	-0.136341	-0.190738	-0.250524	0.391859	-0.175776	0.149453	0.0146963	-0.0495737	-0.129383	0.00529669	-0.0397341	0.337104	-0.172719	0.041732	-0.0935733	0.351225	0.328789	0.0373997	0.0666474	-0.161133
LOC107840274	ABSCISIC ACID-INSENSITIVE 5-like protein 7	XP_016539579.1	107840274	-0.835415	-0.518159	-0.860863	-0.450547	-0.631458	-2.01637	-1.01057	-0.968797	-0.58927	-0.959444	-0.826744	1.02642	1.14179	1.0242	0.783656	1.0222	0.868882	0.474316	0.300371	1.01812	0.956236	1.05146
LOC107840276	uncharacterized LOC107840276	XP_016539581.1	107840276	-0.118874	-1.66396	-0.138271	-1.45597	-0.390829	2.14704	-1.75292	-0.64334	-0.795498	-0.909682	-1.32899	1.57162	-0.476882	0.73801	0.145982	1.56327	1.27951	0.281302	0.313816	0.43371	0.874752	0.3262
LOC107840277	putative fucosyltransferase-like protein	XP_016539582.1	107840277	-0.0481537	-0.392743	0.173806	0.064038	0.0493465	-0.15135	-0.276753	-0.204295	0.288067	0.141641	0.258534	0.187524	-0.11285	-0.0114437	-0.0989124	-0.243426	-0.0735331	-0.0708168	-0.0337725	0.267058	0.0910552	0.196982
LOC107840280	B3 domain-containing protein At3g19184-like	XP_016539586.1	107840280	-0.092654	-0.117039	-0.346844	-0.287345	-0.340547	-0.513704	-0.453344	-0.183473	-0.211412	-0.236572	-0.448915	0.712963	0.26732	0.257329	0.376953	0.444271	0.425174	0.126018	-0.132441	0.354554	0.361871	0.0378364
LOC107840281	zinc-binding alcohol dehydrogenase domain-containing protein 2	XP_047251035.1	107840281	0.348074	0.329754	0.248382	0.335839	0.355627	0.277895	0.229687	0.160331	-0.0313313	0.18604	0.139998	-0.0270939	0.186504	0.168449	-0.432967	-0.437195	-0.288216	-0.231215	-0.191535	-0.452113	-0.413814	-0.461099
LOC107840282	B3 domain-containing protein At3g19184-like	XP_016539590.1	107840282	-0.161	0.562364	-0.115489	-0.10155	-0.0736402	0.320617	0.874672	0.553344	0.0331966	0.162015	0.0475206	-0.940237	-0.645248	-0.814367	-0.485279	-0.484926	-0.559777	0.0123671	0.087615	0.553185	0.549311	0.625306
LOC107840283	autophagy-related protein 2	XP_016539591.2	107840283	-0.297414	-0.862345	0.0283237	-0.107551	-0.113971	-0.121419	-0.164841	0.0966108	-0.19647	0.239272	0.279303	-0.284331	0.359355	0.358561	-0.00133744	-0.206195	0.0597614	-0.266953	-0.0212457	0.613017	0.53963	0.0702388
LOC107840285	pentatricopeptide repeat-containing protein At2g15690	XP_016539593.2	107840285	0.365017	0.321119	0.144697	-0.0307507	0.0919466	0.199613	0.31301	0.554844	0.332277	0.373703	0.331442	-0.184344	0.18987	-0.0283967	-0.383878	-0.162001	-0.0590243	-0.211045	-0.145	-0.514945	-0.543396	-0.954757
LOC107840286	protein disulfide-isomerase SCO2	XP_016539594.2	107840286	-0.554509	-0.182361	-0.247699	-0.519612	-0.255752	-0.0885872	-0.185481	-0.304126	-0.555986	-0.745567	-0.657676	0.071071	-0.0454407	0.369013	0.623251	0.649665	0.615115	0.779915	0.730804	-0.0106475	0.183544	0.331065
LOC107840287	uncharacterized LOC107840287	XP_016539598.2	107840287	0.0711325	0.191971	0.192564	0.116462	0.207027	0.316625	-0.245544	0.13312	-0.371807	-0.152926	-0.0766201	0.552281	-0.0156479	-0.0042817	0.12399	0.460797	0.500544	-0.642888	-0.578239	-0.0291067	-0.263394	-0.48606
LOC107840289	protein CYPRO4	XP_016539596.1	107840289	-0.758935	-0.97891	-0.952513	-0.804957	-0.958261	-0.628542	-0.423258	-0.64562	-0.976334	-1.1863	-1.19642	0.566714	0.977936	0.952711	-0.0795942	0.299269	0.22299	1.44778	1.27391	1.30142	1.12305	1.42386
LOC107840290	EKC/KEOPS complex subunit TPRKB	XP_016539597.2	107840290	-0.390825	-0.408666	-0.234814	-0.232848	-0.356999	-0.186935	-0.291421	0.148094	0.0267085	-0.0200709	-0.0798582	-0.115038	-0.00284786	-0.194021	0.295262	0.487109	0.397687	0.213654	0.238596	0.0383355	0.447484	0.221414
LOC107840291	LAG1 longevity assurance homolog 2	XP_016539600.1	107840291	-0.0961476	-0.184412	-0.106303	-0.173473	-0.144401	-0.0377727	-0.0183219	-0.424062	-0.0661054	-0.201632	-0.266851	-0.19041	0.178707	0.271848	-0.0393598	-0.0138662	-0.173102	0.310067	0.42058	0.323942	0.222939	0.408138
LOC107840292	RNA-binding protein 7	XP_016539601.1	107840292	-0.14083	0.0739974	-0.0419356	-0.393637	-0.398924	0.156646	0.0671772	0.238613	-0.0810622	-0.168432	-0.0372501	-0.202092	-0.289968	-0.000690822	-0.410847	0.00995852	-0.0840553	0.533078	0.473952	0.217283	-0.0236023	0.502623
LOC107840293	abscisic acid 8'-hydroxylase 4	XP_047251038.1	107840293	-0.710261	-1.00992	-0.739335	-0.517562	-0.509519	-0.0320238	-0.499868	-0.660661	-0.955137	-0.862996	-0.773699	0.820389	1.18548	0.901441	0.994718	1.48376	1.42151	-0.195044	-0.0895093	0.197475	0.354619	0.19614
LOC107840295	ferredoxin--nitrite reductase, chloroplastic-like	XP_016539603.1	107840295	1.54377	0.860128	1.17359	0.988336	0.990305	-0.21293	0.24996	-0.471696	1.28452	0.544064	0.697682	-0.836184	-0.836184	-0.584415	-0.376162	-0.554229	-0.525456	-0.590368	-0.836184	-0.836184	-0.836184	-0.836184
LOC107840296	uncharacterized LOC107840296	XP_016539604.2	107840296	0.244965	-0.14558	0.0401496	0.0386052	0.0650046	-0.248728	-0.280609	-0.580315	-0.226417	-0.344892	-0.373579	0.0918998	0.36608	0.240855	0.102951	-0.238973	-0.137929	0.340132	0.286065	0.212976	0.284644	0.262693
LOC107840298	presequence protease 1, chloroplastic/mitochondrial-like	XP_016539607.1	107840298	0.221901	0.295176	0.365082	0.393338	0.351794	0.624924	0.222951	0.150863	0.14796	0.610722	0.909122	0.194229	0.143466	0.469199	-0.220505	0.0283578	0.00520709	-0.983479	-0.924027	-1.01321	-0.871239	-1.12183
LOC107840299	2-hydroxyisoflavanone dehydratase-like	XP_016539608.1	107840299	1.02686	1.54678	0.805173	0.89412	0.726875	0.984377	1.01948	0.951534	0.755412	0.493954	0.776654	-1.76068	-1.915	-1.89127	-0.498302	-0.375038	-0.528822	-1.03668	-1.15997	-0.539002	-0.239747	-0.0367029
LOC107840300	probable carboxylesterase 12	XP_016539609.2	107840300	-0.462753	0.139901	0.226567	0.652013	0.39275	-1.60424	-1.22515	-1.19353	0.458304	-0.218559	0.0607753	-1.41659	-1.37754	-1.32765	2.05608	2.25147	2.53965	-1.6768	-1.59677	0.68435	1.77506	0.862668
LOC107840301	40S ribosomal protein S25	XP_016539610.1	107840301	-0.704327	-0.334212	-0.639434	-0.811524	-0.61158	-0.163678	-0.330626	-0.1617	-0.446766	-0.357784	-0.52746	0.280264	0.183142	0.0607062	0.316497	0.526044	0.14389	0.95895	1.03703	0.406821	0.516942	0.658803
LOC107840303	uncharacterized LOC107840303	XP_016539611.2	107840303	2.72761	2.35179	2.22071	2.27479	2.17477	1.3452	1.27311	1.4077	1.97154	1.70812	1.83558	-2.08543	-1.86598	-1.69043	-1.82801	-1.99779	-2.08206	-2.27835	-2.38008	-1.51314	-1.82216	-1.74747
LOC107840304	probable carboxylesterase 13	XP_016539612.2	107840304	-0.846446	0.001033	-0.696674	-0.675919	-0.44713	-0.31839	-0.798073	-0.693943	-1.30342	-0.888294	-1.16652	0.635959	0.702703	1.04419	-0.262783	0.126601	0.20329	1.43154	1.45149	0.761271	0.797304	0.942215
LOC107840305	nodulation protein H-like	XP_016539613.2	107840305	0.245745	0.292521	-0.098892	-0.0729419	-0.174642	-0.0659702	-0.191987	-0.0626603	0.203261	0.0560022	0.0380719	0.156652	-0.10474	0.0997571	-0.0344446	-0.15807	-0.0669645	-0.299648	-0.162498	0.146768	0.195583	0.0590958
LOC107840306	serine carboxypeptidase-like 26	NA	107840306	2.59747	2.27921	2.20368	2.3861	2.55534	3.76221	2.5088	3.81965	2.06681	3.15144	2.97592	-3.11672	-2.35804	-2.86567	-1.98268	-2.98108	-3.2059	-3.25191	-3.17323	-2.45051	-2.63046	-2.2904
LOC107840307	polyadenylate-binding protein RBP47-like	XP_016539615.2	107840307	-0.499594	-0.624278	-0.429235	-0.25659	-0.438107	0.0203049	-0.138028	0.133942	-0.704013	-0.538196	-0.851427	0.216236	0.150764	0.24464	0.672709	0.92918	0.686674	0.150576	0.239517	0.540671	-0.117382	0.611634
LOC107840308	serine carboxypeptidase II-3-like	XP_016539616.2	107840308	1.46347	1.02272	1.42739	0.537128	1.22844	3.86232	0.545495	2.48887	0.179047	0.927589	0.61552	-1.12744	-1.34622	-1.34622	-1.05454	-1.34622	-1.34622	-1.34622	-1.34622	-1.34622	-1.34622	-1.34622
LOC107840310	SUPPRESSOR OF ABI3-5	XP_016539617.1	107840310	-0.312706	-0.0639896	-0.391806	-0.136969	-0.29072	-0.326617	-0.198556	-0.448368	-0.436538	-0.393853	-0.465356	0.143313	0.163609	0.304029	0.263945	0.240256	0.185564	0.458834	0.435499	0.469862	0.414932	0.385636
LOC107840311	putative nuclease HARBI1	XP_016539619.1	107840311	-0.217774	-0.422197	-0.342602	-0.345431	-0.28454	-0.424644	-0.379232	-0.129105	-0.187969	-0.223958	-0.235854	-0.0886914	0.127617	0.332286	-0.449041	-0.156199	-0.0844734	1.04778	1.14503	0.334924	0.386922	0.59715
LOC107840312	pentatricopeptide repeat-containing protein At5g39710	XP_047251041.1	107840312	0.281111	0.148972	0.493793	0.420461	0.462802	0.591131	0.639263	0.50521	0.200107	0.80437	0.953209	-0.147001	-0.365005	-0.401455	0.0143299	-0.343465	-0.0553798	-1.06323	-0.894915	-0.721561	-0.565909	-0.956841
LOC107840313	GATA transcription factor 27-like	XR_001665220.2	107840313	0.104128	0.108423	0.00930597	0.159931	0.397029	0.298726	0.0704014	-0.0484252	0.273384	0.424593	0.666222	0.199765	-0.310344	-0.36859	0.480131	0.0496944	0.164518	-0.890676	-0.812266	-0.250532	-0.375423	-0.349993
LOC107840314	uncharacterized LOC107840314	XP_016539635.2	107840314	0.209599	0.354303	0.482366	0.541825	0.369594	-0.0785303	-0.433302	-0.0889548	0.166246	-0.20901	-0.0143647	-0.00682113	0.105787	-0.0398492	0.58422	-0.100425	-0.12657	-0.758926	-0.908027	-0.0728798	0.0333399	-0.00961866
LOC107840315	CDPK-related kinase 5-like	XP_016539634.2	107840315	0.277086	0.109012	0.275238	0.351416	0.287779	-0.0814833	0.296252	0.0326937	0.411989	0.167042	0.191841	-0.942086	-0.679778	-0.738967	-0.842454	-1.07243	-0.732391	0.0659183	0.171893	0.718219	0.906212	0.826994
LOC107840316	uncharacterized LOC107840316	XR_001665239.2	107840316	0.322137	0.274945	-0.0382006	-0.110857	0.198381	0.533984	0.243223	0.287011	-0.128582	0.0995925	0.170745	0.450187	0.127495	0.0600707	-0.398367	-0.468306	-0.542632	-0.290143	-0.268689	-0.272311	-0.0648379	-0.184846
LOC107840317	peptidyl-prolyl cis-trans isomerase CYP40	XP_016539636.1	107840317	1.0247	1.29127	1.03432	1.12041	1.0778	0.803449	0.951247	0.817703	0.966594	1.11751	1.14623	-0.935946	-1.17938	-1.16627	-1.11063	-1.06616	-1.12772	-1.59561	-1.71926	-0.334057	-0.609871	-0.506335
LOC107840319	uncharacterized LOC107840319	XP_016539638.1	107840319	1.89422	1.82377	1.09276	1.25185	1.25838	0.874795	0.55136	0.738501	1.1585	1.01153	0.736543	-0.690794	-0.396545	-0.346978	-1.40033	-1.89165	-1.97913	-0.288027	-0.578827	-1.58283	-1.7025	-1.53459
LOC107840320	upstream activation factor subunit spp27-like	XP_016539639.1	107840320	-0.159131	0.0154235	0.00967685	0.124565	0.0520189	0.0526464	-0.0460929	-0.513491	-0.199785	-0.140873	-0.423466	0.0533148	-0.0794061	0.296205	-0.217768	-0.00698919	-0.0605826	0.591427	0.688646	-0.0135646	-0.0932674	0.0704934
LOC107840321	serine/threonine-protein kinase SRK2E	XP_016539641.2	107840321	-0.0308822	0.114949	0.195788	0.152652	0.220597	-0.232421	-0.605163	-0.514799	-0.308016	-0.0574919	0.0242172	0.484626	-0.146316	0.100643	0.1482	0.330865	0.41857	-0.255916	-0.126459	0.00115068	0.13999	-0.0547846
LOC107840322	stachyose synthase	XP_016539644.1	107840322	1.15004	1.45094	1.74564	1.83383	1.70635	2.03858	1.6406	1.70803	1.88965	1.39377	1.33591	-1.57987	-1.59598	-1.54689	-1.79865	-1.5167	-1.79865	-1.79865	-1.79865	-1.44058	-1.79865	-1.22006
LOC107840324	uncharacterized LOC107840324	XP_016539643.1	107840324	-0.257477	-0.116072	-0.175457	-0.277633	-0.247227	0.0948606	-0.146566	-0.161733	-0.370441	-0.378448	-0.353056	-0.0137396	0.14723	0.0708401	0.116603	0.0269489	0.00414574	0.604629	0.657745	0.249137	0.0576441	0.468066
LOC107840325	probable N-acetyl-gamma-glutamyl-phosphate reductase, chloroplastic	XP_016539645.1	107840325	-0.0828028	0.286381	-0.155813	-0.139841	-0.221415	0.20901	0.295101	0.0844908	-0.133855	-0.265799	-0.344926	-0.111112	0.0872487	0.00326335	0.0138877	0.0666778	-0.0159895	0.119736	0.108365	0.0127909	0.120238	0.064361
LOC107840327	salicylic acid-binding protein 2-like	XP_016539647.1	107840327	-2.54526	-2.1934	-2.38537	-2.45342	-1.83502	-4.26901	-4.53683	-4.41471	-2.16976	-2.02302	-2.05843	3.50256	2.57637	2.34439	3.20654	3.16511	3.15615	2.38059	2.1629	2.81428	3.13886	2.43646
LOC107840332	salicylic acid-binding protein 2-like	XP_016539653.2	107840332	1.39486	1.66688	1.54947	1.52438	1.39892	1.40739	1.68387	1.48406	0.976397	0.197312	0.162776	-1.78196	-0.832387	-1.36866	-1.21863	-1.70092	-1.60355	-0.41848	-0.551575	-1.3423	-1.471	-1.15686
LOC107840333	salicylic acid-binding protein 2-like	XP_016539654.2	107840333	-2.3696	-2.06896	-1.70881	-1.6469	-1.64673	1.01761	-1.53777	-0.742128	-2.76366	-2.5184	-2.78662	1.26147	1.58971	1.4989	0.95005	1.05788	1.1258	6.39298	6.31986	-0.475269	-0.680293	-0.269107
LOC107840335	B3 domain-containing protein At4g34400-like	XP_047251067.1	107840335	0.0531317	0.065118	1.61103	1.52134	1.71448	-0.769572	-1.73357	-1.73357	-0.873386	-0.923443	-0.897225	1.05327	1.12216	0.514698	2.07456	1.68601	2.03357	-1.73357	-1.73357	-0.891026	-0.876223	-1.2842
LOC107840341	3-hydroxyisobutyryl-CoA hydrolase 1-like	XP_016539660.1	107840341	0.909704	0.907667	2.88196	2.37163	2.58133	1.26575	-0.641439	-0.229984	0.0991328	0.0860711	0.368471	-1.04833	-1.20763	-1.37151	-0.752227	-1.07223	-0.737529	-0.311377	-0.437482	-1.03716	-1.51551	-1.10929
LOC107840342	polyneuridine-aldehyde esterase-like	XP_016539663.1	107840342	0.0335054	1.09367	2.78522	2.59222	2.37516	1.88745	-0.283163	0.144829	1.43511	1.32625	1.25881	-1.6087	-1.40602	-1.6087	-1.6087	-1.6087	-1.38877	-0.435582	-0.781235	-1.40161	-1.37643	-1.42463
LOC107840343	probable pre-mRNA-splicing factor ATP-dependent RNA helicase DEAH2	XP_016539666.2	107840343	-0.355129	-0.630174	-0.338428	-0.304677	-0.381503	-0.154775	-0.268076	-0.676774	-0.679168	-0.355196	-0.193862	-0.0973826	0.401414	0.64917	0.140407	0.400154	0.362103	0.93646	1.00148	0.365026	-0.188967	0.367897
LOC107840345	3-hydroxyisobutyryl-CoA hydrolase 1-like	XP_047251076.1	107840345	0.206225	0.616855	1.19903	1.14769	1.14813	1.88989	-0.027733	0.60596	0.882767	0.845988	0.933036	-0.951655	-0.748981	-0.951655	-0.951655	-0.951655	-0.951655	-0.777732	-0.699054	-0.744569	-0.951655	-0.767583
LOC107840346	receptor protein kinase TMK1-like	XP_016539668.1	107840346	0.197946	0.0936622	0.0370721	0.1453	0.049567	0.0839366	0.448147	-0.000783378	0.214692	0.190665	-0.0145404	-0.298819	-0.198023	0.251447	-0.472437	-0.467674	-0.487407	0.372183	0.250731	-0.173189	-0.324114	0.101637
LOC107840347	protein DMR6-LIKE OXYGENASE 2-like	XP_016539669.2	107840347	0.683913	0.82835	1.08613	1.08536	1.29539	0.0612293	0.25645	0.10915	-0.0454997	-0.0940328	0.07892	-0.308899	-0.390022	-0.671872	-0.275769	-0.525525	-0.139589	-0.301015	-0.48723	-0.716555	-0.923641	-0.605249
LOC107840349	uncharacterized LOC107840349	XP_047251079.1	107840349	0.111555	0.194481	0.120652	0.10127	0.0811068	-0.124072	0.21253	0.163209	0.10927	0.0270344	0.116246	-0.0538269	0.0231623	0.111084	-0.195702	-0.260858	-0.509567	0.00226817	-0.021051	-0.0752308	-0.111941	-0.0216218
LOC107840350	protein DMR6-LIKE OXYGENASE 2-like	XP_016539671.2	107840350	1.2512	2.29588	1.11982	1.2883	1.37146	0.387837	0.729889	0.688055	1.57353	0.40904	0.966379	-1.31618	-1.35512	-1.41457	-0.98597	-0.991813	-1.15998	-0.943637	-1.02209	-1.05683	-0.855773	-0.979423
LOC107840351	uncharacterized LOC107840351	XP_016539672.1	107840351	0.290419	-0.134538	0.031443	-0.0876912	-0.0188348	0.36166	0.319862	0.454578	0.4859	0.388379	0.400321	-0.238874	-0.159507	-0.242667	-0.230396	-0.566137	-0.386564	-0.180382	-0.0862687	-0.0457208	-0.138255	-0.216729
LOC107840352	probable WRKY transcription factor 23	XP_047270462.1	107840352	-1.72023	-1.93518	-1.99478	-1.80745	-1.72495	-1.96082	-1.76654	-1.55711	-1.06204	-1.47359	-1.68135	1.73634	1.56902	1.57612	1.38517	1.679	1.51081	2.32373	2.29563	1.55754	1.55964	1.49105
LOC107840353	uncharacterized LOC107840353	XP_047251605.1	107840353	0.288525	-0.0323661	0.0418274	-0.0843975	0.319986	0.334107	0.0372922	0.17541	0.404025	0.310641	0.44188	0.599186	-0.0978529	-0.197735	0.727191	0.164058	0.343489	-0.932747	-1.08079	-0.471247	-0.587171	-0.703308
LOC107840355	CCG-binding protein 1-like	XP_016539674.1	107840355	-0.91996	-1.75504	0.228817	-1.35149	0.211095	1.80641	-1.36825	-0.550073	-0.710261	-0.744368	-1.1186	-0.339798	-1.48409	-0.963699	0.989209	1.25042	1.05256	1.10338	0.96172	1.11371	1.29309	1.29521
LOC107840356	CCG-binding protein 1-like	XP_016539676.1	107840356	0.726985	-0.641455	0.000303173	-0.71758	0.119709	0.84857	-0.650942	-0.647665	-0.567191	-0.710521	-1.03887	1.25157	0.6649	1.09377	0.335773	0.325512	0.126572	0.0919829	-0.229882	-0.0326308	-0.26419	-0.0847157
LOC107840359	B3 domain-containing protein At5g60140-like	XP_016539681.1	107840359	1.22067	0.856843	0.259397	0.340609	0.434777	1.28361	0.854678	1.00082	2.01623	1.80612	1.89718	-1.04985	-1.2953	-1.58676	-1.13784	-1.23603	-0.917253	-0.740018	-0.548176	-1.09187	-1.25135	-1.11648
LOC107840360	uncharacterized LOC107840360	NA	107840360	1.16846	1.5491	1.20025	1.27952	1.03009	0.742714	0.992962	0.952856	0.181779	0.00590346	-0.134648	-0.571412	-0.558961	-0.336948	-0.211224	-0.320572	-0.523148	-1.24961	-0.999886	-1.31693	-1.53392	-1.34637
LOC107840362	uncharacterized LOC107840362	XP_016539687.1	107840362	-0.823397	-0.601453	-0.674644	-0.716365	-0.588544	-0.564711	-0.554912	-0.63848	-0.875046	-0.871904	-1.02212	0.770724	0.798134	0.660475	0.905154	0.840308	0.756897	0.845802	0.746259	0.452971	0.507575	0.647277
LOC107840364	diphthamide biosynthesis protein 3-like	XP_016539685.1	107840364	-1.09733	-0.578224	-0.759064	-0.893362	-0.784099	-0.615702	-0.814195	-0.440406	-0.955214	-0.916401	-0.992125	0.520897	0.876941	0.742909	0.0450643	0.672911	0.296863	1.57728	1.58978	0.803298	0.686907	1.03328
LOC107840365	uncharacterized LOC107840365	XP_016539686.2	107840365	-0.154743	-0.800345	0.238513	0.0147724	0.0514097	0.0604877	0.233237	0.520415	0.0195386	0.793893	0.791596	-0.340496	-0.0492072	0.242359	0.0744516	-0.209908	0.146251	-1.12867	-0.748518	0.4875	0.210795	-0.453334
LOC107840366	extra-large guanine nucleotide-binding protein 1-like	XP_016539688.1	107840366	0.123871	-0.0226133	0.626976	0.421837	0.352622	1.65695	1.20332	0.412124	-0.0417166	-0.0200183	0.0369926	0.106636	0.470631	0.43596	-0.797599	-0.777358	-0.669911	-0.710494	-0.975432	-0.462228	-0.605986	-0.764572
LOC107840368	proteasome assembly chaperone 2	XP_016539690.1	107840368	-0.845695	-0.493034	-0.575617	-0.546416	-0.708925	-0.525278	-0.52493	-0.573292	-0.569162	-0.512417	-0.694605	0.0539749	0.451113	0.366442	0.10327	0.296243	0.0796502	1.51609	1.51906	0.627628	0.605488	0.95041
LOC107840370	9-divinyl ether synthase-like	XP_016539692.1	107840370	1.63316	1.40059	0.854404	0.566559	0.49845	1.50818	1.64683	1.53899	2.10473	2.30302	2.30579	-1.46229	-1.48501	-1.26975	-1.47972	-1.7714	-1.46067	-1.59748	-1.5188	-1.18913	-1.53913	-1.58733
LOC107840371	9-divinyl ether synthase-like	XP_016539693.2	107840371	0.243414	1.25852	0.234784	0.452241	0.561301	2.63865	3.02946	1.98166	1.13958	0.826905	0.918831	-1.39022	-1.39022	-1.39022	-1.03329	-1.10827	-1.17029	-1.2163	-1.03344	-1.18314	-1.39022	-0.979732
LOC107840372	long chain acyl-CoA synthetase 2-like	XP_016539695.1	107840372	0.755494	1.07542	0.723744	0.610372	0.346867	-0.0189488	0.314816	1.88145	1.26581	-0.79027	-1.19739	-0.550859	-0.35642	-0.775597	1.11887	0.488973	0.780178	-0.648795	-0.550647	-1.6004	-1.27227	-1.6004
LOC107840373	long chain acyl-CoA synthetase 2-like	XP_047251607.1	107840373	2.34794	2.55037	2.12833	2.24897	1.90426	2.43411	2.93749	2.31839	3.32502	3.10925	3.09651	-2.64098	-2.62519	-2.69783	-2.70345	-2.48266	-2.40678	-3.2256	-3.32656	-1.9359	-2.11651	-2.23919
LOC107840374	cold-regulated 413 plasma membrane protein 2	XP_016539699.1	107840374	-1.27207	-1.48117	-1.23222	-1.0592	-0.9385	-0.660013	-1.06507	-0.497363	-1.83267	-0.966808	-1.49262	0.522524	0.665963	0.805947	0.282929	0.834731	0.498616	1.36892	1.40157	2.23152	1.66342	2.22157
LOC107840375	long chain acyl-CoA synthetase 1	XP_016539704.1	107840375	0.619784	1.00154	0.085725	-0.0290032	0.292159	0.34805	1.70238	1.11684	1.05324	0.296693	0.470399	0.154773	-0.100118	-0.0185589	0.0502522	0.126916	0.1383	-1.10674	-0.970513	-1.7051	-1.73552	-1.7915
LOC107840377	mitochondrial import receptor subunit TOM6 homolog	XP_016539702.2	107840377	-0.197861	-0.0627601	-0.479051	-0.354525	-0.383238	-0.258345	-0.0807515	0.204879	0.308716	0.227213	0.122652	-0.0151733	0.085108	0.0163342	-0.0348277	0.127662	0.0068295	0.194078	0.304729	-0.0446249	0.181224	0.131734
LOC107840378	plastid division protein PDV2	XP_016539706.2	107840378	0.208657	0.611405	0.327121	0.123159	0.206994	0.242745	0.374769	0.0648785	0.345252	0.00146215	0.0235354	0.0546707	-0.041778	-0.0333948	-0.166806	-0.181034	-0.2827	-0.0234354	-0.23469	-0.553017	-0.446421	-0.621374
LOC107840379	probable E3 ubiquitin-protein ligase ARI2	XP_016539707.1	107840379	0.28214	0.0336078	0.302955	0.190942	0.175454	0.0118625	0.0665909	-0.286653	0.0423406	0.0612927	0.0665262	0.0778511	-0.070676	-0.0161496	-0.327363	-0.171707	-0.0829619	-0.459201	-0.438143	0.19932	0.16638	0.175591
LOC107840380	endothelin-converting enzyme 2	XP_016539709.2	107840380	-0.155712	0.0638091	0.119072	-0.155791	0.0106284	0.386103	-0.0787611	0.0644823	-0.296435	-0.0418702	0.0631097	0.050076	0.00502399	-0.0987243	0.0218155	0.0164429	0.122202	0.421695	0.307423	-0.351437	-0.353741	-0.119411
LOC107840382	4-hydroxy-3-methylbut-2-enyl diphosphate reductase, chloroplastic	XP_016539712.1	107840382	-0.0252142	0.179869	-0.127043	-0.0269637	0.143802	-0.08379	-0.288653	0.0323416	-0.509438	-0.522972	-0.60743	0.42564	0.480283	0.515675	-0.0913859	0.234145	0.112534	0.402475	0.424938	-0.273036	-0.386819	-0.00895844
LOC107840386	postreplication repair E3 ubiquitin-protein ligase RAD18-like	XP_016539718.1	107840386	0.0953256	-0.0246991	0.360444	0.465378	0.327869	0.303583	0.42	0.163605	0.195152	0.228703	0.177431	-0.850823	-0.682009	-0.58748	-0.390335	-0.21046	-0.469185	0.165031	0.0782083	-0.0595633	0.17532	0.118506
LOC107840387	phospholipase A-2-activating protein	XP_047251099.1	107840387	0.0374559	0.031862	0.197538	0.228843	0.176817	0.36664	0.530101	0.399545	0.0633341	0.207588	0.162954	-0.25623	-0.260129	-0.147531	-0.302385	-0.392131	-0.383032	-0.051236	0.130968	-0.329181	-0.189588	-0.222203
LOC107840388	tyrosine--tRNA ligase 1, cytoplasmic	XP_016539720.1	107840388	-0.302708	-0.185901	-0.363202	-0.153524	-0.419152	0.335796	0.476504	0.69221	0.141241	0.189661	-0.0643127	-0.447163	-0.146774	-0.0268915	-0.42103	-0.363675	-0.350968	0.706321	0.749902	0.00366459	-0.0898185	0.0398217
LOC107840389	probable 1-acyl-sn-glycerol-3-phosphate acyltransferase 5	XP_016539721.1	107840389	0.647454	0.681854	0.355097	0.492685	0.470541	0.569394	0.824257	1.0311	0.662025	0.677665	0.725876	-0.79887	-0.524989	-0.688187	-0.729345	-0.752762	-0.892108	-0.807894	-0.509746	-0.509188	-0.457089	-0.467767
LOC107840390	SWR1-complex protein 4	XP_016539729.2	107840390	0.0593683	-0.0554498	-0.0695386	-0.140657	-0.125679	0.113402	0.0240645	0.390666	0.170757	0.129099	0.283511	-0.164813	-0.162321	-0.231063	-0.0338731	-0.158218	0.0402322	-0.090046	0.0298891	-0.150955	0.0149854	0.12664
LOC107840392	dolichyl-diphosphooligosaccharide--protein glycosyltransferase 48 kDa subunit	XP_016539730.1	107840392	-0.00734012	0.166375	0.0158735	0.0368803	0.174141	0.190974	0.51013	0.243112	-0.0996762	0.0489657	-0.0548365	-0.0580485	0.108626	0.132815	-0.227431	-0.330945	-0.192438	-0.031571	0.0122915	-0.224603	-0.219079	-0.194216
LOC107840393	pseudouridine kinase	XP_016539732.2	107840393	0.387403	0.318239	0.285306	0.164808	0.239601	0.541621	0.574561	0.312245	0.472977	0.565318	0.738539	0.071874	-0.233372	-0.235178	-0.125033	-0.234279	-0.0892978	-1.08915	-0.914597	-0.520741	-0.44004	-0.790809
LOC107840396	polyol transporter 5	XP_016539737.1	107840396	0.173867	0.597512	-1.09667	-1.16982	-0.923867	-0.880168	-0.038276	-0.802755	2.21302	-0.31887	0.8138	0.582087	1.42459	0.714196	-0.755971	-1.2879	-1.25902	0.203058	0.0632328	0.906295	-0.370114	1.21177
LOC107840397	nifU-like protein 1, chloroplastic	XP_016539741.1	107840397	-0.301803	-0.295776	-0.527069	-0.471861	-0.310926	-0.383138	-0.699047	-0.690049	-1.00971	-0.781201	-1.07999	0.84561	0.870304	0.738103	0.693318	0.657563	0.647494	0.233637	0.138774	0.466368	0.670696	0.588709
LOC107840399	BURP domain protein USPL1-like	XP_016539739.2	107840399	4.5969	4.94693	4.41279	5.07105	4.47437	4.14273	5.16592	4.77208	4.46366	4.58972	4.45913	-4.17532	-3.96262	-4.14086	-3.88976	-4.83117	-4.75587	-5.00494	-5.14738	-5.12962	-4.95335	-5.10438
LOC107840400	protein EARLY FLOWERING 4-like	XP_016539742.1	107840400	0.200511	-0.575201	-0.033454	-0.446209	0.0257692	1.21698	-0.923351	0.249154	-0.385382	-0.51915	-0.657147	0.191624	-0.153653	-0.0101496	0.219699	0.553551	0.651386	0.618453	0.524514	-0.29731	0.0677279	-0.518356
LOC107840401	BTB/POZ domain-containing protein At3g05675-like	XP_016539743.1	107840401	-0.244255	-0.547414	-0.612432	-0.809482	-0.578543	-0.277697	-0.37487	-0.301403	-0.603046	-0.704858	-0.6212	0.293319	0.327309	0.497465	-0.34907	0.178573	-0.0123576	0.953854	0.938238	0.917593	0.85312	1.07716
LOC107840403	NADH dehydrogenase [ubiquinone] iron-sulfur protein 8, mitochondrial-like	XP_047251109.1	107840403	-0.595623	-0.322999	-1.12382	-1.04906	-1.04797	-0.657675	-0.837963	-1.01214	-0.908221	-0.949614	-1.11424	0.89986	1.09667	0.968491	0.111773	0.372579	0.208374	1.71598	1.62958	0.703366	0.872844	1.0398
LOC107840404	phenylalanine--tRNA ligase alpha subunit, cytoplasmic-like	XP_016539748.1	107840404	-0.278106	-0.234107	-0.302389	-0.364289	-0.274477	-0.260787	-0.0202176	0.104913	-0.203178	-0.164694	-0.240196	0.0594551	0.310826	0.187263	0.304325	0.271004	0.315243	0.289713	0.323359	-0.00863011	0.114575	0.0703945
LOC107840405	uncharacterized LOC107840405	XP_016539749.1	107840405	0.0888805	-0.173262	0.341491	-0.147269	0.249465	0.650312	-0.123585	-0.143765	-0.504628	-0.423848	-0.107603	0.266746	-0.188777	0.247691	-0.461924	0.320374	0.291978	-0.22512	-0.317515	0.254675	0.0797766	0.0259088
LOC107840407	AP-3 complex subunit sigma-like	XP_016539750.1	107840407	-0.309416	-0.0425795	-0.0638473	-0.0200156	-0.0372155	-0.313086	-0.265739	-0.118268	-0.0606883	-0.0918803	-0.161363	0.219255	-0.444764	-0.371173	0.391384	0.578958	0.59445	-0.098772	-0.244877	0.301226	0.386212	0.172199
LOC107840408	probable LRR receptor-like serine/threonine-protein kinase At2g16250	XP_047251111.1	107840408	0.12188	0.0961896	0.285423	0.389868	-0.0985437	0.424248	0.575306	0.318676	0.104655	0.186462	-0.0585689	-0.209077	-0.0710021	-0.00888719	-0.156299	-0.266669	-0.26692	-0.125108	-0.18175	-0.314235	-0.271047	-0.4746
LOC107840409	glycine-rich RNA-binding protein-like	XP_016539752.1	107840409	-0.113144	-0.666858	-0.743113	-0.489193	-0.279868	-0.063212	-0.613581	-0.276963	-0.263088	-0.333473	-0.503309	0.514283	0.288217	0.484207	-0.166721	-0.0816957	-0.239081	1.06907	1.04298	0.495559	0.179078	0.759905
LOC107840412	uncharacterized LOC107840412	XP_016539756.1	107840412	-0.341035	-0.139136	-0.0820821	-0.064741	-0.0792242	-0.389876	-0.453877	-0.647904	0.155093	-0.345308	-0.296081	-0.0860855	-0.311239	-0.280979	0.405918	0.45196	0.241939	-0.0545426	-0.234799	0.927034	0.658482	0.966483
LOC107840417	anthocyanidin 3-O-glucosyltransferase 2-like	XP_016539762.2	107840417	0.127466	0.221277	0.298867	0.250714	0.352516	0.171017	-0.0322453	0.387607	0.049211	0.0571053	0.0377794	-0.337343	-0.250968	-0.208917	-0.643515	-0.525587	-0.662182	0.111212	0.0496679	0.307859	-0.023913	0.26237
LOC107840419	protein RER1B	XP_016539761.1	107840419	-0.263912	-0.0583191	-0.223876	-0.0281564	-0.293917	-0.379912	-0.117745	-0.564003	-0.358399	-0.360155	-0.468924	0.0797163	0.345308	0.346342	-0.167117	-0.264175	-0.263956	1.32118	1.28745	0.0384428	0.0517808	0.342349
LOC107840420	uncharacterized LOC107840420	XP_016539763.1	107840420	-0.50142	-0.941117	-0.818587	-0.211684	-0.9963	-2.00136	-0.227541	-0.811715	-0.0100286	-0.0522371	-0.0113907	0.359748	0.958002	0.303966	1.49481	0.89262	0.930587	0.134566	0.256703	0.346162	0.769096	0.137121
LOC107840421	glucose-1-phosphate adenylyltransferase large subunit 1	XP_016539764.1	107840421	3.10569	3.28413	3.23867	2.98796	3.25084	3.21331	2.20526	2.85476	3.07097	3.04517	3.23362	-3.20179	-3.10921	-3.36615	-1.93875	-2.73872	-2.23887	-3.47647	-3.62405	-3.06522	-3.5266	-3.20456
LOC107840422	uncharacterized LOC107840422	XP_016539765.2	107840422	0.692061	0.271899	1.48167	1.60279	1.61058	0.454772	0.724595	0.571755	0.599171	0.678121	0.749466	-0.809251	-0.892255	-0.861631	-0.716179	-0.735349	-0.718053	-1.12269	-1.29661	-0.751491	-0.895166	-0.638208
LOC107840423	AP-4 complex subunit sigma	XP_016539766.1	107840423	-0.459098	-0.130434	-0.282505	-0.300093	-0.287177	-0.302458	-0.181848	-0.61577	-0.521883	-0.333092	-0.686701	-0.160837	0.201852	0.227403	0.0660001	0.0844317	-0.0453195	0.991627	1.03749	0.431585	0.561615	0.705214
LOC107840424	bifunctional dihydrofolate reductase-thymidylate synthase-like	XP_016539767.1	107840424	0.719807	0.670714	0.586549	0.604402	0.573957	0.593603	0.291521	0.445755	0.240954	0.397635	0.358378	-0.579683	-0.158396	-0.218742	-0.605928	-0.711871	-0.460908	-0.859056	-0.502794	-0.51736	-0.421929	-0.446607
LOC107840425	diaminopimelate decarboxylase 1, chloroplastic-like	XP_047251131.1	107840425	1.26111	1.37337	1.05638	1.11837	1.0224	0.825361	0.983539	0.553942	0.565715	0.52425	0.610403	-0.632845	-0.375254	-0.453916	-1.01056	-0.710008	-0.997261	-0.753356	-1.00131	-1.36611	-1.35834	-1.23588
LOC107840427	galactinol synthase 1	XP_016539773.2	107840427	1.04913	0.105565	0.870655	0.567126	0.0950867	-1.10457	-1.5119	-1.7199	-0.442339	-0.56104	-0.77608	-0.448287	-0.0826408	-0.323988	-0.552365	0.219098	0.158943	0.844312	0.724123	0.831731	1.07029	0.987051
LOC107840428	phosphatidylinositol/phosphatidylcholine transfer protein SFH8-like	XP_016539770.2	107840428	0.00791398	-0.19658	0.366581	0.496687	0.420207	0.29544	0.151968	0.0266218	-0.271836	-0.496198	-0.549719	-0.292718	-0.111198	-0.172635	-0.273877	-0.190761	-0.269472	1.04789	0.96253	-0.271586	-0.326959	-0.352299
LOC107840429	bZIP transcription factor 53-like	XP_016539772.1	107840429	-0.409908	-0.159191	-0.0895173	-0.106422	-0.591305	-1.43392	-1.51894	-0.891209	0.13555	-0.534673	-0.61572	0.416846	0.109809	0.399523	1.09334	1.14791	0.895896	0.691583	0.604626	0.255126	0.276058	0.324542
LOC107840430	uncharacterized LOC107840430	NA	107840430	-0.150577	-0.680104	0.00613003	-0.0335284	-0.273097	-1.31597	-1.25395	-0.674515	-0.157427	-0.0872968	-0.256641	0.308799	0.360652	0.936607	0.126584	0.171959	0.393857	0.544324	0.919751	0.603479	0.207126	0.303834
LOC107840431	chaperone protein dnaJ 10	XP_047251126.1	107840431	0.163553	0.498147	0.191239	0.388494	0.133364	-0.425667	0.0243114	0.123109	0.261939	0.0577337	-0.0215077	0.0793664	0.0603229	0.0233532	-0.196402	-0.115201	-0.291821	-0.106433	-0.0104457	-0.281326	-0.398383	-0.157746
LOC107840432	uncharacterized LOC107840432	XP_016539777.1	107840432	-0.649913	-0.797437	-0.970932	-0.970932	-0.673941	-0.420337	0.0378797	-0.416111	-0.0927909	-0.085725	-0.212552	0.0356887	0.0234694	-0.0764131	-0.0403832	0.00859402	0.0625936	1.04227	1.13992	1.06805	0.929118	1.05988
LOC107840433	uncharacterized LOC107840433	XP_016539778.2	107840433	-0.342946	-0.398166	-0.307615	-0.142588	-0.249596	-1.1091	-0.996783	-0.841438	-0.403884	-0.581977	-0.704951	0.26484	0.869911	0.735638	0.52815	0.574215	0.631444	0.382637	0.390529	0.510738	0.47286	0.718079
LOC107840434	late embryogenesis abundant protein	XP_016539780.1	107840434	-0.598856	-0.598856	-0.598856	-0.430622	-0.598856	-0.598856	-0.598856	-0.598856	-0.598856	-0.598856	-0.598856	0.339101	-0.1945	-0.0386957	1.10202	1.79029	0.592691	-0.174111	-0.598856	1.35246	0.512578	1.73621
LOC107840435	ADP-ribosylation factor 1	NA	107840435	-0.936214	-0.957058	-0.733242	-0.513488	-0.80777	-0.277164	-0.379161	-0.343733	-0.823884	-0.744736	-1.26603	-0.0449739	0.302217	0.461596	0.450141	0.508415	0.25924	1.68459	1.77553	0.727886	0.613011	1.04483
LOC107840436	26S protease regulatory subunit S10B homolog B	XP_016539781.1	107840436	-0.247912	-0.0870879	-0.381805	-0.291256	-0.312985	-0.558573	-0.267986	-0.613643	-0.519321	-0.6818	-0.789988	0.367164	0.687808	0.66115	0.286996	0.484233	0.254302	0.992567	0.85529	-0.010464	-0.00944899	0.182761
LOC107840437	bifunctional phosphatase IMPL2, chloroplastic	XP_016539782.1	107840437	0.193402	0.437778	0.125068	0.136925	0.27696	0.764276	0.271649	0.420584	0.329858	0.372938	0.248622	-0.160662	-0.371264	-0.218704	0.0514224	0.0920045	0.0886226	-0.334544	-0.273877	-0.793619	-0.923932	-0.733508
LOC107840439	SUMO-activating enzyme subunit 2	XP_016539785.1	107840439	0.307757	0.302193	0.250408	0.377442	0.236883	0.250685	0.413604	0.161996	0.326851	0.160391	0.000614747	-0.454672	-0.192066	-0.0951504	-0.551882	-0.392461	-0.46746	0.241668	0.192113	-0.345183	-0.461973	-0.261757
LOC107840440	protein CHROMATIN REMODELING 35-like	XP_047251119.1	107840440	0.152672	0.192952	0.136341	0.0989539	0.153762	0.213619	0.317477	0.316032	0.330576	0.391578	0.330872	-0.346721	-0.044787	-0.0866801	-0.285514	-0.496616	-0.464175	-0.235355	-0.0441574	-0.189349	-0.23336	-0.20812
LOC107840441	BEL1-like homeodomain protein 6	XP_016539788.1	107840441	0.985006	0.439363	0.647398	0.639015	0.701274	0.991896	0.578237	0.747694	0.497848	0.445679	0.545153	-0.198164	-0.0434293	-0.166756	-0.753199	-0.873463	-1.00697	-0.353327	-0.451792	-1.0137	-1.03883	-1.31893
LOC107840442	RNA-binding protein 28	XP_016539789.1	107840442	-0.128352	-0.190297	0.140796	0.123091	0.22701	0.278763	0.388445	0.514221	0.525243	0.615238	0.706469	-0.00723696	-0.505856	-0.469392	0.47044	0.141484	0.490983	-0.646836	-0.684948	-0.61938	-0.289424	-1.08046
LOC107840443	beta-galactosidase 3-like	XP_047251118.1	107840443	2.17486	2.15271	2.25967	2.32319	2.24337	2.32828	2.9483	2.89957	3.1719	3.24005	3.09833	-3.1841	-2.82315	-3.16981	-2.40578	-2.8589	-2.83079	-1.58295	-1.75968	-2.52908	-2.87609	-2.81991
LOC107840445	WD repeat-containing protein 13	XP_016539792.1	107840445	-0.0150977	0.0241746	-0.0137862	0.192607	-0.00792087	-0.0499665	0.139112	-0.0249894	0.330776	0.158129	0.113415	-0.220854	-0.204228	-0.233771	0.083215	-0.20812	-0.20474	-0.136802	-0.315142	0.0164764	0.425833	0.151679
LOC107840446	probable boron transporter 2	XP_047254275.1	107840446	1.98466	1.97655	2.44013	2.96079	1.94007	0.356134	1.80417	2.23345	2.41706	2.45662	2.23213	-1.91751	-1.94526	-2.04396	-2.00405	-2.29573	-2.29573	-2.12181	-2.29573	-1.93766	-1.83267	-2.11166
LOC107840447	chromatin remodeling protein EBS-like	XP_016539793.1	107840447	-0.0177711	-0.0719843	0.189576	0.0688311	0.0990269	-0.222023	-0.389413	-0.191387	-0.10454	-0.0718213	0.0553544	0.137505	-0.088454	-0.152423	-0.0820429	0.187307	0.107608	0.281193	0.44625	-0.0716119	-0.296987	0.187807
LOC107840450	endoplasmic reticulum oxidoreductin-1-like	NA	107840450	1.16327	1.43911	0.910336	1.27443	0.841666	-1.2529	-0.60682	-0.712386	-0.245922	-0.694903	-0.268096	1.66779	1.55103	0.582534	1.62736	1.11564	1.17195	-2.1272	-2.3934	-1.6628	-1.60194	-1.77873
LOC107840451	putative F-box protein At1g47790	XP_016539805.1	107840451	-0.968785	-0.844057	-0.931261	-0.563722	-0.718465	-0.148752	-0.617073	-0.424435	-0.408114	-0.52723	-0.18445	-0.293118	-0.316914	-0.336557	1.00136	0.681657	0.726736	0.782128	0.911918	1.05919	1.23723	0.8827
LOC107840454	uncharacterized LOC107840454	XR_007043806.1	107840454	-1.15448	-1.17151	-1.36938	-1.06658	-1.34812	-0.177389	-0.853947	0.512447	1.19641	1.0755	1.2276	-0.625267	-0.245161	-0.616497	-0.705923	-0.394252	-0.418477	1.53213	1.60539	1.02693	0.930329	1.04024
LOC107840456	purple acid phosphatase 2-like	XP_016539807.1	107840456	0.730007	0.509774	0.845029	0.630054	0.798824	1.53266	1.30588	0.938792	0.113352	0.190649	0.0030853	-0.642444	-0.592337	-0.460338	-0.878832	-0.636867	-0.63545	-0.655263	-0.591389	-0.769861	-0.971728	-0.763601
LOC107840457	probable E3 ubiquitin-protein ligase RNF217	XP_016539808.2	107840457	-0.235364	-0.412679	-0.518919	-0.471991	-0.349538	-0.628388	-0.626245	-0.359202	-0.374694	-0.700128	-0.64838	0.406878	0.605552	0.357346	0.704436	0.735118	0.847854	0.116849	0.0107796	0.613625	0.275879	0.65121
LOC107840458	galactinol synthase 1-like	NA	107840458	1.23863	0.323499	0.970626	0.627098	0.348201	-1.61376	-1.94035	-1.7229	-0.459824	-0.484117	-0.642578	-0.61364	-0.228078	-0.198751	-0.732674	0.130051	-0.395569	1.04259	0.880203	1.08355	1.05886	1.32894
LOC107840460	probable E3 ubiquitin-protein ligase RNF217	XP_016539811.1	107840460	-0.10373	-0.0507589	-0.134549	-0.221811	-0.170289	-0.401011	-0.261039	-0.123583	-0.0887544	-0.272365	-0.15263	0.166806	0.157454	0.257745	0.293305	0.26676	0.349922	0.143232	0.0237116	0.0730839	0.116716	0.131783
LOC107840461	cysteine proteinase RD19a-like	XP_016539813.2	107840461	-0.962268	-1.0681	-1.27115	-1.08558	-1.35846	-1.71193	-1.16613	-1.20642	-0.937703	-0.936719	-1.14005	0.593898	0.982799	0.996123	0.698887	1.09991	1.08667	2.11423	2.14421	1.098	0.852305	1.17747
LOC107840462	V-type proton ATPase subunit a3-like	XP_016539814.2	107840462	-0.168838	-0.0521221	-0.236645	-0.236277	-0.127642	-0.131965	-0.136961	-0.269895	-0.368526	0.0172354	0.079275	0.011243	0.277968	0.317957	-0.477866	-0.270452	-0.26873	-0.254138	-0.122331	0.808356	0.859698	0.750656
LOC107840463	DNA replication licensing factor MCM4	XP_016539815.2	107840463	1.70552	1.97974	2.04682	1.95514	1.66153	1.59903	2.27834	2.1208	1.27805	2.10446	2.00162	-2.09858	-2.21639	-2.08885	-1.3851	-1.4147	-1.07145	-2.75001	-2.49741	-1.59081	-1.80811	-1.80963
LOC107840464	nucleolin-like	XP_016539816.2	107840464	-0.45656	0.36447	-0.113702	-0.145496	0.0206221	-0.437227	0.578405	-0.126713	-0.103713	-0.393098	-0.351857	0.117482	-0.0460886	-0.256729	0.0719371	0.500836	0.246012	0.228645	0.0413582	0.0488948	0.212316	0.000207152
LOC107840465	uncharacterized LOC107840465	XP_047251135.1	107840465	0.409607	0.488828	0.600984	0.818638	0.684744	0.85868	0.511388	0.476232	0.212017	0.569831	0.883123	-0.385513	-0.567089	-0.497615	0.0758981	-0.0831373	-0.0807026	-1.21821	-1.39213	-0.930648	-0.701188	-0.733731
LOC107840466	kinesin-related protein 11-like	XP_016539819.1	107840466	0.816723	0.964228	0.7012	0.765217	0.66325	0.932389	1.35076	0.896676	1.42483	1.21273	1.48842	-0.800268	-1.2876	-1.04961	-0.75481	-0.810305	-0.768772	-1.74756	-1.45911	-0.752314	-0.83159	-0.954494
LOC107840467	ADP-ribosylation factor 1	XP_016539824.1	107840467	-1.04552	-0.823801	-0.834323	-0.737995	-0.850798	-0.38763	-0.543442	-0.341966	-0.825981	-0.896542	-1.31867	0.119646	0.273706	0.232966	0.663947	0.895268	0.501193	1.73409	1.69991	0.704857	0.590547	1.19054
LOC107840469	protein DETOXIFICATION 46, chloroplastic	XP_016539823.1	107840469	0.571177	0.735767	0.467734	0.71819	0.407902	0.0855112	0.439956	0.140287	0.273623	0.291754	0.149382	-0.279981	-0.18136	-0.0684312	-0.2865	-0.314961	-0.305256	-1.26245	-1.12222	-0.305525	-0.0793485	-0.0752527
LOC107840470	uncharacterized LOC107840470	XP_016539825.2	107840470	-0.306129	-0.296832	-0.307103	-0.33853	-0.24907	0.0185678	-0.402889	-0.148493	-0.529435	-0.47966	-0.530362	0.496725	0.227629	0.642335	0.0508872	0.551428	0.436105	0.538032	0.556744	0.085295	-0.00927415	-0.00597068
LOC107840471	squalene synthase	NP_001311515.1	107840471	0.687786	0.929668	0.859212	0.800204	0.877285	0.755249	1.12695	0.999114	0.801817	0.930035	0.909345	-1.12282	-0.764165	-1.02498	-0.941984	-0.901484	-1.03374	-1.48782	-1.32748	-0.282522	-0.361633	-0.428043
LOC107840472	SH3 domain-containing protein 2	XP_016539827.1	107840472	-0.0695927	-0.0752282	-0.337509	-0.308309	-0.351136	-0.21563	-0.223818	-0.395759	-0.326661	-0.205103	-0.280502	-0.0528152	0.0656815	0.213978	-0.379332	-0.125288	-0.239388	0.915542	0.932412	0.427093	0.377714	0.653652
LOC107840473	GATA transcription factor 5	XP_016539828.1	107840473	-0.403796	-0.199804	-0.172514	-0.0985125	-0.350937	-0.853148	-0.73726	-0.702624	-0.16161	-0.588147	-0.691142	0.20152	0.394455	0.302334	0.406226	0.622521	0.310601	1.05667	1.05231	0.287589	-0.179784	0.505058
LOC107840474	endoglucanase 24-like	XP_016539829.1	107840474	1.42474	1.08371	0.919885	1.1552	1.03497	1.22229	2.01043	1.23204	1.2875	0.936119	1.09448	-1.01941	-1.2382	-1.2382	-1.2382	-1.2382	-1.2382	-1.2382	-1.2382	-1.2382	-1.2382	-1.2382
LOC107840475	uncharacterized LOC107840475	NA	107840475	-0.58911	-0.40714	-0.522572	-0.561998	-0.553864	-0.589528	-0.438246	-0.247615	-0.307949	-0.430171	-0.548645	0.224939	0.572832	0.486967	0.0983394	0.275364	0.199842	0.895338	0.996567	0.483906	0.362382	0.600363
LOC107840477	fructose-bisphosphate aldolase 1, chloroplastic	XP_016539832.1	107840477	2.85436	2.79641	2.1282	2.80603	2.40431	-0.450042	-0.682767	-0.00375597	-1.0413	-1.32291	-1.13278	0.545073	0.161344	0.846237	0.274417	0.569354	0.342856	-1.72029	-1.82424	-2.30575	-2.87736	-2.3674
LOC107840478	B-box zinc finger protein 19	XP_016539833.1	107840478	0.111956	0.0145172	-0.307407	0.306532	-0.0600135	-1.58511	0.000347319	-0.838551	0.402539	0.0956578	0.290881	0.883093	0.870576	0.453788	1.18352	0.502446	0.452007	-0.317645	-0.400394	-0.820748	-0.458506	-0.779485
LOC107840479	kinesin-like protein NACK2	XP_016539835.2	107840479	0.339134	0.0905863	-0.109416	0.133239	-0.0059732	-0.638622	-0.0548995	-0.26857	0.463491	0.22535	0.238913	-0.133856	0.189642	0.00514736	0.407412	-0.086098	-0.017459	-0.291275	-0.178145	-0.0882158	0.168051	-0.388439
LOC107840480	NADH dehydrogenase [ubiquinone] 1 beta subcomplex subunit 9	XP_016539839.1	107840480	-0.696462	-0.321416	-0.596955	-0.627455	-0.68984	-0.693552	-0.458206	-0.297626	-0.455287	-0.655601	-0.707429	0.185657	0.262856	0.192495	0.505004	0.494708	0.49162	1.03291	0.975997	0.423966	0.784168	0.85045
LOC107840481	30S ribosomal protein S31, mitochondrial	XP_016539840.1	107840481	-0.585766	-0.298202	-0.435123	-0.365886	-0.450881	-0.325095	-0.51624	-0.54034	-0.580964	-0.646332	-0.734454	0.165963	0.383271	0.333141	0.314085	0.471615	0.19769	1.16681	0.960491	0.352575	0.450557	0.683082
LOC107840482	ubiquitin fusion degradation protein 1 homolog	XP_016539841.1	107840482	-0.336867	-0.0791912	-0.234773	-0.173701	-0.241792	-0.691356	-0.494681	-0.630769	-0.296588	-0.437323	-0.614901	-0.0275931	0.136287	0.256208	-0.0490557	0.159742	0.0145747	0.774148	0.729748	0.623059	0.837633	0.77719
LOC107840483	ubiquitin fusion degradation protein 1 homolog	XP_016539844.1	107840483	0.308016	0.336204	0.0016087	0.243975	0.0529949	0.0615761	-0.0325271	-0.0479729	0.39226	0.152199	0.418817	0.0502869	-0.147895	-0.313716	0.12337	0.0659328	0.141718	-0.372233	-0.321941	-0.609239	-0.127886	-0.375548
LOC107840484	uncharacterized LOC107840484	XP_016539848.2	107840484	-0.0724971	0.0169316	-0.0927111	0.0132229	0.120378	0.132863	-0.0943851	0.158646	0.982348	1.03344	1.22215	-0.694165	-1.00328	-1.00328	-0.591473	-0.558519	-0.783346	-1.00328	-1.00328	1.26134	0.759636	1.19924
LOC107840485	V-type proton ATPase subunit c1	XP_016539849.1	107840485	-0.470373	-0.393061	-0.304133	-0.173364	-0.50711	-0.062671	0.0834568	-0.125849	-0.569312	-0.374559	-0.66391	-0.360211	0.0250906	0.172821	0.0750176	0.125867	-0.0408271	0.616855	0.757348	0.606543	0.63586	0.946521
LOC107840486	arginine decarboxylase	XP_016539850.1	107840486	0.556038	0.483141	0.0784881	-0.0192317	-0.0310253	0.0884154	0.293723	0.345937	0.717845	0.139588	0.307361	-1.29168	-0.489507	-0.324114	-0.669992	-0.79227	-0.730934	0.347348	0.532809	0.012883	0.142724	0.302448
LOC107840488	polyprenol reductase 2	XP_016539852.1	107840488	0.446003	0.32113	0.416352	0.566484	0.503311	0.526614	0.657558	0.382556	0.0444923	0.438622	0.322273	-0.284403	-0.273996	-0.200199	-0.2787	-0.52477	-0.189801	-0.61957	-0.599294	-0.592862	-0.491806	-0.569991
LOC107840489	protein BASIC PENTACYSTEINE5	XP_016539855.1	107840489	0.0660605	0.0839719	0.0456618	0.0202482	0.0370163	0.0373481	0.010191	0.0712013	0.535556	0.207067	0.251544	0.0651862	-0.188471	-0.246705	0.171487	-0.135158	0.0821465	-0.334218	-0.131436	-0.317253	-0.148724	-0.182723
LOC107840490	uncharacterized LOC107840490	XP_047254360.1	107840490	0.00447712	-0.37251	0.203439	-0.189931	-0.0415989	0.280592	-0.0546569	0.308182	-0.00258338	0.378825	0.433825	0.0806616	0.0704223	0.0498141	0.132806	-0.11484	0.0566966	-0.623208	-0.483738	0.163635	-0.0120832	-0.268228
LOC107840491	uncharacterized LOC107840491	XP_016539857.2	107840491	-0.166161	-0.296116	-0.268983	-0.237726	-0.297692	-0.186093	-0.173023	0.0266083	-0.048852	0.0755903	0.0151716	0.279013	0.251939	0.156238	0.137636	0.408087	0.543754	-0.0353367	-0.0483164	0.108284	-0.0652275	-0.178794
LOC107840492	tRNA-dihydrouridine(47) synthase [NAD(P)(+)]-like	XP_016539859.2	107840492	-0.265794	-0.431375	-0.366592	-0.243457	-0.525778	-0.0452492	-0.0595166	0.144489	-0.234837	-0.243219	-0.279356	0.388873	0.681729	0.634514	0.465944	0.229597	0.356318	0.333311	0.319251	-0.343934	-0.151964	-0.362951
LOC107840493	amidophosphoribosyltransferase, chloroplastic	XP_016539861.1	107840493	-0.387531	-0.498426	-0.864597	-0.80602	-0.732586	0.425302	0.277431	-0.279094	-1.19837	-1.01926	-1.1843	0.309757	0.994934	1.06282	0.365719	-0.034508	0.286027	1.39137	1.28787	0.159489	-0.232673	0.676641
LOC107840495	peptidyl-prolyl cis-trans isomerase Pin1	XP_016539863.1	107840495	-0.380022	-0.0737252	-0.265316	-0.111743	-0.219112	-0.576732	-0.355984	-0.658123	-0.491059	-0.610805	-0.559264	0.181543	0.540144	0.502596	0.081929	0.136451	0.0924355	0.614124	0.521007	0.389745	0.539568	0.702344
LOC107840496	probable ribosome-binding factor A, chloroplastic	XP_016539864.1	107840496	-0.160519	0.0703895	-0.0417052	-0.215645	-0.0484915	0.436008	0.281877	0.0825422	-0.342321	-0.381379	-0.453355	-0.0228928	-0.117695	-0.0241527	0.066244	0.00989949	-0.0396926	0.395983	0.271084	-0.118599	0.234002	0.118419
LOC107840498	uncharacterized LOC107840498	XP_016539866.1	107840498	-0.461014	0.133693	-0.419489	-0.49835	-0.622997	-0.474624	-0.295862	-0.00139204	0.0686354	-0.344695	-0.37057	0.171246	0.0482224	0.0204499	0.290539	0.285728	0.140913	0.770402	0.741627	0.14085	0.534208	0.142479
LOC107840499	auxin-induced protein 15A-like	XP_016539867.1	107840499	0.574715	0.899177	0.947343	1.20103	0.750181	1.37139	1.40183	0.870882	0.895603	0.790311	0.547438	-0.931809	-0.931809	-0.931809	-0.931809	-0.931809	-0.931809	-0.931809	-0.931809	-0.931809	-0.931809	-0.931809
LOC107840500	auxin-induced protein 15A-like	XP_016539869.1	107840500	1.40311	1.28205	0.824251	0.928277	0.821601	0.988762	1.40134	0.987192	0.863186	1.16751	0.925513	-1.09108	-0.888408	-1.09108	-0.884657	-1.09108	-1.09108	-1.09108	-1.09108	-1.09108	-1.09108	-1.09108
LOC107840502	myosin-9-like	XP_016539870.2	107840502	1.12204	1.58844	1.12913	0.998089	1.17051	1.42415	1.46171	1.13327	0.864559	0.9189	1.29275	-0.626864	-1.0308	-1.06315	-0.792255	-0.403337	-0.542227	-1.66374	-1.89536	-1.59258	-1.67966	-1.81357
LOC107840510	auxin-induced protein 15A-like	NA	107840510	1.0766	1.41098	1.41125	1.47967	1.13866	0.905874	1.37988	1.13949	-0.226146	-0.37777	-0.257434	-0.82555	-0.82555	-0.82555	-0.82555	-0.82555	-0.82555	-0.82555	-0.82555	-0.82555	-0.82555	-0.82555
LOC107840514	autophagy-related protein 8i	XP_047254358.1	107840514	-0.69649	-0.536259	-0.728203	-0.674431	-0.628186	-0.763395	-0.846213	-0.645978	-0.615178	-0.704356	-0.813524	0.530311	0.380332	0.270998	0.320257	0.4056	0.291273	1.09592	0.983392	0.997431	1.14285	1.23385
LOC107840515	U11/U12 small nuclear ribonucleoprotein 65 kDa protein	XP_016539883.2	107840515	0.071177	-0.0459068	0.0385348	0.0080026	0.0793653	0.126824	0.015449	0.189992	0.0817547	0.303824	0.375338	0.0642081	0.0144851	0.00198269	0.045687	-0.105621	-0.053529	0.1161	0.0666647	-0.335597	-0.560225	-0.498509
LOC107840517	probable pre-mRNA-splicing factor ATP-dependent RNA helicase DEAH5	XP_016539887.2	107840517	0.316375	-0.203287	0.140175	0.109323	-0.0455784	-0.00534434	0.226732	0.226224	0.408958	0.371122	0.393305	-0.1745	0.0823268	-0.064494	-0.251354	-0.500995	-0.164973	-0.615353	-0.605391	0.129239	0.346903	-0.119413
LOC107840520	pentatricopeptide repeat-containing protein MRL1, chloroplastic	XP_016539890.1	107840520	1.06587	0.686878	1.05497	1.09365	0.882963	0.841553	0.696242	0.51487	0.0823379	0.280166	0.438787	-0.383923	-0.374066	-0.147266	0.317916	-0.110337	-0.0186632	-1.24724	-1.23594	-1.28325	-1.7639	-1.39162
LOC107840521	ribosome biogenesis protein WDR12 homolog	XP_016539893.1	107840521	0.0865029	0.177424	-0.180866	-0.0915352	-0.0544851	-0.0515196	0.243765	0.411711	0.116737	0.447821	0.546516	-0.0933781	0.0404996	-0.0156793	0.101077	-0.134618	0.0625804	0.182155	-0.0205078	-0.575819	-0.608902	-0.589478
LOC107840522	uncharacterized LOC107840522	XP_016539894.1	107840522	0.898048	1.51575	0.914996	1.26596	1.05451	-1.10142	0.640035	0.325769	1.0175	0.304426	0.637477	-0.754403	-1.07474	-1.13299	-0.314054	0.171741	0.0175807	0.00473088	0.144697	-1.90262	-1.07996	-1.55304
LOC107840523	squamosa promoter-binding-like protein 1	XP_016539898.2	107840523	0.320987	-0.114427	0.200134	0.371277	0.193808	-0.269554	-0.0242367	-0.349922	-0.0112506	0.0359088	-0.0142773	-0.447534	0.290935	0.377157	-0.426787	-0.750298	-0.632516	0.734104	0.717606	-0.00145153	-0.141754	-0.057909
LOC107840524	5'-methylthioadenosine/S-adenosylhomocysteine nucleosidase 2-like	XP_016539895.1	107840524	-0.62286	-0.576745	-0.746216	-0.561575	-0.791217	-0.807124	-0.576163	-0.509044	-0.225752	-0.294287	-0.443075	-0.122561	0.239676	0.173035	0.234041	0.215998	0.119314	0.472211	0.529937	1.3402	1.3671	1.58511
LOC107840525	snakin-2	XP_016539896.1	107840525	-1.03531	-0.764768	-0.370135	-0.333009	-0.287259	-0.698273	-2.22245	-0.338189	-1.71019	-0.183106	-1.04264	-1.01624	-0.769841	-1.12952	0.942488	1.04201	0.479943	1.2854	1.04423	1.72328	3.43227	1.9513
LOC107840526	putative ER lumen protein-retaining receptor C28H8.4	XP_016539897.1	107840526	0.0306305	-0.0272607	0.0220962	-0.107491	-0.0880441	-0.352629	-0.20172	-0.233294	-0.136714	-0.185267	-0.201875	-0.0338254	-0.040089	0.13147	-0.304336	-0.376069	-0.346826	0.584556	0.60937	0.290933	0.406856	0.559528
LOC107840527	probable alkaline/neutral invertase B	XP_016539899.1	107840527	2.68862	2.86008	1.71798	1.90081	1.79268	0.993734	1.45592	1.20843	1.60077	1.38778	1.14611	-2.08933	-1.80294	-1.83756	-1.67753	-1.69122	-1.8694	-1.63083	-1.83673	-1.40826	-1.39838	-1.51073
LOC107840528	uncharacterized LOC107840528	XP_016539905.1	107840528	0.658911	1.49876	1.35442	1.59492	1.34682	0.508115	0.438953	1.12228	0.803437	0.159907	0.197858	-1.85245	-1.93504	-1.61271	-0.0337038	0.0441866	-0.106366	0.776536	0.645849	-2.02619	-1.9192	-1.66529
LOC107840529	high mobility group B protein 14	XP_016539906.1	107840529	-0.0299875	0.132219	-0.0285207	0.0329506	0.00163643	0.196535	-0.158887	-0.271175	-0.041043	-0.029549	-0.184514	0.0192008	-0.0291933	-0.0680492	-0.204149	-0.196109	-0.215999	0.320498	0.328945	0.0473176	0.185255	0.192617
LOC107840530	triosephosphate isomerase, chloroplastic	XP_016539907.1	107840530	0.625317	0.942187	0.254826	0.224761	0.335093	0.541875	0.191491	-0.0290408	0.250333	0.292823	0.0963331	0.0660933	0.0399734	0.153563	-0.997233	-0.663456	-0.903187	-0.644481	-0.679022	-0.123955	-0.036803	0.0625101
LOC107840531	transcription factor bHLH121	XP_016539908.1	107840531	0.259949	0.334723	0.0682329	0.192605	-0.0742208	-0.0587331	0.142548	-0.079367	-0.115118	-0.202238	0.0685014	0.294083	-0.0131847	0.0639691	0.305024	0.0471465	0.0709227	0.0313955	-0.247828	-0.394081	-0.0971357	-0.597194
LOC107840532	probable magnesium transporter NIPA6	XP_016539910.2	107840532	0.022993	-0.14415	0.0409839	0.0754239	0.0849459	0.328924	0.393536	0.612749	0.220447	0.380294	0.0182947	-0.476294	-0.235571	-0.476692	0.207784	-0.388758	-0.285782	-0.269719	-0.184333	-0.0289436	0.186771	-0.082903
LOC107840533	eukaryotic translation initiation factor 4B3	XP_016539913.2	107840533	-0.274027	0.0165239	-0.221427	-0.0785955	-0.177967	-0.562371	0.0484021	0.209392	0.131815	-0.0621289	-0.194154	0.0970529	-0.139909	-0.016159	-0.359895	0.0545974	-0.0149335	0.6054	0.448411	0.126594	-0.10793	0.471307
LOC107840534	uncharacterized LOC107840534	XP_016539914.1	107840534	0.254073	1.25403	-0.0781885	0.0227035	-0.0336946	0.521613	1.86961	1.31429	1.71762	0.696959	0.970429	-1.20301	-1.1354	-1.06618	-1.21536	-1.13983	-0.93189	-0.581168	-0.400421	-0.198067	-0.310353	-0.327763
LOC107840537	dirigent protein 23	XP_016539917.1	107840537	3.08989	2.9177	1.56985	2.00613	1.56511	0.225057	0.284811	1.93607	2.53721	2.42428	2.15089	-1.42374	-1.25712	-1.33897	-1.92228	-1.62653	-1.92848	-2.28778	-2.45993	-2.20742	-2.06042	-2.19433
LOC107840538	translocase of chloroplast 120, chloroplastic	XP_016539918.2	107840538	0.256219	-0.201407	0.157998	0.281782	0.27247	0.348957	0.413269	0.00282984	-0.0568215	-0.0450689	0.0769739	-0.386368	0.0410119	0.188774	0.0280917	-0.298968	-0.225163	0.210743	0.26041	-0.306549	-0.408281	-0.610902
LOC107840539	PI-PLC X-box domain-containing protein DDB_G0293730-like	XP_047260626.1	107840539	1.01102	0.845533	1.08207	1.07016	0.923367	0.824481	0.871622	0.885405	1.09983	0.783507	0.600891	-0.905681	-0.988267	-0.963375	-1.0094	-0.724128	-0.635214	-1.19979	-0.87425	-0.913764	-0.972428	-0.811581
LOC107840540	uncharacterized LOC107840540	NA	107840540	1.43816	1.14764	1.48302	1.29777	1.44964	1.51348	1.04069	0.995677	1.55683	1.56628	1.79623	-0.511501	-0.929216	-1.21574	-0.0561505	-0.916113	-0.316749	-2.83765	-2.58627	-1.92406	-1.97672	-2.01527
LOC107840541	PI-PLC X-box domain-containing protein DDB_G0293730-like	XP_047251157.1	107840541	1.50191	1.20453	1.72367	1.75279	1.45086	1.49668	1.41327	1.29258	1.23646	1.36699	1.1418	-1.12519	-1.66333	-1.01882	-1.56018	-1.53738	-1.11746	-1.82713	-1.54472	-1.37957	-1.63713	-1.17062
LOC107840543	glycine-rich protein 2-like	XP_016539926.1	107840543	0.292768	0.368237	0.179721	0.108934	0.309041	0.666992	0.463771	0.173964	0.0532365	-0.0955562	-0.0297436	0.00392889	0.158858	0.321528	-0.538312	-0.512969	-0.379647	0.130424	0.0538802	-0.696652	-0.626882	-0.405522
LOC107840544	glycine-rich protein 2	XP_016539927.2	107840544	-0.181339	-0.457005	-0.525623	-0.717208	-0.0247523	0.555994	-0.0313469	0.0865059	-1.91651	-1.82436	-1.78725	0.429214	0.820609	0.780781	0.241591	0.0754227	0.123213	1.85892	1.71272	0.0124759	0.396227	0.371722
LOC107840546	thaumatin-like protein 1b	XP_016539929.1	107840546	0.426695	0.220578	0.485412	0.537684	0.397886	0.100131	0.06759	0.404247	0.479999	0.394218	0.375939	-0.700822	-0.587537	-0.528415	-0.662188	-0.804216	-0.788796	-0.560852	-0.549721	0.401695	0.339959	0.550515
LOC107840548	thaumatin-like protein 1	XP_016539930.1	107840548	0.0793198	0.488467	0.536394	0.583448	0.536678	1.22141	2.09231	1.61965	0.837064	0.827323	0.855956	-0.917953	-0.917953	-0.917953	-0.917953	-0.718422	-0.698023	-0.917953	-0.917953	-0.917953	-0.917953	-0.917953
LOC107840549	protein NUCLEAR FUSION DEFECTIVE 4	XP_016539931.1	107840549	-0.8815	-1.21244	0.236796	0.104353	0.687946	-2.33143	-2.3299	-2.38423	-2.09793	-0.915	-1.76135	0.105343	-0.0728733	0.386558	1.47317	1.00592	0.597178	1.38038	1.44232	2.4542	1.47636	2.63614
LOC107840550	peptidyl-prolyl cis-trans isomerase CYP21-1	XP_016539932.1	107840550	0.0135037	0.199698	-0.133784	-0.141295	-0.210631	0.176535	0.140946	0.294874	0.392203	0.104166	0.143137	0.0566142	-0.315216	-0.335156	-0.0952095	-0.14384	-0.355782	-7.8685e-05	0.0774738	0.0586996	-0.0613829	0.134524
LOC107840551	CTL-like protein DDB_G0288717	XP_016539933.1	107840551	0.60221	0.568101	0.260303	0.408373	0.519744	0.552907	1.03002	1.0908	0.317324	0.577426	0.664763	-0.448917	-0.065608	-0.0847046	-1.09326	-1.07637	-0.819026	-0.573922	-0.610129	-0.543494	-0.861181	-0.415362
LOC107840552	actin-depolymerizing factor 5	XP_016539934.1	107840552	1.03435	1.52453	0.705545	0.612296	0.573699	-0.12593	0.58598	0.302264	0.685827	0.263821	0.375042	0.15695	0.317041	0.0480972	-0.930542	-1.00061	-0.959346	-1.16102	-0.985222	-0.652512	-0.654839	-0.715412
LOC107840556	subtilisin-like protease SBT1.6	XP_016539935.1	107840556	1.20334	1.03203	0.69214	0.998111	0.78614	0.237856	0.917304	1.21402	0.939659	0.878013	0.59776	-0.885243	-0.203898	-0.0527625	-1.22549	-1.23591	-1.02279	-0.82791	-0.654825	-0.949521	-1.61921	-0.818812
LOC107840557	uncharacterized LOC107840557	XP_016539937.1	107840557	-0.0932228	-0.176971	-0.209904	-0.0787382	-0.0225306	-0.189257	-0.284306	-0.0588267	-0.0489681	-0.0310935	0.00872408	0.103094	0.150863	-0.127875	0.228297	0.193035	0.228457	-0.141771	0.0100105	0.203108	0.183176	0.154698
LOC107840559	uncharacterized LOC107840559	XP_016539942.1	107840559	-0.47202	-0.198235	-0.708002	-0.596467	-0.398463	-0.705401	-0.119664	-0.0929424	-0.031573	-0.210585	-0.357485	0.602711	0.475802	0.521481	0.249052	0.718625	0.376538	0.380803	0.300823	0.111997	0.104257	0.0487479
LOC107840560	ribosomal L1 domain-containing protein 1-like	XP_016539943.2	107840560	-0.123045	0.048164	-0.381028	-0.329555	-0.238773	-0.123541	0.0477644	0.229273	0.182339	-0.02872	-0.0440083	0.124931	0.470079	0.0581462	0.285425	0.0161976	0.0635246	0.498001	0.50761	-0.491355	-0.177054	-0.594373
LOC107840561	proteasome subunit alpha type-7	XP_016539944.1	107840561	-0.1937	0.257616	-0.284667	-0.285349	-0.309665	-0.401997	-0.123718	-0.0211681	-0.0994144	-0.232205	-0.35901	0.276802	0.219663	0.234087	-0.133147	0.195515	-0.103612	0.0561339	0.0387787	0.274116	0.465995	0.528946
LOC107840562	pentatricopeptide repeat-containing protein At2g16880	XP_016539945.1	107840562	0.29465	0.171393	0.262438	0.123115	0.0691817	0.344343	0.42966	0.260864	0.294915	0.281829	0.397106	-0.0588454	0.0148238	-0.156862	-0.079593	-0.381755	-0.188619	-0.717408	-0.403666	-0.383782	-0.115127	-0.458661
LOC107840564	L-ascorbate peroxidase 3, peroxisomal	NP_001311516.1	107840564	-0.364124	-0.156141	-0.280914	-0.221916	-0.236125	-0.610297	-0.823551	-0.74559	-0.918377	-1.06531	-1.22243	1.07567	1.05125	0.969918	0.303426	0.727125	0.493548	0.510463	0.40332	0.245002	0.393193	0.471855
LOC107840565	synaptotagmin-1-like	XP_047251170.1	107840565	0.364958	0.305787	0.367232	0.0702012	0.518464	1.13425	0.21803	0.424753	0.110053	0.162054	0.16459	0.229783	-0.624573	0.148892	-1.12174	-0.370747	-0.673683	-0.465187	-0.402628	-0.0464232	-0.444348	-0.0697171
LOC107840566	E3 ubiquitin-protein ligase UPL3	XP_016539955.2	107840566	-0.190698	-0.54983	-0.181322	-0.149725	-0.269367	-0.142771	0.103759	0.35066	-0.0736404	0.255683	0.330057	-0.675204	0.0187729	0.283651	-0.377043	-0.502874	-0.264635	0.326884	0.493586	0.449315	0.395818	0.368922
LOC107840570	protein MCM10 homolog	XP_016539957.2	107840570	0.834599	0.898346	0.770142	0.828654	0.73203	1.24808	1.86388	1.35587	1.11411	1.27659	1.37031	-1.15407	-0.9514	-1.15407	-1.15407	-0.954543	-1.15407	-1.15407	-1.15407	-1.15407	-1.15407	-1.15407
LOC107840571	rac-like GTP-binding protein 5	XP_016539959.1	107840571	0.631184	0.597978	0.404172	0.771204	0.381571	-0.0293274	0.854534	0.406006	1.29867	0.642497	0.456127	-0.75128	-0.77502	-1.09966	-0.379391	-0.568289	-0.596993	-0.535913	-0.442471	-0.585518	-0.141943	-0.538135
LOC107840572	inactive receptor-like serine/threonine-protein kinase At2g40270	XP_047251174.1	107840572	0.299527	0.105182	0.0262226	0.201398	-0.020859	-0.501664	0.702737	-0.0257292	-0.204782	-0.489497	-0.476603	-0.0324092	-0.0970725	-0.125541	-0.267756	-0.328548	-0.223503	-0.506069	-0.416407	0.952128	0.920873	0.508372
LOC107840573	basic leucine zipper 23-like	XP_016539963.1	107840573	0.105839	0.0289269	-0.231244	-0.121224	-0.189878	-0.282899	-0.148764	-0.158564	0.0938921	-0.324781	-0.477568	-0.358416	0.119906	-0.0886683	0.110134	-0.0957918	-0.155391	0.948214	0.737826	0.163939	0.0725301	0.25198
LOC107840574	WD-40 repeat-containing protein MSI2-like	XP_016539964.2	107840574	0.024521	0.416979	0.259013	0.124515	0.113639	0.801982	1.03481	0.613403	-0.402837	0.174123	0.0639432	-0.380523	-0.267998	-0.219935	-0.305556	0.000710019	-0.24475	0.163412	0.303849	-0.74792	-0.784431	-0.740945
LOC107840575	heavy metal-associated isoprenylated plant protein 26-like	XP_016539965.1	107840575	1.27826	1.28568	1.05779	0.820996	1.01486	2.38663	1.61837	1.48372	0.564943	0.620684	0.377233	-1.42985	-1.79159	-1.43448	-1.77302	-1.45517	-1.77706	1.7455	1.59775	-2.01459	-2.4627	-1.71396
LOC107840576	probable BOI-related E3 ubiquitin-protein ligase 2	XP_016539966.1	107840576	0.625266	1.174	1.19318	1.24047	1.21433	1.71113	1.66808	1.41044	1.71107	1.30641	1.37467	-1.21381	-1.24945	-1.14101	-1.34424	-1.41922	-1.70117	-1.24267	-1.34439	-1.28806	-1.4689	-1.21612
LOC107840577	uncharacterized LOC107840577	XP_016539967.2	107840577	0.468372	0.645895	0.518992	0.775509	0.276684	-0.0348454	1.02577	0.287075	0.626	0.568664	0.311449	-0.833697	-0.401102	-0.347148	-0.176083	-0.465371	-0.555762	-0.281411	-0.39974	-0.802181	-0.620883	-0.586184
LOC107840578	glycerate dehydrogenase	XP_016539968.1	107840578	1.39577	1.81998	1.40388	1.8936	1.46473	-0.588644	0.321756	0.481446	0.0549076	-0.322698	-0.328566	-0.193587	-0.329505	-0.0015151	-0.659345	-0.188532	-0.341528	-0.0883075	-0.116614	-2.05512	-1.82968	-1.79243
LOC107840580	SKP1-like protein 1B	XP_016539969.1	107840580	0.35006	0.482306	-0.180487	-0.0796813	-0.0129173	-0.308451	-0.336883	-0.14535	0.0805351	-0.0967807	-0.221208	0.149742	-0.01752	-0.123179	-0.326361	0.140451	-0.163344	-0.0260324	-0.138846	0.241001	0.369608	0.363337
LOC107840581	aquaporin PIP2-7	XP_016539970.1	107840581	5.13586	4.81448	2.68955	3.05909	2.77855	2.7459	3.56372	3.23637	3.15193	3.17827	2.90008	-3.18713	-3.27298	-3.26784	-3.11994	-3.62345	-3.62345	-3.27623	-3.62345	-3.33083	-3.62345	-3.30506
LOC107840582	probable ubiquitin-conjugating enzyme E2 23	XP_016539971.2	107840582	0.335232	0.241247	0.181167	0.198197	0.151887	0.219904	0.333914	0.0341622	0.0868367	0.12283	0.210836	-0.0817866	-0.0556474	-0.0245394	-0.287513	-0.365091	-0.277299	-0.495901	-0.394834	-0.04858	0.151412	-0.236432
LOC107840584	uncharacterized LOC107840584	XP_016539975.1	107840584	-0.327877	0.162941	-0.391482	-0.376785	-0.422188	0.145523	-0.215396	0.344329	-0.256067	-0.0966795	-0.18037	-0.40161	-0.165745	-0.160212	-0.0971508	0.187725	0.0174433	1.0805	0.956351	0.0307464	-0.118546	0.284551
LOC107840585	trafficking protein particle complex subunit 2-like protein	XP_016539976.1	107840585	-0.306455	-0.217998	-0.274828	-0.41552	-0.26334	-0.207456	-0.248807	-0.0609457	-0.0481377	-0.231819	-0.156146	0.400576	-0.016254	-0.161368	0.352313	0.472273	0.38745	-0.102664	-0.290322	0.424844	0.521654	0.442952
LOC107840586	probable 26S proteasome non-ATPase regulatory subunit 3	XP_016539977.1	107840586	-0.135581	-0.0751001	-0.305832	-0.282542	-0.243434	-0.0655734	-0.0602753	-0.364623	-0.310778	-0.440953	-0.56493	-0.0815458	0.350868	0.340263	-0.08165	-0.0192036	-0.134781	1.05066	1.035	0.0127941	0.0643079	0.312907
LOC107840588	uncharacterized LOC107840588	XP_016539981.1	107840588	-0.285639	-0.13227	-0.460613	-0.49912	-0.380708	-0.26464	-0.21225	-0.572288	-0.342598	-0.435634	-0.568909	0.2991	0.505339	0.504044	0.55161	0.274956	0.263281	0.961203	0.98182	0.105937	-0.158931	-0.133691
LOC107840589	probable protein phosphatase 2C 60	XP_016539982.1	107840589	-0.181137	-0.0578517	0.20046	0.345082	0.0959448	-0.295371	0.0932986	-0.0176997	0.223765	-0.0180161	-0.0251963	-0.307212	0.0140454	0.0565677	-0.233196	-0.224171	-0.295931	0.419904	0.498633	-0.0547675	-0.0777926	-0.159359
LOC107840590	protein CHAPERONE-LIKE PROTEIN OF POR1, chloroplastic	XP_016539983.1	107840590	-0.831256	-0.797752	-0.728622	-0.400916	-0.578302	-1.628	-1.57619	-1.52364	-1.27822	-1.2027	-1.29838	0.776333	0.852975	1.19119	0.302881	0.807887	0.578297	1.3677	1.28098	1.5172	1.37569	1.79286
LOC107840591	V-type proton ATPase subunit B2	XP_016539985.1	107840591	-0.893824	-0.742073	-0.969531	-0.846202	-0.955208	-1.03838	-0.492134	-0.360762	-0.641471	-0.554496	-0.69417	0.22371	0.617397	0.705952	-0.114028	0.119197	0.0156521	1.63392	1.729	1.10149	0.890177	1.26579
LOC107840592	uncharacterized LOC107840592	XP_016539987.1	107840592	-0.0116812	0.114332	-0.048814	0.0174278	0.0780683	0.0723431	0.163746	-0.0432126	0.0175764	-0.102155	-0.0787259	-0.114762	0.00897752	-0.0718626	-0.181584	-0.139737	-0.157615	0.149226	0.0553163	0.0570917	0.137411	0.0786332
LOC107840593	transportin-1	XP_016539988.1	107840593	-0.129557	-0.416539	-0.0332982	0.162821	-0.0393304	0.0153266	0.0863004	0.311773	0.0378849	0.269449	0.184517	-0.540787	-0.0998309	-0.0391812	0.366433	-0.177686	0.192936	0.0237272	0.221302	-0.0858132	-0.214693	-0.0957535
LOC107840595	probable polyamine transporter At1g31830	XP_016539991.2	107840595	0.860904	1.13383	0.884968	0.754752	0.661095	1.07677	1.1317	0.830286	0.149708	0.0911845	0.276033	-0.568476	-0.750052	-0.55697	-0.759594	-0.614654	-0.439735	-0.717631	-0.747632	-0.92518	-1.00917	-0.76214
LOC107840596	24-methylenesterol C-methyltransferase 2	XP_016539992.2	107840596	-0.245401	0.472611	0.414947	0.591213	0.498795	0.0418841	0.324218	0.389694	-0.174603	0.272017	-0.302947	-1.2164	-1.09183	-0.843177	-0.541775	-0.735501	-0.57874	1.13194	1.01997	-0.0660982	0.151407	0.487773
LOC107840597	hippocampus abundant transcript-like protein 1	XP_016539993.1	107840597	1.6682	1.08102	1.75293	2.15149	1.87312	1.42411	1.7037	1.33706	0.916366	1.70985	1.59996	-1.62042	-1.80373	-2.04461	-1.61232	-1.3505	-1.39519	-1.50384	-1.61273	-1.53286	-1.35005	-1.39155
LOC107840598	DDB1- and CUL4-associated factor 8	XP_047251186.1	107840598	0.061497	0.0433076	0.147725	0.166974	0.133077	0.143275	0.144719	-0.0963603	0.274711	-0.0802731	0.0382249	0.085381	-0.285798	-0.17597	-0.0731993	-0.175652	-0.225066	-0.0868248	-0.0119264	-0.0621295	0.113016	-0.0787076
LOC107840599	serine/threonine-protein kinase ATR	XP_016539995.2	107840599	0.0680119	0.086288	0.413594	0.133864	0.187881	0.612165	0.762438	0.573	0.14184	0.65363	0.832463	-0.349229	-0.19432	-0.234761	-0.514147	-0.568018	-0.235948	-0.582236	-0.378993	-0.418507	-0.438334	-0.550683
LOC107840601	F-box/LRR-repeat protein 10	XP_016539998.1	107840601	-0.0742324	-0.254611	0.0148073	-0.099723	-0.0541492	0.145414	-0.117991	-0.279707	0.0988037	0.0576267	0.154034	-0.0678023	-0.203247	-0.152541	-0.00449952	-0.228108	-0.0262015	0.17627	0.108342	0.153018	0.440979	0.213519
LOC107840602	transcriptional elongation regulator MINIYO	XP_016540000.2	107840602	-0.0214438	-0.690726	-0.0700315	-0.164173	0.00551474	0.0430643	-0.130099	-0.421722	-0.531662	-0.273487	-0.289291	0.31165	0.743488	0.74581	0.454409	0.254515	0.416252	0.0436823	0.0289868	0.0372106	-0.0951288	-0.396819
LOC107840603	rop guanine nucleotide exchange factor 1	XP_016540001.1	107840603	0.541816	0.382842	0.360093	0.302062	0.275701	0.486312	0.392593	0.0144764	0.131477	-0.0495521	-0.0139347	-0.365843	-0.33487	-0.0424548	-0.891668	-0.899984	-0.559735	-0.0713956	-0.0351618	-0.0412869	0.415948	0.002565
LOC107840604	F-box protein SKIP23	XP_016540002.2	107840604	-0.264355	-0.290983	-0.304458	-0.276208	-0.320353	-0.0381083	-0.65637	-0.384245	-0.1403	-0.508832	-0.551093	0.074036	0.0934222	0.297966	-0.177917	0.107384	-0.0765485	0.917843	0.840475	0.56506	0.472076	0.62151
LOC107840605	uncharacterized LOC107840605	XP_047254517.1	107840605	0.981981	1.2641	1.35594	1.04115	1.15441	1.59798	0.866362	1.10219	0.115467	0.257797	0.176622	-1.37848	-1.08318	-1.09361	-0.294085	-0.868053	-0.642625	-0.724648	-0.932689	-1.02062	-0.911346	-0.96467
LOC107840606	uncharacterized LOC107840606	XP_016540003.1	107840606	-0.282943	-0.250056	-0.213314	-0.24746	-0.232474	-0.232315	-0.56867	-0.237205	0.12287	0.0645681	0.299559	0.737339	0.107171	-0.0264484	0.525421	0.495202	0.570525	-0.933118	-0.67753	0.44584	0.321338	0.211698
LOC107840608	uncharacterized LOC107840608	XP_016540010.1	107840608	-0.0186015	0.233945	0.422549	0.0276348	0.341099	1.19798	0.950949	1.08693	0.0799448	0.197441	0.0709786	-0.943173	-1.23395	-1.03679	-0.600379	-0.720105	-0.73853	1.37203	1.28406	-0.634006	-0.892606	-0.447399
LOC107840609	coiled-coil domain-containing protein 124	XP_016540011.1	107840609	-0.502125	-0.287458	-0.471596	-0.504992	-0.558831	-0.669211	-0.516615	-0.404494	-0.422195	-0.666033	-0.749905	0.213179	0.344738	0.148743	0.220295	0.519743	0.286774	1.04724	1.0473	0.538559	0.578594	0.808288
LOC107840611	L-ascorbate oxidase homolog	XP_016540013.1	107840611	-4.27897	-4.08732	-3.04536	-3.16739	-3.27138	-3.34991	-4.28394	-4.13609	-3.61571	-3.55201	-3.92523	3.46496	4.21231	3.62753	3.39551	3.26842	3.06266	3.28434	3.20883	4.20841	5.03647	3.94386
LOC107840614	alanine--tRNA ligase, chloroplastic/mitochondrial	XP_016540015.1	107840614	0.551499	0.0753976	0.14979	0.212461	0.164595	0.657269	0.480704	0.675544	-0.078362	0.183413	0.144758	-0.238337	-0.242764	0.0238275	0.0920279	0.15303	0.328998	-0.24824	-0.286442	-0.833922	-0.973708	-0.991538
LOC107840615	expansin-like A1	XP_016540019.1	107840615	-0.576673	-0.724023	-1.0531	-1.13635	-0.876748	-1.87968	-1.75602	-1.51094	-0.177723	-0.50083	-0.708625	1.83219	1.61119	1.35479	1.29213	0.619784	0.851234	0.417751	0.435748	0.663031	1.14048	0.682379
LOC107840616	pre-rRNA-processing protein ESF2	XP_016540020.1	107840616	-0.784392	-0.78022	-0.551353	-0.50814	-0.466819	-0.195856	-0.452463	-0.452391	-0.853295	-0.425963	-0.573234	0.238381	0.377705	0.25534	0.427902	0.373934	0.47931	0.875454	0.88937	0.620136	0.764359	0.742235
LOC107840617	pentatricopeptide repeat-containing protein At4g35850, mitochondrial	XP_016540021.1	107840617	-0.12607	-0.0222933	-0.234983	-0.18383	-0.16393	0.286159	0.273938	0.107116	-0.103327	-0.0429873	-0.0755465	-0.152574	0.112766	-0.0582383	-0.177211	-0.0601989	0.0534858	0.465068	0.4871	-0.245241	-0.105493	-0.0337095
LOC107840619	uncharacterized LOC107840619	XP_047251214.1	107840619	0.785131	0.797806	-0.461517	-0.646035	-0.608074	-0.684213	-0.651632	-0.951578	1.00602	0.946367	1.13184	0.842568	0.260554	0.534165	-0.724211	-0.745543	-0.754158	-0.825039	-0.868791	0.458039	0.601497	0.556801
LOC107840620	group II intron-encoded protein LtrA	XP_016540023.2	107840620	0.217111	-0.0232786	-0.00521327	-0.203452	0.0566864	0.247716	0.163939	-0.0171007	-0.00564149	0.189357	-0.00150496	-0.00320534	0.144163	0.314374	-0.084714	-0.00522664	-0.10126	-0.135256	-0.174828	-0.222139	-0.0767224	-0.273806
LOC107840621	protein FAM192A	XP_047254509.1	107840621	0.0709872	0.37952	0.0624716	0.131814	-0.0637472	0.129854	-0.0912029	-0.129092	0.236524	0.00845178	0.159762	0.335189	-0.204431	-0.227797	0.157746	0.41772	0.202671	-0.581286	-0.50483	-0.101929	-0.161595	-0.226799
LOC107840622	uncharacterized LOC107840622	XP_016540024.1	107840622	-0.333411	-1.06561	-0.169118	-0.242512	-0.331687	-0.718721	-0.632947	-0.90849	-0.582733	-0.48107	-0.631039	-0.662302	0.105188	0.28059	0.872981	0.493171	0.681605	1.07967	1.04155	0.812529	0.71408	0.67828
LOC107840624	tRNA(His) guanylyltransferase 1-like	XP_016540025.1	107840624	-0.244765	-0.100029	0.177079	0.209939	0.387066	0.317794	0.269802	0.332728	0.0164533	0.261974	0.339762	-0.0639757	-0.0273218	-0.109547	0.00957481	-0.0316453	0.00173016	-0.63677	-0.518453	-0.122019	-0.106011	-0.363366
LOC107840625	uncharacterized protein ycf39	XP_016540029.2	107840625	0.492982	0.485626	0.392659	0.532645	0.349621	0.315874	0.210202	-0.0637751	0.181274	0.432983	0.596244	-0.0301427	-0.20444	0.0141861	-0.212975	0.189034	0.00158396	-1.14909	-1.09669	-0.436269	-0.665743	-0.335789
LOC107840627	glycerol-3-phosphate acyltransferase 3-like	XP_016540031.2	107840627	0.126279	0.3374	0.222644	0.289517	0.241519	0.253723	0.478089	0.591375	0.365315	0.610287	0.667265	-0.322738	-0.370896	-0.162259	-0.625081	-0.447639	-0.492772	-0.576055	-0.44454	-0.245122	-0.360364	-0.135948
LOC107840628	lysM domain-containing GPI-anchored protein 2	XP_016540032.1	107840628	0.922184	0.583668	0.860505	0.804791	0.91305	1.00614	1.18377	1.19738	1.29103	1.00988	0.920727	-1.44528	-1.3026	-1.23681	-0.929739	-1.07654	-0.968133	0.152854	0.116156	-1.32914	-1.46785	-1.20603
LOC107840629	protein DETOXIFICATION 45, chloroplastic-like	XP_016540033.2	107840629	-0.0835812	-0.267259	-0.548748	-0.742974	-0.514417	-0.282522	-0.282357	-0.28639	-0.243741	-0.212943	0.0113691	0.0404513	0.0184213	0.254384	0.0952651	-0.0961381	0.391352	1.01656	1.35075	0.147346	-0.112685	0.347857
[truncated: 15,514 more rows]
