# Supplementary material for: Integrated transcriptome–metabolome analyses reveal regulatory networks underlying soluble solids accumulation in Capsicum chinense fruits
Source: Plant J. 2026 Jul 9;127(1):e71020. doi: 10.1111/tpj.71020 (PMC13348266; doi:10.1111/tpj.71020)
Supplement: Supplementary file 8 — Table S3. Metabolite abundance and gene expression data used for the Pearson correlation analysis are shown in Figure 5A. This table contains the metabolite abundance and VST‐normalized gene expression values used to calculate the Pearson correlation coefficients for the 20 DAA correlogram. Data were obtained from four C. chinense genotypes (A18, A101, Biq, and Hab) and were used for the correlation analysis presented in Figure 5A. [file TPJ-127-0-s006.xlsx]

## Sheet: Table S3
TSS	Chl_a	Chl_b	Carotenoids	Starch	Proteins	Amino_acids	Glycine	Proline	Proline,4-hydroxy	Malic_acid	Quinic_acid	Citric_acid	Fructose	Glucose	Sucrose	Chalcone	Shikimic_acid	Dehydroascorbic_acid	GH3.1	8HGO	PBG1	CCS	CA1	GDL79	PRP4	CSLG2	HST	XTH31	GUN18	PG2	EXPA4	GPAT6	DCR	GRP7	XTH9	EXT2	XTH7	CSA	HTH	COQ10	EPHX2	LOX2.1	PRP1	LTPL1	PXG5	MTA	BNM2A	SGRL	CYP89A2
3.3	1235.24	200.895	117.014	137.443	42.026	211.28	0.00905264	0.0908248	0.0299946	2526.01	0.0270164	0.0991895	253.016	113.419	45.5721	0.0714827	8.69926	0.2236	-3.76463	2.94455	-2.52781	-4.64427	-4.15335	4.34815	4.49869	3.98453	4.11254	-3.2457	-3.57739	-3.06589	-3.45208	2.89889	2.88178	4.48706	3.7926	3.21034	3.45618	2.84341	-2.9939	-3.66495	-3.83288	3.92307	2.97911	3.46593	-3.14428	0.215267	2.65549	-4.25263	-4.21829
3.6	1770.88	845.928	235.953	93.8996	92.9549	321.21	0.00837782	0.0660836	0.0223803	2179.66	0.0209423	0.0708696	178.329	168.434	49.2915	0.0434838	6.94131	0.176828	-3.79598	3.87377	-3.42157	-6.53616	-4.16394	4.85741	3.20565	3.86994	3.73746	-2.66536	-3.72462	-3.51866	-3.63023	3.46919	3.64149	3.80768	3.15456	1.94645	2.89256	3.4189	-3.18043	-3.96735	-4.10063	3.60651	3.79582	3.38463	-3.46113	-2.19862	3.97481	-4.17133	-4.96205
3.5	2134.66	539.647	178.295	135.785	68.0984	246.152	0.00794933	0.0558145	0.0351527	2200.27	0.0258443	0.056539	218.788	141.432	42.828	0.0580723	7.38007	0.149603	-3.87501	3.21641	-2.82625	-5.54128	-3.93517	4.14984	3.21902	4.22765	3.33496	-3.63436	-3.83128	-3.29967	-3.62896	3.18328	3.46981	2.15206	3.4451	2.82912	3.40176	3.23617	-3.28904	-4.00667	-4.20315	3.77818	3.11673	3.54925	-3.46113	1.20444	2.55495	-4.21577	-4.45448
3.9	2202.76	483.691	302.317	89.017	70.1055	359.403	0.00606509	0.0405188	0.0138185	2148.81	0.0212847	0.253109	198.453	156.961	45.6732	0.0576823	6.93569	0.165995	-3.75184	4.16295	-2.33445	-5.21163	-3.3336	5.24127	4.32216	3.94724	2.90329	-4.0096	-2.82209	-3.16494	-3.17668	4.32777	4.00544	3.19673	2.50651	2.97554	2.35103	3.24181	-3.2896	-3.33616	-2.99232	2.43584	3.26947	3.25724	-3.2346	-4.3423	3.06187	-4.01819	-3.73293
3.6	2358.31	410.353	306.634	116.726	72.29	176.73	0.0109725	0.0851002	0.0330166	2014.88	0.0274766	0.0966526	265.061	185.511	42.1052	0.0477473	7.1374	0.220458	-3.70102	3.89672	-2.12118	-5.54658	-3.45349	4.96937	4.76243	4.07107	3.77986	-4.02101	-2.97076	-3.44176	-3.10162	4.09496	3.90189	0.740064	3.33346	3.68124	3.45169	3.45389	-3.4626	-3.01871	-2.29283	2.68619	3.2278	3.32884	-3.46113	-4.5517	2.15602	-4.35712	-3.66252
1.2	1409.42	342.04	14.4611	77.7701	32.5728	257.58	0.00891062	0.0577534	0.117109	2256.62	0.0224248	8.462	137.249	209.621	14.4042	0.0439505	6.18367	0.170678	-3.92303	3.88923	-1.93393	-5.63422	-3.85916	5.08948	5.2175	4.10962	4.01427	-4.18761	-3.10974	-3.39529	-3.14311	4.0457	3.8911	1.89341	2.84118	4.38287	2.98516	3.34413	-3.51734	-3.21686	-3.05597	2.84518	3.5012	3.23981	-3.23719	-4.65248	1.49517	-4.35565	-3.53518
1.2	1421.81	481.996	195.718	72.962	80.0545	250.985	0.0126634	0.087835	0.159794	2229.49	0.0296495	6.86288	366.24	385.627	19.1636	0.0430994	6.16288	0.159831
1.7	1539.11	371.495	130.732	63.6273	100.018	242.141	0.0312549	0.0956735	0.0760044	2360.07	0.0315085	4.95602	224.547	374.939	23.66	0.053809	6.63325	0.157408
0.7	1850.11	482.808	183.237	81.723	75.1202	255.197	0.0126397	0.102168	0.0751473	1977.21	0.026914	4.16407	127.125	429.309	34.2375	0.0663388	7.48096	0.167751
1.2	2471.77	297.438	214.858	120.291	81.2895	228.464	0.0163672	0.0858575	0.107014	2395.03	0.0276242	6.66337	236.165	393.329	15.2567	0.0517994	6.61519	0.163917
[truncated: 20 more columns]
