# Supplementary material for: Integrated transcriptome–metabolome analyses reveal regulatory networks underlying soluble solids accumulation in Capsicum chinense fruits
Source: Plant J. 2026 Jul 9;127(1):e71020. doi: 10.1111/tpj.71020 (PMC13348266; doi:10.1111/tpj.71020)
Supplement: Supplementary file 9 — Table S4. Metabolite abundance and gene expression data used for the Pearson correlation analysis are shown in Figure 5B. This table contains the metabolite abundance and VST‐normalized gene expression values used to calculate the Pearson correlation coefficients for the 60 DAA correlogram. Data were obtained from four C. chinense genotypes (A18, A101, Biq, and Hab) and were used for the correlation analysis presented in Figure 5B. [file TPJ-127-0-s004.xlsx]

## Sheet: Table S4
TSS	Chl_a	Chl_b	Carotenoids	Starch	Proteins	Amino_acids	Glycine	Proline	Proline,4-hydroxy	Malic_acid	Quinic_acid	Citric_acid	Fructose	Glucose	Sucrose	Chalcone	Shikimic_acid	Dehydroascorbic_acid	GH3.1	8HGO	PBG1	CCS	CA1	GDL79	PRP4	CSLG2	HST	XTH31	GUN18	PG2	EXPA4	GPAT6	DCR	GRP7	XTH9	EXT2	XTH7	CSA	HTH	COQ10	EPHX2	LOX2.1	PRP1	LTPL1	PXG5	MTA	BNM2A	SGRL	CYP89A2
6.9	100.193	117.352	929.187	0.0629309	46.0574	440.139	0.00389047	0.214396	0.000600777	30.7504	0.00149125	14.4685	1201.85	826.233	16.5712	0.0539118	9.52688	0.258099	4.38201	-3.49543	3.91881	3.81824	5.85534	-3.66805	-2.99928	-4.25596	3.0217	3.48994	-3.36566	-4.58545	-2.63535	-2.82194	3.78512	-3.00493	-4.7597	-3.96605	5.46549	-3.42632	3.95543	3.35795	4.39967	-3.14673	-3.42773	-2.58558	4.32492	4.88368	-3.34877	5.82595	5.19505
7.7	517.785	368.049	1026.6	0.433694	3.44427	337.071	0.00349138	0.297422	0.000779467	12.5601	0.0019413	11.7119	1092.58	916.239	29.7496	0.0030519	8.22278	0.314036	4.34903	-3.65017	4.07144	3.63338	5.86738	-3.90442	-3.00848	-4.06358	3.08226	3.37457	-3.29537	-4.93335	-2.81191	-2.89827	3.68292	-2.92922	-4.46461	-4.00962	5.4007	-3.46989	3.93808	3.24285	4.29666	-3.10771	-3.29035	-2.84823	4.24162	4.79718	-3.29936	5.65693	5.19931
6.6	256.294	166.616	964.403	0.524256	56.8851	332.317	0.00375663	0.219038	0.000949975	45.996	0.00298069	14.5731	1118.04	736.765	27.3258	0.0278001	7.84342	0.388696	4.22864	-3.42753	3.68967	3.81248	6.99285	-3.05223	-3.11978	-3.98939	4.62668	3.23074	-3.52155	-4.52336	-3.68977	-3.33713	1.43608	-3.48022	-4.43112	-3.86884	0.3845	-3.24724	4.1586	4.67353	3.63564	-3.48077	-2.92509	-3.36481	4.01081	-2.6742	-3.12942	4.3125	4.75224
7.4	124.681	384.986	1066.18	0.530988	48.3504	401.343	0.00363634	0.212667	0.000763003	55.502	0.00290553	12.5858	1246.76	872.169	24.253	0.0340494	12.5421	0.317758	3.89794	-3.51925	3.34473	4.14699	6.88126	-3.02319	-3.23793	-3.57439	4.02392	3.01539	-3.31503	-4.57626	-3.5818	-3.24385	1.03547	-3.43518	-4.55849	-4.02927	0.450569	-3.69606	4.73645	4.88486	4.15916	-3.59408	-3.65093	-3.33097	4.09572	-3.0144	-3.27186	4.39468	5.21154
7.2	237.469	259.251	1007.57	0.491016	66.3064	257.262	0.00330965	0.123403	0.000702629	30.3928	0.00151404	12.9392	1174.33	799.273	30.3801	0.0417951	9.72307	0.246965	4.49081	-3.47698	3.22174	4.07125	6.98648	-2.88364	-3.06159	-3.84343	4.10562	3.33383	-3.52155	-4.70229	-3.87361	-3.33932	0.809668	-3.6837	-4.55082	-4.00473	0.565071	-3.2967	3.74427	4.76369	3.90849	-3.49324	-2.94881	-3.19763	4.19638	-2.39436	-2.90426	4.54854	4.53794
10.5	83.4811	284.962	701.454	1.09016	37.2041	529.362	0.00483081	1.3309	0.00185843	33.0647	0.00194412	11.988	820.168	704.356	52.3631	0.0285682	8.67798	0.392261
10.2	70.9353	234.966	929.955	0.306866	51.8152	498.376	0.00514972	1.34305	0.00204237	39.3429	0.00166952	10.8791	896.049	767.61	39.4353	0.033228	8.692	0.249539
9.8	89.9449	242.137	768.755	0.852192	39.8139	346.613	0.00777677	1.82256	0.00218907	40.212	0.00254462	13.4523	881.72	788.042	47.8101	0.0330786	9.37031	0.276267
10	70.1107	227.266	692.731	0.676277	52.2633	483.327	0.00566037	1.43741	0.00231257	45.7964	0.00178975	10.067	863.879	836.468	40.6783	0.0302884	8.6811	0.369269
10.1	99.8654	245.472	733.24	0.630854	66.6873	493.169	0.00602339	1.42284	0.00115241	24.3592	0.00219473	8.0373	838.208	919.727	50.2236	0.0312908	8.85535	0.259126
[truncated: 20 more columns]
