# Supplementary material for: Integrated transcriptome–metabolome analyses reveal regulatory networks underlying soluble solids accumulation in Capsicum chinense fruits
Source: Plant J. 2026 Jul 9;127(1):e71020. doi: 10.1111/tpj.71020 (PMC13348266; doi:10.1111/tpj.71020)
Supplement: Supplementary file 10 — Table S5. Annotation and expression matrix of most variable genes across C. chinense accessions at 20 and 60 DAA. VST‐normalized expression values used for hierarchical clustering and heatmap construction in Figure 6, as well as the gene abbreviations used in Figure 6. The dataset encompasses expression profiles from individual biological replicates of four Capsicum chinense accessions (A18, A101, Hab, and Biq) sampled at 20 and 60 DAA, with replicate identities indicated by suffixes (_1, _2, and _3). The table includes gene identifiers (Gene Name, Gene Symbol, ENTREZ_ID, locus ID, and REFSEQ accession), assigned functional categories, and curated descriptions for the 51 fully annotated genes. These genes are associated with major biological processes underlying fruit development and ripening, including carbohydrate and lipid metabolism, cell wall remodeling, carotenoid biosynthesis, auxin and alkaloid metabolism, photosynthesis, cellular respiration, and defense responses. Positive and negative expression values reflect relative differences in transcript abundance, enabling direct visualization of stage‐ and genotype‐dependent transcriptional reprogramming. [file TPJ-127-0-s005.xlsx]

## Sheet: Table S5
Gene Name	Gene Symbol	ENTREZ_ID	ID	REFSEQ	Category	Function	A18.20DAA	A18.20DAA_2	A101.20DAA	A101.20DAA_2	A101.20DAA_3	Hab.20DAA	Hab.20DAA_2	Hab.20DAA_3	Biq.20DAA	Biq.20DAA_2	Biq.20DAA_3	A18.60DAA	A18.60DAA_2	A18.60DAA_3	A101.60DAA	A101.60DAA_2	A101.60DAA_3	Hab.60DAA	Hab.60DAA_2	Biq.60DAA	Biq.60DAA_2	Biq.60DAA_3
X8 hydroxygeraniol dehydrogenase like	8HGO	107850546	LOC107850546	XP_016550635.2	Alkaloid metabolism	Dehydrogenase in the iridoid/monoterpene alkaloid biosynthesis pathway; converts 8-hydroxygeraniol to 8-oxogeranial.	3.22957	3.56101	3.19457	3.14789	2.66199	2.94455	3.87377	3.21641	4.16295	3.89672	3.88923	-3.29949	-3.06256	-3.28777	-3.17667	-3.70042	-3.68238	-3.49543	-3.65017	-3.42753	-3.51925	-3.47698
hyoscyamine 6 dioxygenase like	H6H	107878069	LOC107878069	XP_016580431.1	Alkaloid metabolism	2-Oxoglutarate-dependent dioxygenase involved in tropane alkaloid biosynthesis; converts hyoscyamine to scopolamine in solanaceous plants.	3.68516	4.02934	3.11203	3.32507	3.37289	3.82937	2.75873	3.36494	2.83811	2.88064	2.9914	-3.31653	-3.22436	-3.08058	-3.14985	-3.13796	-3.2103	-3.67107	-3.62855	-3.22782	-3.27948	-3.26116
probable indole 3 acetic acid amido synthetase GH3 1	GH3.1	107840207	LOC107840207	XP_016539472.1	Auxin metabolism	GH3 family enzyme that conjugates indole-3-acetic acid (IAA) to amino acids, regulating active auxin levels and auxin homeostasis.	-3.64633	-3.68407	-3.64991	-3.67174	-3.64015	-3.76463	-3.79598	-3.87501	-3.75184	-3.70102	-3.92303	3.49109	3.38168	3.86009	2.67986	3.50453	2.83805	4.38201	4.34903	4.22864	3.89794	4.49081
beta galactosidase like	PBG1	107840962	LOC107840962	NP_001311519.1	Carbohydrate Metabolism	Hydrolyzes terminal non-reducing beta-D-galactose residues from beta-D-galactosides; involved in pectin and hemicellulose modification during cell wall remodeling and ripening.	-3.93905	-3.74957	-4.19042	-4.60208	-4.42169	-2.52781	-3.42157	-2.82625	-2.33445	-2.12118	-1.93393	3.29443	2.91377	3.11104	2.61123	3.0846	2.80654	3.91881	4.07144	3.68967	3.34473	3.22174
capsanthin capsorubin synthase chromoplastic	CCS	107875664	LOC107875664	NP_001311998.1	Carotenoid Biosynthesis	Catalyzes the conversion of antheraxanthin and violaxanthin into capsanthin and capsorubin, respectively; expressed specifically during chromoplast development in red-fruited Capsicum.	-6.23599	-6.15988	-5.96743	-6.23806	-5.83272	-4.64427	-6.53616	-5.54128	-5.21163	-5.54658	-5.63422	4.82512	4.79279	4.92306	5.00603	5.81953	5.59837	5.85534	5.86738	6.99285	6.88126	6.98648
beta carotene hydroxylase 1 chloroplastic	CA1	107863219	LOC107863219	NP_001311784.1	Carotenoid Biosynthesis	Catalyzes the hydroxylation of beta-carotene to zeaxanthin; key enzyme in xanthophyll biosynthesis and responsible for the accumulation of beta-cryptoxanthin and zeaxanthin in chromoplasts.	-2.75998	-2.72153	-3.47308	-3.08537	-2.86289	-4.15335	-4.16394	-3.93517	-3.3336	-3.45349	-3.85916	3.39315	3.41685	3.56275	2.42366	2.7881	2.73473	3.81824	3.63338	3.81248	4.14699	4.07125
GDSL esterase lipase At5g33370 like	GDL79	107850775	LOC107850775	XP_016551009.1	Cell Wall	GDSL-type lipase/esterase involved in lipid hydrolysis, cuticle biosynthesis, and plant defense responses through lipid homeostasis modulation.	3.86246	4.09904	3.83478	3.99038	3.48103	4.34815	4.85741	4.14984	5.24127	4.96937	5.08948	-3.66202	-3.69894	-3.66811	-3.70671	-4.93335	-4.93335	-4.58545	-4.93335	-4.52336	-4.57626	-4.70229
proline rich protein 4 like	PRP4	107852839	LOC107852839	XP_016553366.2	Cell Wall	Proline-rich structural protein associated with cell wall reinforcement and rigidity; involved in early stages of wall assembly.	4.79424	4.41686	4.59698	4.46186	4.43977	4.49869	3.20565	3.21902	4.32216	4.76243	5.2175	-4.04194	-3.91767	-3.9329	-3.88937	-4.66693	-4.72162	-4.7597	-4.46461	-4.43112	-4.55849	-4.55082
cellulose synthase like protein G2	CSLG2	107878055	LOC107878055	XP_016580410.2	Cell Wall	Cellulose synthase-like (CslG) enzyme involved in hemicellulose biosynthesis; contributes to polysaccharide matrix assembly in the cell wall.	4.10666	4.47854	3.3104	3.46752	3.49446	3.98453	3.86994	4.22765	3.94724	4.07107	4.10962	-3.63527	-3.5845	-3.83231	-3.40287	-4.31863	-4.56729	-4.25596	-4.06358	-3.98939	-3.57439	-3.84343
shikimate O hydroxycinnamoyltransferase like	HST	107840863	LOC107840863	XP_016540288.2	Cell Wall	Acyltransferase in the phenylpropanoid pathway; catalyzes a key step in the biosynthesis of lignin precursors (hydroxycinnamoyl-shikimate esters).	3.65382	3.53074	4.52507	4.38836	4.08753	4.11254	3.73746	3.33496	2.90329	3.77986	4.01427	-3.54449	-3.56846	-3.64721	-3.53612	-3.93144	-3.96169	-3.96605	-4.00962	-3.86884	-4.02927	-4.00473
xyloglucan endotransglucosylase hydrolase protein 31 like	XTH31	107847799	LOC107847799	XP_016547781.2	Cell Wall	XTH enzyme that catalyzes xyloglucan endohydrolysis (XEH) and/or endotransglycosylation (XET); involved in cell wall remodeling during growth and ripening.	-3.20585	-3.27632	-3.76823	-3.41173	-3.71344	-3.2457	-2.66536	-3.63436	-4.0096	-4.02101	-4.18761	4.76175	4.36246	4.85627	3.65383	4.84802	4.39053	5.46549	5.4007	0.3845	0.450569	0.565071
endoglucanase 18 like	GUN18	107864477	LOC107864477	XP_016566338.1	Cell Wall	Endo-beta-1,4-glucanase that hydrolyzes cellulose and hemicellulose beta-1,4-glucosidic linkages; involved in cell wall loosening and fruit softening during ripening.	-2.79204	-3.32095	-3.12428	-3.11667	-2.85286	-3.57739	-3.72462	-3.83128	-2.82209	-2.97076	-3.10974	0.296674	-0.2459	-0.702508	5.65503	5.69187	5.68734	3.0217	3.08226	4.62668	4.02392	4.10562
polygalacturonase 2	PG2	107843830	LOC107843830	XP_016543714.1	Cell Wall	Pectin-degrading enzyme that hydrolyzes polygalacturonate chains in the middle lamella; plays a central role in cell wall disassembly during fruit ripening and softening.	-3.43891	-3.66943	-3.40597	-3.45981	-3.4436	-3.06589	-3.51866	-3.29967	-3.16494	-3.44176	-3.39529	4.66226	4.10458	3.65948	4.57729	5.05304	4.49802	3.78512	3.68292	1.43608	1.03547	0.809668
expansin A4 like	EXPA4	107859598	LOC107859598	XP_016560136.1	Cell Wall	Alpha-expansin that disrupts non-covalent bonding between cellulose microfibrils and matrix glucans; promotes cell wall loosening during growth and fruit ripening.	-3.60028	-3.42903	-3.54365	-3.42788	-3.44833	-3.45208	-3.63023	-3.62896	-3.17668	-3.10162	-3.14311	3.78799	4.24714	4.38354	2.87274	2.93402	2.91197	3.48994	3.37457	3.23074	3.01539	3.33383
glycerol 3 phosphate 2 O acyltransferase 6	GPAT6	107842762	LOC107842762	XP_016542230.2	Cell Wall	Acyltransferase involved in the acylation of glycerol-3-phosphate; contributes to cutin monomer biosynthesis for epidermal surface assembly.	2.70159	3.08551	3.33643	3.31432	2.74323	2.89889	3.46919	3.18328	4.32777	4.09496	4.0457	-3.23679	-3.25501	-3.17217	-3.19723	-3.87361	-3.87361	-2.63535	-2.81191	-3.68977	-3.5818	-3.87361
BAHD acyltransferase DCR	DCR	107863241	LOC107863241	XP_016564555.1	Cell Wall	BAHD family acyltransferase involved in cutin biosynthesis; catalyzes acylation reactions producing cutin monomers for epidermal surface deposition.	3.06038	2.9863	3.2139	3.1362	2.69443	2.88178	3.64149	3.46981	4.00544	3.90189	3.8911	-3.59174	-3.5259	-3.63287	-2.86913	-3.26725	-3.46431	-3.66805	-3.90442	-3.05223	-3.02319	-2.88364
glycine rich protein DC7 1 like	GRP7	107864362	LOC107864362	XP_047264836.1	Cell Wall	Glycine-rich protein (GRP) associated with cell wall structural reinforcement; may be connected to embryogenesis or the metabolic changes induced by auxin removal.	4.28811	5.68146	3.25282	2.58117	3.25876	4.48706	3.80768	2.15206	3.19673	0.740064	1.89341	-3.31809	-3.19772	-3.20567	-2.93908	-3.52815	-3.51012	-2.82194	-2.89827	-3.33713	-3.24385	-3.33932
xyloglucan endotransglucosylase hydrolase protein 9	XTH9	107878276	LOC107878276	XP_016580693.2	Cell Wall	XTH enzyme catalyzing xyloglucan endohydrolysis (XEH) and/or endotransglycosylation (XET); involved in cell wall loosening and remodeling.	3.86668	3.57578	3.30029	3.27311	3.43248	3.7926	3.15456	3.4451	2.50651	3.33346	2.84118	-3.31007	-3.15932	-3.15061	-2.81604	-3.44741	-3.50209	-3.42632	-3.46989	-3.24724	-3.69606	-3.2967
extensin 2 like	EXT2	107850124	LOC107850124	NA	Cell Wall	Hydroxyproline-rich glycoprotein (extensin) that cross-links within the cell wall matrix; strengthens and rigidifies the primary cell wall.	3.03161	2.5566	3.00898	4.02873	4.36367	3.21034	1.94645	2.82912	2.97554	3.68124	4.38287	-3.18702	-3.01518	-3.07531	-2.86935	-3.52155	-3.32758	-3.36566	-3.29537	-3.52155	-3.31503	-3.52155
probable xyloglucan endotransglucosylase hydrolase protein 7	XTH7	107860149	LOC107860149	XP_016560895.1	Cell Wall	XTH enzyme that catalyzes xyloglucan endohydrolysis (XEH) and/or endotransglycosylation (XET); involved in cell wall remodeling during growth and ripening.	3.00972	2.40254	4.17661	3.99825	3.85348	3.45618	2.89256	3.40176	2.35103	3.45169	2.98516	-3.51264	-3.31043	-3.40093	-2.73559	-3.21744	-3.26871	-3.00493	-2.92922	-3.48022	-3.43518	-3.6837
cellulose synthase A catalytic subunit 2 UDP forming like	CSA	107867632	LOC107867632	XP_016569445.1	Cell Wall	Catalytic subunit of the cellulose synthase complex (CESA2); involved in UDP-glucose-dependent synthesis of cellulose microfibrils in the primary cell wall.	3.2369	2.90008	3.35733	3.61983	3.16198	2.84341	3.4189	3.23617	3.24181	3.45389	3.34413	-4.03222	-3.10706	-3.93406	-1.93288	-3.78527	-3.59588	-2.99928	-3.00848	-3.11978	-3.23793	-3.06159
protein HOTHEAD like	HTH	107876092	LOC107876092	XP_016578579.2	Cell Wall	Long-chain fatty alcohol oxidase involved in cuticle biosynthesis; required for proper organ fusion and epidermal integrity during development.	-3.74129	-3.33716	-3.47783	-3.74129	-3.74129	-2.9939	-3.18043	-3.28904	-3.2896	-3.4626	-3.51734	3.10367	2.51301	2.77906	2.99605	3.01549	2.83167	3.95543	3.93808	4.1586	4.73645	3.74427
uncharacterized LOC107860507	COQ10	107860507	LOC107860507	XP_016561374.1	Cellular Respiration	Putative coenzyme Q biosynthesis-related protein involved in the transport of ubiquinol (Q6) to the catalytic sites of respiratory complexes; function not fully characterized in Capsicum.	-3.04181	-3.31663	-3.22006	-3.08743	-3.06547	-3.66495	-3.96735	-4.00667	-3.33616	-3.01871	-3.21686	2.75757	2.38368	2.68299	2.48818	3.04028	2.66653	3.35795	3.24285	4.67353	4.88486	4.76369
bifunctional epoxide hydrolase 2 like	EPHX2	107879862	LOC107879862	NA	Detoxification	Epoxide hydrolase that catalyzes hydrolysis of epoxide-containing substrates; involved in detoxification of reactive epoxides and fatty acid metabolism.	-3.55875	-3.63875	-3.70707	-3.74846	-3.80207	-3.83288	-4.10063	-4.20315	-2.99232	-2.29283	-3.05597	3.23098	3.55527	3.5407	2.61267	2.84669	2.74696	4.39967	4.29666	3.63564	4.15916	3.90849
linoleate 13S lipoxygenase 2 1 chloroplastic	LOX2.1	107874197	LOC107874197	NP_001311975.1	Lipid Metabolism	Chloroplastic 13-lipoxygenase that catalyzes hydroperoxidation of linoleic and linolenic acids; involved in jasmonate biosynthesis and stress signaling.	4.45573	4.84205	3.71155	3.456	3.81769	3.92307	3.60651	3.77818	2.43584	2.68619	2.84518	-3.78702	-3.57648	-3.50449	-3.65491	-4.15536	-4.05719	-3.14673	-3.10771	-3.48077	-3.59408	-3.49324
X36 4 kDa proline rich protein	PRP1	107868954	LOC107868954	NP_001311900.1	Lipid Metabolism	Small proline-rich protein with lipid transfer activity; contributes to plant surface lipid composition and possibly defense responses.	3.68205	3.493	2.81966	3.37395	3.18761	2.97911	3.79582	3.11673	3.26947	3.2278	3.5012	-3.53585	-3.2384	-3.3832	-3.28962	-4.02975	-3.64235	-2.58558	-2.84823	-3.36481	-3.33097	-3.19763
non specific lipid transfer protein 1 like	LTPL1	107859334	LOC107859334	XR_007052347.1	Lipid Metabolism	Non-specific lipid transfer protein (nsLTP); involved in intracellular lipid transport and possibly in cuticle assembly and stress responses.	3.05945	3.24924	3.44873	3.36234	3.05556	3.46593	3.38463	3.54925	3.25724	3.32884	3.23981	-3.50131	-3.1397	-3.57429	-2.67723	-3.59705	-3.66852	-3.42773	-3.29035	-2.92509	-3.65093	-2.94881
probable peroxygenase 5	PXG5	107871079	LOC107871079	XP_016573360.2	Metal Binding	Calcium-binding peroxygenase involved in fatty acid oxygenation; participates in oxylipin metabolism and stress-related lipid signaling.	-3.46113	-3.30796	-3.46113	-3.46113	-3.33066	-3.14428	-3.46113	-3.46113	-3.2346	-3.46113	-3.23719	2.31643	2.14514	2.19327	3.0649	3.49584	2.93641	4.32492	4.24162	4.01081	4.09572	4.19638
metallothionein like protein type 2	MTA	107873510	LOC107873510	XP_016575866.1	Metal Binding	Small cysteine-rich metal-binding protein involved in heavy metal homeostasis (zinc, copper); also associated with reactive oxygen species scavenging.	-4.01056	-3.15031	-3.41466	-3.27422	-3.18655	0.215267	-2.19862	1.20444	-4.3423	-4.5517	-4.65248	5.6099	6.40984	6.31626	3.62652	4.15557	3.6457	4.88368	4.79718	-2.6742	-3.0144	-2.39436
BURP domain containing protein BNM2A like	BNM2A	107870573	LOC107870573	XP_016572628.2	Other	BURP domain protein potentially involved in embryogenesis, abiotic stress responses, or seed/fruit development; precise function in pepper remains to be confirmed.	4.09057	4.85219	4.4075	4.55372	4.19732	2.65549	3.97481	2.55495	3.06187	2.15602	1.49517	-3.68637	-3.63005	-3.606	-3.64262	-3.89043	-3.59047	-3.34877	-3.29936	-3.12942	-3.27186	-2.90426
protein STAY GREEN chloroplastic like	SGRL	107866321	LOC107866321	NP_001311847.1	Photosynthesis	Chlorophyll degradation regulator; stay-green proteins control the timing of chlorophyll breakdown during senescence and fruit ripening.	-4.47358	-4.3555	-4.44212	-4.30658	-4.44577	-4.25263	-4.17133	-4.21577	-4.01819	-4.35712	-4.35565	3.46763	3.62628	3.33464	3.83142	4.17972	4.05847	5.19505	5.19931	4.75224	5.21154	4.53794
cytochrome P450 89A2 like	CYP89A2	107862942	LOC107862942	XP_016564145.1	Photosynthesis	Cytochrome P450 monooxygenase involved in chlorophyll catabolism; participates in pheophorbide a oxygenase pathway during chlorophyll degradation.	-4.17722	-3.80617	-3.92266	-3.59602	-3.40133	-4.21829	-4.96205	-4.45448	-3.73293	-3.66252	-3.53518	3.13096	3.31361	3.55948	2.69875	3.09231	2.93516	5.82595	5.65693	4.3125	4.39468	4.54854
defensin J1 1	DEF1	107838797	LOC107838797	NP_001385266.1	Plant Defense	Fruit-specific antimicrobial peptide (defensin J1-1) with antifungal activity; accumulates during ripening and upon wounding; inhibits growth of Colletotrichum gloeosporioides.	-5.60418	-5.04325	-4.34842	-3.35851	-3.07802	-5.20663	-6.94442	-5.88209	-5.54175	-5.28573	-5.86679	4.7525	5.18433	4.85039	4.97476	4.74146	5.0418	5.49305	5.39025	4.96021	5.54807	5.22298
glucan endo 1 3 beta glucosidase acidic	BG2	107853918	LOC107853918	XP_047268282.1	Plant Defense	Hydrolyzes beta-1,3-glucan linkages; implicated in defense against fungal pathogens by degrading fungal cell wall components.	-4.72812	-3.49886	-4.74107	-5.08327	-4.01303	-4.23355	-5.02654	-4.45925	-3.69158	-4.60431	-4.23532	5.01689	5.14032	4.93902	3.73152	3.95437	3.88946	2.79511	2.80994	5.33494	5.43639	5.26694
pathogenesis related protein R major form	PRR1	107851248	LOC107851248	XP_016551680.1	Plant Defense	Pathogenesis-related (PR) protein induced during biotic stress; contributes to systemic acquired resistance against pathogens.	-3.25305	-4.55411	-4.55411	-4.55411	-3.38322	-4.55411	-4.55411	-3.02169	-4.55411	-4.55411	-4.55411	3.5647	4.27418	4.14113	3.62171	4.00364	3.88887	4.98784	4.65216	3.66189	4.55466	4.74008
benzoate CoA ligase peroxisomal like	AAE20	107869830	LOC107869830	XP_016571737.1	Plant Defense	Peroxisomal acyl-CoA ligase involved in benzoylation reactions; contributes to glucosinolate and secondary metabolite biosynthesis.	-4.35049	-4.13397	-3.97843	-4.20221	-4.35049	-3.74696	-4.35049	-3.82899	-3.87165	-3.99108	-3.99694	3.5743	3.71793	3.70054	3.15878	3.36217	3.78351	4.91475	4.84727	4.4695	5.03021	4.24274
flower specific defensin like	FST	107849555	LOC107849555	XP_016549594.2	Plant Defense	Defensin-like antimicrobial peptide with cysteine-rich structure; likely involved in protection against fungal and bacterial pathogens in reproductive tissues.	4.83937	7.08337	4.38027	3.83839	4.45739	1.71545	2.22618	1.80201	3.37757	2.27527	2.45443	-3.44678	-3.33767	-3.45785	-3.47582	-3.60505	-3.5692	-3.60837	-3.95627	-3.32405	-3.34086	-3.32778
L ascorbate oxidase homolog	AAO	107840611	LOC107840611	XP_016540013.1	Plant Defense	Copper-containing oxidase involved in apoplastic redox regulation; oxidizes ascorbate and modulates reactive oxygen species balance in the cell wall.	-4.11667	-3.94351	-3.01014	-3.1166	-3.21746	-3.29134	-4.12072	-3.99022	-3.52337	-3.4698	-3.80491	3.35302	4.10985	3.53051	3.28076	3.14928	2.94449	3.21219	3.13351	4.10752	4.93924	3.84439
non specific lipid transfer protein 1	LTPG1	107845895	LOC107845895	XP_016545892.2	Plant Defense	Non-specific lipid transfer protein (nsLTP) that facilitates export of intracellular lipids; involved in cuticle formation and defense against pathogens.	3.66822	4.60611	3.29032	3.15499	3.05621	4.85193	4.64469	4.04761	2.65404	2.40429	2.50594	-3.39876	-3.24532	-3.1545	-3.47156	-3.76663	-3.84128	-3.2823	-3.42692	-3.76213	-3.83904	-3.69589
non specific lipid transfer protein 2 like	LTPG2	107843400	LOC107843400	XP_016543158.2	Plant Defense	Lipid transfer protein involved in cuticle biosynthesis and antimicrobial defense; transports fatty acids and lipid monomers to the extracellular space.	3.60836	4.22792	3.11455	3.05967	2.86702	3.11881	4.19251	3.92806	4.45068	2.79208	3.23348	-3.26491	-3.42321	-3.34099	-3.25319	-3.75363	-3.7356	-3.54864	-3.42587	-3.56262	-3.63775	-3.64673
MLP like protein 423	MLP423	107848093	LOC107848093	XP_016548256.2	Plant Defense	Major latex-like protein (MLP) induced during stress and pathogen attack; associated with defense response and possibly lipid or hormone signaling.	3.36592	4.73573	2.58461	2.69179	2.18257	2.58637	4.03681	3.27118	4.59601	3.7286	3.83815	-3.48219	-3.03164	-3.15053	-3.14423	-3.70783	-3.72359	-3.0679	-3.22363	-3.87521	-3.47835	-3.73263
flower specific defensin like 1	D1	107877541	LOC107877541	NA	Plant Defense	Defensin-like peptide with predicted antifungal activity; expression likely restricted to reproductive/fruit tissues.	-3.4997	-1.58444	-4.17054	-4.88372	-4.48598	-3.75941	-1.86674	-3.62608	-1.36924	-4.07635	-2.40872	3.32388	4.34907	3.85579	3.45286	2.65106	2.94004	1.3593	1.55367	4.02877	3.75118	4.46528
pathogenesis related protein R major form like	PRR1	107851244	LOC107851244	NA	Plant Defense	Pathogenesis-related (PR) protein induced by biotic stressors; participates in systemic acquired resistance.	-2.78724	-1.80299	-2.48494	-2.71341	-2.46753	-3.69675	-4.37897	-5.6756	-3.0946	-3.42084	-3.65436	3.89739	3.7637	3.90449	2.42422	2.50097	2.1489	3.22147	3.23296	3.8543	3.71175	3.5171
glucan endo 1 3 beta glucosidase 3	BG3	107878179	LOC107878179	NA	Plant Defense	Beta-1,3-glucanase that degrades fungal cell wall glucans; involved in pathogen defense and cell wall remodeling.	3.10761	2.98184	3.21874	3.31407	3.23753	3.40319	3.45949	3.65329	3.30672	3.46941	3.20732	-3.3825	-3.1965	-3.42455	-2.43362	-3.51822	-2.84677	-4.06333	-3.94212	-3.21255	-3.26396	-3.07508
cytochrome P450 83B1 like	CYP83B1	107864383	LOC107864383	XP_016566223.2	Plant Defense	CYP83B1-like monooxygenase involved in the metabolism of aromatic oximes; participates in indole glucosinolate biosynthesis.	-3.15812	-3.3028	-3.17109	-3.31807	-3.46612	-2.95659	-3.57203	-3.20288	-3.25631	-3.30394	-3.39805	4.57779	3.89872	3.94429	2.64084	3.11521	2.72557	3.11491	2.85531	3.14036	3.52812	2.5649
flower specific defensin like 2	D1	107877539	LOC107877539	NA	Plant Defense	Defensin-like antimicrobial peptide with antifungal activity against Fusarium oxysporum and Botrytis cinerea; expression likely restricted to fruit tissues.	1.90284	4.04365	2.13363	2.42926	2.76403	4.23513	4.21788	5.52874	2.94812	2.27267	2.2334	-2.48883	-2.18588	-2.49572	-3.46326	-4.05417	-4.08806	-2.15034	-2.30995	-3.90438	-3.6599	-3.90887
lipid transfer protein EARLI 1 like	EARLI1	107867449	LOC107867449	XP_016569189.1	Plant Defense	Early Arabidopsis Aluminum Induced (EARLI1)-like lipid transfer protein (LTP); involved in cuticle formation, cold stress responses, and antimicrobial defense.	-1.79368	-2.06869	-2.59382	-2.57062	-2.4889	-2.78024	-2.56711	-2.78024	-2.3014	-2.08455	-2.15119	-1.37502	-1.17611	-1.38367	4.70271	4.60274	4.44656	7.25964	7.34343	0.764609	0.27002	0.725541
chitin binding lectin 1 like	HEL	107864800	LOC107864800	XP_016566708.1	Plant Defense	Chitin-binding lectin that inhibits fungal growth by binding to chitin in fungal cell walls; acts as a defense protein against fungal pathogens.	3.45879	3.61846	2.49533	2.53893	2.98867	3.06199	2.23502	3.28514	3.70738	4.13563	3.88597	-3.25787	-2.69969	-3.05158	-3.25048	-3.98006	-4.00848	-4.22181	-4.2446	-2.62684	-1.62984	-2.44006
peroxidase 42	PER42	107859584	LOC107859584	XP_016560122.2	ROS Metabolism	Class III peroxidase involved in H2O2 scavenging and oxidative stress responses; participates in cell wall lignification and defense.	4.15762	4.59931	4.15053	4.38966	4.27501	4.60696	4.621	4.30237	4.44011	3.99493	3.89557	-4.28706	-4.15802	-4.30493	-4.38275	-4.80653	-4.9828	-3.98138	-4.01186	-4.28114	-4.26949	-3.96713
fasciclin like arabinogalactan protein 2	FLA2	107878109	LOC107878109	XP_016580478.2	Secretory Vesicle	Fasciclin-like arabinogalactan protein (FLA) functioning as a cell surface adhesion protein; involved in cell signaling and extracellular matrix organization.	3.22947	3.11477	3.10266	3.6728	3.03042	2.93144	3.70985	3.82456	3.73358	3.52355	3.33362	-3.22253	-3.29342	-3.12871	-2.89849	-3.65423	-3.4947	-3.83016	-3.60398	-3.46321	-3.32642	-3.29083
X60S ribosomal protein L10 like	RPP0B	107877503	LOC107877503	XP_016579646.1	Translation	Component of the 60S ribosomal subunit; involved in translational machinery and protein synthesis.	-4.34425	-4.50735	-4.24389	-4.08921	-4.16285	-3.69823	-4.29422	-4.0551	-4.1873	-4.18571	-4.00858	2.80172	3.18329	3.2134	3.13674	3.75197	3.58716	5.42552	5.26259	4.96523	5.03237	5.4167
